# Supplementary material for: Multi-modal data combination strategy based on chest HRCT images and PFT parameters for intelligent dyspnea identification in COPD
Source: Front Med (Lausanne). 2022 Dec 21;9:980950. doi: 10.3389/fmed.2022.980950 (PMC9811121; doi:10.3389/fmed.2022.980950)
Supplement: Supplementary file 1 [file Data_Sheet_1.ZIP]

Archive with 9 entries (8 files):
- Supplementary Materials V2_20221129/
- Supplementary Materials V2_20221129/Table S1. Statistical information on the PFT parameters.xlsx
- Supplementary Materials V2_20221129/Table S2. SLF_5.csv
- Supplementary Materials V2_20221129/Table S3. SLR_28.csv
- Supplementary Materials V2_20221129/Table S4. S3C_22.csv
- Supplementary Materials V2_20221129/Table S5. FLF_2.csv
- Supplementary Materials V2_20221129/Table S6. FLR_6.csv
- Supplementary Materials V2_20221129/Table S7. F3C_34.csv
- Supplementary Materials V2_20221129/Table S8. The definitions and parameters of the eight classifiers.docx
