# Supplementary material for: Multi-modal data combination strategy based on chest HRCT images and PFT parameters for intelligent dyspnea identification in COPD
Source: Front Med (Lausanne). 2022 Dec 21;9:980950. doi: 10.3389/fmed.2022.980950 (PMC9811121; doi:10.3389/fmed.2022.980950)
Supplement: Supplementary file 1 [file Data_Sheet_1.ZIP › Supplementary Materials V2_20221129/Table S1. Statistical information on the PFT parameters.xlsx]

## Sheet: Sheet1
Label	GOLD (Number)	DLCO （Mean ± Std）	FVC （Mean ± Std）	FEV1 （Mean ± Std）	FEV1_FVC （Mean ± Std）	FEV1_AFT （Mean ± Std）	FRC （Mean ± Std）	IC （Mean ± Std）	KCO_BP （Mean ± Std）	RV （Mean ± Std）	TLC （Mean ± Std）	FVC_AFT （Mean ± Std）
0	1 (51)	21.795±5.057	3.058±0.584	2.317±0.435	79.014±5.664	2.418±0.447	3.005±0.810	2.231±0.452	21.600±4.980	2.468±2.155	5.234±0.925	3.070±0.575
	2 (46)	20.064±4.482	3.597±0.599	2.355±0.440	68.726±6.387	2.462±0.434	3.685±0.664	2.446±0.451	19.919±4.434	2.520±0.608	6.132±0.863	3.594±0.626
	3 (31)	19.78 ± 4.561	3.068±0.646	1.705±0.408	60.355±8.065	1.877±0.411	4.097±0.997	2.245±0.412	19.657±4.543	3.222±0.988	6.343±1.107	3.136±0.641
	4 (6)	14.767±1.837	2.595±0.413	0.972±0.167	40.267±6.331	1.152±0.169	6.523±3.271	1.85±0.354	14.698±1.785	5.708±3.358	8.373±3.500	2.875±0.284
1	1 (63)	22.316 ± 4.967	2.873 ± 0.677	2.243 ± 0.540	80.117 ± 6.226	2.307 ± 0.526	2.711 ± 0.748	2.283 ± 0.538	22.15 ± 4.934	2.045 ± 0.547	4.993 ± 1.029	2.884 ± 0.649
	2 (50)	19.279± 4.575	3.402± 0.713	2.116± 0.481	65.39± 6.883	2.267± 0.454	3.774± 1.327	2.397± 0.644	19.162± 4.537	2.833± 1.341	6.142± 1.280	3.485± 0.704
	3 (76)	19.126±4.973	2.920±0.705	1.575±0.335	57.309±7.189	1.727±0.357	3.743±0.987	2.182±0.522	18.806±5.223	2.987±0.954	5.925±1.058	3.051±0.678
	4 (81)	14.226±4.664	2.304±0.547	0.936±0.352	41.748±8.537	1.023±0.324	4.301±1.402	1.736±0.424	14.002±4.784	3.668±1.357	6.037±1.416	2.446±0.532
