# Supplementary material for: Multi-modal data combination strategy based on chest HRCT images and PFT parameters for intelligent dyspnea identification in COPD
Source: Front Med (Lausanne). 2022 Dec 21;9:980950. doi: 10.3389/fmed.2022.980950 (PMC9811121; doi:10.3389/fmed.2022.980950)
Supplement: Supplementary file 1 [file Data_Sheet_1.ZIP › Supplementary Materials V2_20221129/Table S2. SLF_5.csv]

time	label	DLCO	FVC	FEV1_FVC	FRC	RV
2011/3/4	0	19.48	2.83	64.5	3.37	2.83
2011/12/29	1	11.47	1.96	41.5	3.73	3.08
2009/12/29	1	15.8	2.64	58.3	3.05	2.39
2010/11/25	1	17.58	2.49	86.8	2.17	1.71
2012/9/10	0	22.49	2.92	66.7	2.57	1.53
2012/8/20	1	19.99	2.57	45.4	5.76	4.55
2010/3/26	1	33.45	3.33	85.5	2.07	1.91
2011/3/7	1	23.62	2.6	64.3	4.8	4.41
2012/3/27	1	16.99	2.72	89.1	2.12	1.61
2011/1/11	0	17.17	3.52	66.5	3.79	2.81
2010/1/19	1	15.8	1.8	43.9	3.96	3.69
2010/11/24	1	17.51	1.64	56.1	3.63	3.3
2011/1/10	0	20.02	2.7	71.3	4.08	3.1
2010/2/4	1	24.79	2.32	56.8	3.28	2.74
2012/9/10	1	20.57	2.02	54.5	3.29	2.96
2011/3/23	0	19.99	2.33	79.4	2.34	2.18
2011/5/31	1	7.09	1.93	32.4	4.55	3.93
2010/10/13	1	8.31	2.2	36.3	5.32	4.59
2012/4/11	0	26.58	3.86	71.7	3.31	2.19
2012/4/13	0	25.74	4.13	76	3	1.58
2012/12/20	1	10.67	3.11	51.2	3.57	2.22
2011/6/3	1	27.65	3.53	88.8	2.89	2.12
2011/11/23	1	16.33	1.76	63.1	2.52	2.41
2012/12/14	0	10.88	2.44	70.6	2.59	1.81
2009/12/17	1	16.1	2.68	54.9	4.61	4.49
2012/4/6	1	9.56	2.27	40.1	3.58	3.1
2011/2/22	1	17.92	1.99	65.8	3.02	2.66
2011/4/28	1	29.22	4.66	81.8	4.93	2.71
2013/1/4	0	14.57	4.03	59	3.13	2.08
2010/11/23	1	29.79	3.87	82.4	2.64	1.83
2011/4/18	0	25.36	3.64	69.6	4.02	2.84
2010/5/5	1	18.33	2.55	71.2	3.6	3.34
2009/12/16	1	13.5	3.03	42.6	5.27	4.84
2013/1/7	0	28.03	4.75	49.8	4.85	2.93
2011/3/23	1	21.34	2.49	79.7	2.91	2.28
2010/2/2	1	16.03	2.4	43.5	4.75	3.96
2012/4/26	1	20.66	4.01	72.7	3.94	2.72
2011/2/23	0	21.67	2.86	72.8	2.09	1.68
2012/8/23	1	14.02	3.07	55.6	3.47	2.51
2010/11/30	1	21.72	2.38	82.9	2.13	1.67
2011/3/31	1	26.13	4.22	66.3	3.25	2.27
2010/4/26	0	15.84	3.45	82.1	3.55	2.77
2010/8/31	1	18.01	4	46.2	3.96	2.6
2010/4/8	0	26.37	3.84	91.7	4.32	3.48
2010/2/3	1	13.8	2.95	62.7	4.44	2.84
2011/1/18	1	14.86	2.51	31.5	4.58	3.93
2010/4/23	0	24.41	2.81	82.5	3.09	2.41
2010/1/26	1	23.8	4.7	59.8	3.54	1.73
2011/3/29	1	24.09	3.68	69.3	4.14	3.45
2011/2/25	0	21.09	4.18	69	4.54	2.21
2009/12/28	1	11.9	2.79	29.4	4.66	3.46
2010/8/26	1	16.66	3.62	62.8	3.74	2.57
2012/12/4	1	24.49	3	77	3.23	2.04
2012/9/27	1	29.19	2.68	57	3.78	2.81
2010/4/16	0	25.91	4.41	74.7	4.18	2.81
2012/4/13	0	24.51	2.85	78.6	2.35	2.07
2011/1/17	0	16.08	2.33	67.5	3.5	3.12
2011/11/1	1	29.97	3.79	84.6	2.63	1.96
2011/1/13	1	7.83	2.83	51.8	4.37	3.7
2010/12/8	0	16.69	3.05	68.8	3.29	2.81
2010/12/30	0	17.74	3.5	65.9	4.06	3.24
2011/1/19	0	23.19	4.43	61.1	5.78	3.77
2010/12/17	1	11.9	2.32	28.3	6.16	4.87
2010/2/2	1	10.56	2.33	41.9	3.08	2.36
2012/8/23	1	20.46	3.43	46.2	4.02	3.38
2012/10/24	1	16.3	2.26	37.7	4.65	4.23
2012/12/21	1	26.13	4.51	64.8	3.86	2.44
2010/2/2	1	16.83	2.92	63.1	3.79	3.6
2011/11/30	1	20.56	2.35	86.9	1.86	1.83
2011/12/29	1	15.32	2.23	66.7	2.64	2.32
2011/4/11	1	12.65	1.39	33	4.07	3.49
2011/1/18	1	17.54	3.46	63.4	5.45	3.96
2012/1/10	1	16.18	2.08	57.4	3.63	3.33
2011/11/22	0	17.89	2.69	79.1	2.15	1.83
2010/8/3	1	24.81	3.21	69.5	2.28	1.96
2012/2/20	1	15.69	1.9	72.6	2.44	2.4
2011/11/24	1	13.16	1.76	42.2	2.69	2.28
2012/2/23	1	24.17	3.49	58.9	2.83	1.84
2010/10/28	1	16.24	2.08	81.3	2.36	2.11
2010/12/20	0	13.18	3.04	65.9	3.25	2.28
2011/11/10	1	14.8	2.23	48.2	3.08	2.58
2011/1/6	0	17.54	3.79	69.1	3.65	2.62
2011/11/16	1	15.19	3.49	71.4	3.03	1.74
2012/11/13	1	16.25	2.37	81	2.18	1.52
2011/4/26	0	21.83	4.22	75.8	4.47	2.97
2009/12/7	1	21.1	3.03	59.7	3.47	3.19
2011/4/14	0	17.19	3.73	69.8	4.58	2.92
2012/11/22	1	16.85	2.23	89.9	1.45	1.31
2012/11/27	1	16.53	2.79	74.5	2.51	1.54
2010/11/30	1	21.08	3.33	79.2	2.79	1.42
2010/1/27	1	24.9	3.79	52	4.01	2.78
2012/12/3	0	7.94	3.32	75.6	2.96	1.48
2009/12/18	1	16.3	2.42	49.6	3	2.28
2010/12/21	0	13.71	2.94	61.9	3.32	2.66
2012/11/22	1	17.42	2.1	56.4	3.47	3.03
2010/7/7	0	13.63	2.98	43.2	11.66	10.92
2011/11/1	1	29.54	2.37	72.3	2.64	2.24
2012/9/26	0	24.96	3.11	68.7	4.16	3.22
2010/12/14	1	20.9	2.21	47.4	5	4.73
2012/1/5	1	21.69	2.82	63.8	2.19	1.47
2011/5/19	1	22.07	2.84	83.9	3.18	2.03
2012/4/6	0	12.84	2.32	56.3	3.1	2.96
2011/1/12	1	20.36	2.45	65.8	3.43	2.81
2012/6/5	1	20.31	3.15	55.5	3.87	2.48
2010/4/12	1	19.83	3.71	65.4	5.96	4.42
2010/11/19	1	14.74	2.16	41.2	4	3.23
2010/11/29	1	21.42	3.59	83.6	2.85	2.09
2012/6/18	1	10.49	3.32	39.9	2.85	1.58
2011/6/3	1	23.02	2.57	74.9	2.49	1.36
2012/12/17	1	18.75	3.92	64.4	2.91	2.1
2011/2/25	1	17.45	3.29	48.3	4.24	2.97
2010/3/23	1	24.29	2.85	81	3.15	2.36
2010/1/19	1	15.1	3.19	59.2	3.45	2.18
2011/12/15	0	12.45	2.57	72.9	2.78	2.23
2009/12/23	1	22.9	3.18	61.9	3.39	2.27
2012/1/17	1	6.95	2.56	57.4	2.79	2.16
2010/11/22	1	16.47	2.06	46.9	7.39	6.54
2010/8/11	1	18.79	3.59	47.9	7.3	6.66
2010/12/2	1	25.28	2.99	79.2	2.69	2.08
2010/3/22	1	19.11	3	89.8	2.48	1.74
2010/3/5	0	20.45	2.36	82.4	2.71	1.85
2011/12/16	1	15.45	2.32	80	2.06	1.88
2010/5/4	1	12.09	1.48	36.8	4.94	4.54
2010/6/7	1	27.88	2.91	64.7	4.17	3.44
2010/5/11	0	16.28	2.29	89.9	2.66	2.1
2012/2/21	0	23.99	3.19	68.1	3.36	2.85
2010/4/20	1	28.32	3.15	75	3.33	2.44
2010/5/10	1	7.84	3.29	46.7	4.95	3.63
2012/3/30	0	27.26	3.32	88.9	1.83	1.74
2011/1/21	1	19.8	3.52	49	3.17	2.65
2010/9/30	1	10.79	1.54	33.8	6.4	6.1
2010/11/4	1	28.59	3.63	81.4	2.65	1.97
2010/10/13	1	14.64	1.82	46.4	3.51	2.92
2010/7/16	1	20.55	3.53	84.5	3.83	2.5
2010/5/7	1	23.18	4.23	80.5	4.19	2.61
2011/10/21	0	15.22	2.95	35.6	4.08	2.9
2010/7/8	1	14.17	1.87	34.8	4.15	3.9
2010/3/3	1	12.53	2.31	42.9	5.27	4.55
2011/12/5	0	15.84	2.67	81.4	2.01	1.07
2012/12/27	1	15.89	1.64	46.5	9.71	9.3
2011/1/11	1	17.67	4.57	50.8	4.11	2.92
2010/3/8	1	26.48	3.55	69.3	4.89	4.06
2011/1/17	1	19.02	1.63	68.4	3.02	2.86
2010/3/4	1	16.01	2.12	34.8	4.26	3.65
2010/1/5	1	17.66	4.69	50.3	3.45	2.22
2010/8/3	1	23.7	2.94	77.3	3.01	2.17
2011/3/21	0	32.05	3.08	87.4	1.88	1.55
2010/11/18	1	9.54	1.84	33.2	3.86	3.45
2010/6/9	1	22.93	2.03	70.5	2.8	2.68
2010/10/14	1	6.4	2.66	24.4	5.2	4.24
2011/11/7	0	24.42	3.39	77.5	4.22	3.15
2012/6/18	1	25.14	2.93	65.2	4.54	3.9
2010/12/24	0	16.18	3.86	65.8	3.85	2.35
2010/9/28	1	25.33	3.5	69.7	3.15	2.5
2012/2/15	1	21.09	1.45	70	1.6	1.58
2010/8/10	1	20.67	3.31	62.2	10.76	10.7
2011/11/29	1	23.73	2.79	70.6	2.45	1.86
2009/9/25	0	23.6	3.01	61.3	3.22	2.26
2012/3/1	0	12.29	2.96	62	3.75	2.43
2012/4/27	0	14.6	2.25	88.6	2.26	1.47
2010/6/10	1	10.21	2.52	32.2	6.52	5.21
2011/2/21	1	22.16	3.8	52.4	3.43	2.55
2010/6/29	1	25.78	2.7	63.1	4.96	4.39
2012/11/21	1	22.07	3.54	80.7	2.65	2.1
2012/1/16	1	10.55	3.42	28.6	3.88	3.22
2011/12/7	0	21.65	3.58	65	3.33	2.18
2011/3/1	0	12.97	2.85	60.9	5.68	4.66
2012/3/31	1	20.59	2.58	84.8	1.78	1.37
2010/12/24	1	14.49	4.05	48.5	4.75	3.78
2012/2/17	0	15.9	3.3	63.1	4.06	2.81
2010/4/12	1	27.2	3	77.3	2.99	2.38
2010/1/22	0	22	1.37	73	2.31	2.24
2010/12/30	1	22.26	2.72	51.5	4.18	3.67
2011/11/25	0	20.11	2.63	85.8	2.18	1.42
2012/7/4	1	11.46	2.11	45.5	3.5	2.82
2012/1/18	1	13.99	2.75	66.9	3.71	2.54
2012/12/28	0	15.15	3.5	68.5	2.76	1.62
2012/12/7	1	12.05	2.95	65.1	2.73	1.92
2012/3/27	1	18.48	2.12	82.2	2.24	1.8
2010/3/23	0	20.41	2.76	81.2	3.41	2.63
2011/1/10	0	17.23	2.66	60.4	3.27	2.47
2011/4/28	1	13.35	2.17	90.1	2.98	1.95
2012/1/5	1	27.1	3.03	50.6	3.69	2.83
2010/11/19	1	25.29	3.54	74.6	4.12	3.22
2011/3/1	0	16.27	2.58	65.2	3.58	2.77
2012/11/23	0	24.82	3.95	70.8	2.69	1.55
2010/2/4	0	17.19	2.94	66.8	3.21	2.7
2012/2/20	1	14.82	1.68	49	3.34	3.33
2012/2/27	1	21.92	3.75	65	4.56	2.73
2012/2/17	0	24.46	4.15	69.1	2.85	1.87
2010/1/13	0	13.2	2.89	30.4	4.37	3.38
2010/5/5	1	16.25	2.34	53.8	3.66	3.14
2010/4/7	0	27.28	4.37	68.7	3.96	2.56
2011/12/27	1	13.26	2.84	67.5	3.09	2.02
2010/2/1	0	24.1	3.03	73.6	2.13	17.04
2010/12/1	0	19.7	2.96	77.9	2.46	2.03
2011/1/5	1	14.38	4.05	63.1	4.22	2.75
2010/3/26	0	22.34	3.54	47.2	5.43	4.57
2010/1/25	0	14.2	3.33	52	4.02	3.05
2011/10/21	0	31.22	2.61	53.9	3.7	2.98
2010/11/17	1	18.49	2.41	81	3.71	2.98
2010/5/17	1	13.67	1.85	48.5	3.93	3.48
2012/12/13	0	15.58	3.11	64.2	3.56	2.36
2011/5/12	0	26.42	2.59	79.3	2.71	1.98
2010/1/21	0	20.9	3.63	51	4.4	3.58
2010/1/29	1	21.4	2.16	60.2	2.86	2.23
2012/11/12	1	10.94	2.07	36.6	4.66	4.15
2010/8/10	0	17.76	2.4	53.7	6.19	5.71
2012/5/31	1	12.39	1.06	49.6	2.72	2.6
2011/3/29	0	13.75	2.49	53.4	4.44	3.79
2011/1/12	0	19.95	3.12	61.1	4.63	3.78
2010/11/24	1	24.01	2.96	62.7	4.11	3.14
2010/7/5	0	14.38	1.98	43	4.64	4.13
2010/1/12	1	18	1.4	79.5	1.71	1.42
2010/8/6	0	13.93	2.5	41.1	9.65	8.94
2010/4/28	1	22.5	3.8	70.5	3.96	3.39
2010/1/20	1	23.63	2.32	66.5	3.77	3.54
2011/1/7	1	26.79	2.92	48.5	4.43	3.68
2012/5/24	1	22.95	2.85	57.5	3.87	2.89
2011/3/4	1	20.4	2.34	52.8	4.14	3.59
2011/1/13	1	23.03	2.3	60.4	3.2	3
2011/1/6	1	15.41	2.86	34.6	4.83	3.53
2011/4/11	1	24.76	2.9	74	2.45	1.73
2010/10/8	0	25.99	2.66	53.1	6.54	6.29
2013/1/9	0	18.42	3.16	72.8	3.31	2.07
2011/3/17	0	19.69	2.85	84.5	2.46	1.84
2011/11/2	1	16.34	3.77	36.8	3.67	2.64
2011/5/19	0	23.73	3.51	78.5	3.69	2.03
2009/11/20	1	18	1.79	61.4	5.49	5.04
2010/1/29	1	15.9	3.29	57.8	2.83	1.72
2012/4/18	1	23.66	3.34	73.6	3.42	2.3
2012/3/29	1	23.46	2.39	75.7	2.03	1.24
2012/3/26	1	22.55	3.57	67.8	3.25	2.32
2010/5/10	1	14.95	1.21	49.6	4.29	4.27
2012/6/8	1	7.9	3.07	40.7	1.29	0.91
2010/8/9	1	17.07	2.93	64.3	7.04	6
2011/1/19	0	24.3	4.24	61.6	4.33	3.03
2011/11/7	1	14.98	2.16	49.6	3.74	3.46
2010/8/11	1	17.15	3.04	44.6	5.31	4.69
2011/5/31	1	19.76	3.09	51.3	4.82	3.53
2011/5/3	1	7.04	2.78	41.8	5.23	4.07
2012/4/13	1	15.3	3.63	55	2.85	1.72
2010/3/19	1	23.95	2.59	76.1	2.6	1.58
2010/7/30	1	23.32	3.14	38.7	5.74	4.46
2013/1/6	1	18.05	3.77	69.9	3.77	2.86
2010/12/15	1	8.58	1.86	34.9	3.91	3.31
2010/1/20	0	16.7	3.18	61.3	3.1	2.13
2009/9/28	1	11.7	1.82	37.9	5.31	5.17
2011/3/24	0	17.6	2.58	83.8	2.84	1.85
2012/12/13	0	17.39	3.61	65.5	3.73	2.62
2012/7/2	1	12.97	2.56	43.8	4.25	3.92
2010/10/26	1	20	1.86	52.8	3.71	3.22
2010/4/20	1	21.16	2.74	86.5	2.68	1.64
2011/3/22	1	17.4	2.24	81.4	2.37	1.94
2011/1/21	1	10.73	2.54	27.5	4.23	3.28
2010/2/8	0	21.3	3.83	58.2	4.48	3.17
2010/12/2	1	16.02	2.1	66.5	2.55	2.15
2011/4/13	0	25.13	4.3	77.8	4.85	3.45
2012/7/2	1	17.98	2.27	44.2	3.42	2.52
2012/12/3	0	24.88	4.19	71.2	3.63	2.13
2011/10/20	1	6.65	1.78	40.6	3.36	2.95
2010/8/5	1	15.99	3.47	35.9	4.78	4.15
2010/8/4	0	27.31	3.01	78.8	2.22	1.79
2010/12/8	1	15.95	1.74	38.2	4.57	4.15
2010/12/29	1	34.33	5.26	57.6	4.48	3.18
2011/3/8	1	21.73	3.58	70.2	3.57	2.97
2011/3/8	1	9.5	1.81	37.7	4.88	4.18
2012/3/27	1	18.93	2.44	79.1	3.05	2.65
2010/4/22	0	19.43	3.62	69.2	3.96	2.78
2012/7/6	1	16.79	1.42	66.5	1.96	1.94
2011/3/31	0	18.47	2.92	48.3	4.48	4.1
2011/3/18	1	17.37	2.7	87.7	2.21	1.63
2010/12/23	1	18.95	4.75	68.5	4.66	2.69
2010/4/7	0	14.62	3.03	65.3	4.63	3.5
2012/4/17	1	24.66	2.63	80.8	2.3	1.68
2010/4/8	1	23.29	2.88	56.2	3.23	2.4
2012/4/6	1	30.78	3.03	86.7	2.34	2.13
2011/1/19	1	11.28	3.58	51.8	4.1	2.51
2012/8/15	0	16.61	2.93	71.3	3.08	2.05
2010/3/24	1	20.74	2.61	85.1	2.13	1.69
2011/11/11	1	25.5	3.25	68.7	3.31	2.29
2011/3/1	0	18.24	2.27	48.3	4.74	3.98
2010/2/1	1	16.4	3.17	51.5	3.98	3.36
2010/12/17	0	17.43	3.89	66.2	4.07	3.24
2010/12/16	1	13.2	2.72	65.7	3.37	2.29
2010/5/25	0	23.58	3.4	82.4	3.4	2.1
2012/11/28	0	24.63	2.98	67	2.98	2.21
2012/2/23	1	23.16	2.54	56.3	2.43	2.16
2012/2/27	0	21.19	4	68.5	3.83	2.21
2012/11/19	0	31.79	3.93	88.1	2.96	2.14
2011/1/10	1	14.97	2.1	53.7	3.5	2.84
2012/8/2	0	22.66	3.03	79.8	2.5	1.77
2009/12/24	0	21.9	2.73	71.9	3.48	2.83
2011/4/26	1	8.49	1.83	31.3	4.58	3.99
2010/12/7	0	20.48	2.77	63.5	3.22	2.34
2012/11/26	0	21.83	2.25	79.9	2.09	1.66
2011/4/14	0	24.27	3.08	80.4	3.46	2.26
2012/3/27	0	16.01	2.35	85.8	2.33	1.45
2010/5/25	0	29.48	2.79	77.6	2.46	1.87
2010/12/3	0	22.11	3.09	65.4	3.22	2.41
2010/1/11	1	21.4	2.63	73	3.35	3.02
2012/12/20	0	17.23	4.08	74	4.53	2.35
2010/1/29	1	23.9	4.4	60.9	6.12	4.19
2010/11/23	1	21.65	3.09	84.9	3.68	3.14
2011/12/13	1	14.76	3.45	61.2	3.47	2.47
2011/2/28	1	10.04	2.53	40.7	4.18	3.24
2010/12/14	0	20.24	3.65	68.9	4.31	3.44
2011/2/21	1	15.96	2.26	32.1	10.35	9.48
2010/12/27	0	16.19	3.44	59.6	3.65	2.73
2010/12/3	1	20.92	1.64	88.1	2.15	2.13
2012/4/18	0	23.08	2.66	83.5	3.42	2.7
2012/7/4	1	19.25	3.3	65.2	3.4	1.96
2011/12/28	1	13.82	3.53	61.5	3	2.12
2012/4/11	1	21.31	2.7	52.5	2.83	2.38
2012/6/14	1	19.68	2.58	58.7	2.93	2.77
2010/4/27	0	24.52	3.65	82.6	4.33	2.48
2012/11/16	1	20.03	3.55	48.8	3.66	1.76
2012/9/21	1	15.44	1.94	42.9	3.27	3.01
2010/1/8	1	16.1	2.24	31.3	5.85	4.96
2012/4/18	1	15.99	3.25	69.4	2.63	1.88
2009/12/4	1	11.3	2.46	60.2	5.07	4.87
2010/8/31	1	18.12	3.23	62	3.35	1.82
2011/1/10	1	13.98	2.65	55.3	3.44	2.3
2012/11/15	1	15.44	2.04	44.1	3.96	3.23
2009/12/31	1	17.32	2.17	67.3	2.3	2.21
2010/12/27	0	19.89	3.58	75.8	4.02	3.29
2012/1/17	1	18.8	3.88	55.4	3.03	2.88
2012/3/31	0	29.78	3.72	81.6	2.41	1.79
2012/3/14	1	15.65	2.55	47.8	2.5	2.46
2010/3/25	1	28.01	3.61	87.9	3	2.83
2010/8/30	1	12.08	3.48	55.4	4.11	3.63
2013/1/4	0	18.06	1.98	66.2	2.85	2.47
2010/4/9	0	18.1	2.38	86.5	2.74	1.84
2012/6/6	1	20.95	3.31	68.6	2.82	2.07
2010/8/24	1	17.58	2.36	38.1	3.48	3.35
2012/5/15	0	14.02	3.23	79	3.39	2.31
2011/2/22	1	15.93	1.94	44	4.27	4.14
2010/1/25	1	22.2	3.79	48.8	3.6	3.13
2011/5/18	1	17.83	3.74	61.8	6.27	4.13
2012/10/18	1	16.26	2.11	78.2	2.23	1.75
2010/4/19	1	17.46	3.57	59.5	3.98	3.2
2010/12/24	0	11.46	2.64	68.7	3.23	2.7
2010/10/29	1	25.71	2.7	74.9	2.19	1.64
2012/1/10	1	19.43	3.09	60.4	3.46	2.2
2010/4/2	1	15.05	2.35	54.8	3.71	3.5
2011/12/5	1	21.34	3.86	79.9	3.34	1.98
2010/12/22	1	24.25	4.09	66.3	4.8	3.56
2010/6/29	0	19.58	3.75	80.3	2.83	1.97
2011/10/21	1	15.62	2.06	51.9	2.87	2.17
2012/2/22	1	16.5	1.82	40.6	1.75	1.49
2010/3/22	1	20.56	3.03	69.5	3.48	2.89
2012/11/15	1	26.49	2.5	66.8	3.36	2.63
2010/10/15	1	14.76	3.14	36.2	4.65	3.84
2010/3/24	1	36.38	4.04	79.5	3.31	2.35
2010/7/2	1	14.59	1.63	67.9	2.05	1.78
2010/12/1	0	25.9	4.12	71.8	4.73	3.45
2010/1/29	0	23.5	4.36	66.3	4.56	2.23
2011/5/25	1	6.91	1.92	39.6	3.84	3.2
2012/9/3	1	10.67	2.39	41.6	1.67	0.82
2011/10/27	1	18.22	2.94	71.7	2.43	1.79
2010/6/11	0	22.25	3.18	75.2	4.39	3.85
2012/8/2	1	13.65	2.83	40.7	3.62	2.37
2012/7/31	1	21.13	2.91	41.7	5.68	5.01
2010/11/23	1	15.96	3.91	64	3.08	2.4
2010/12/16	0	23.93	3.82	71.1	3.19	2.54
2010/12/24	0	23.91	4.85	68.1	3.88	2.02
2012/4/25	1	20.6	3.65	69.9	4.01	2.83
2010/11/16	1	10.26	2.54	34.2	3.58	3.15
2011/12/21	1	16.8	3.29	75.4	3.4	2.44
2010/1/14	1	28.9	3.46	65.3	3.43	3.15
2012/8/3	1	23.59	3.71	50	3.37	1.99
2010/8/24	1	16.14	3.32	64.1	3.16	2.28
2010/12/16	0	23.04	4.1	72.3	4.48	2.7
2011/5/31	0	21.59	2.29	64.9	3.89	2.95
2011/1/19	0	16.59	3.25	58.3	3.56	2.22
2009/12/21	1	29.2	3.9	51.1	4.66	2.96
2012/2/28	1	26.41	4.02	69.7	2.91	2.36
2010/12/21	1	28.26	3.22	83.6	4.03	2.89
2011/12/21	1	21.74	2.56	57.6	3.85	3.23
2010/9/27	1	8.32	1.99	37.1	4.14	3.27
2011/11/21	0	23.14	3.97	75.1	3.53	2.28
2010/3/3	0	33.46	4.8	80.9	4.46	2.52
2009/12/30	1	16.8	2.52	46.4	4.5	4.08
2010/6/10	0	21.8	3.15	58.2	4.63	3.3
2010/1/12	1	24.1	2.22	74.2	2.84	2.34
2012/4/12	1	18.95	2.7	49.5	4.05	3.76
2011/11/18	1	21.45	2.77	79.1	1.6	1.27
2010/8/2	1	10.22	2.05	44.7	3.09	2.73
2011/1/10	1	23.31	3.22	62.4	2.61	1.77
2010/1/6	0	19.62	3.06	69.8	4.46	3.24
2010/4/22	0	24.67	3.79	71.6	4.31	3.06
2011/1/11	0	18.63	3.85	70	3.72	2.98
2011/11/30	0	21.78	3.38	78.7	2.46	1.39
2010/7/30	0	23.64	3.65	44.2	4.48	3.27
2010/1/7	1	8.15	2.75	58.2	3.79	3.25
2010/5/28	1	18.12	3.21	45.2	5.31	4.41
2012/11/16	1	16.85	1.85	46.6	3.62	2.94
2012/4/19	1	15.46	2.42	88	1.62	1.18
2011/5/31	0	19.46	3.14	69.9	3.45	2.46
2012/2/29	0	24.75	2.58	76.2	1.7	1.6
2010/12/20	1	21.26	4.3	63.1	3.46	2.65
2012/12/6	0	18.36	2.62	82.8	2.59	2.14
2012/2/24	1	11.86	2.68	58.8	3.45	3.11
2012/4/28	0	24.89	3.51	78.3	3.34	1.51
