# Supplementary material for: Multi-modal data combination strategy based on chest HRCT images and PFT parameters for intelligent dyspnea identification in COPD
Source: Front Med (Lausanne). 2022 Dec 21;9:980950. doi: 10.3389/fmed.2022.980950 (PMC9811121; doi:10.3389/fmed.2022.980950)
Supplement: Supplementary file 1 [file Data_Sheet_1.ZIP › Supplementary Materials V2_20221129/Table S3. SLR_28.csv]

time	label	original_shape_Flatness	original_shape_Maximum3DDiameter	original_firstorder_10Percentile	original_glszm_GrayLevelNonUniformityNormalized	original_glszm_GrayLevelVariance	log-sigma-1-0-mm-3D_firstorder_Maximum	log-sigma-1-0-mm-3D_glrlm_LongRunHighGrayLevelEmphasis	log-sigma-2-0-mm-3D_firstorder_10Percentile	log-sigma-2-0-mm-3D_firstorder_Maximum	log-sigma-2-0-mm-3D_glszm_GrayLevelNonUniformityNormalized	log-sigma-2-0-mm-3D_glszm_ZoneEntropy	log-sigma-3-0-mm-3D_firstorder_Maximum	log-sigma-4-0-mm-3D_glszm_SmallAreaLowGrayLevelEmphasis	log-sigma-5-0-mm-3D_glcm_ClusterShade	wavelet-LLH_firstorder_TotalEnergy	wavelet-LHH_gldm_SmallDependenceLowGrayLevelEmphasis	wavelet-HLL_firstorder_Maximum	wavelet-HLL_firstorder_Skewness	wavelet-HLH_firstorder_Mean	wavelet-HLH_glszm_SmallAreaLowGrayLevelEmphasis	wavelet-HHL_glcm_ClusterShade	wavelet-HHL_glrlm_LongRunLowGrayLevelEmphasis	wavelet-HHL_glszm_SmallAreaLowGrayLevelEmphasis	wavelet-HHL_ngtdm_Strength	wavelet-HHH_gldm_DependenceNonUniformityNormalized	wavelet-LLL_glrlm_LongRunLowGrayLevelEmphasis	wavelet-LLL_glszm_LargeAreaHighGrayLevelEmphasis	wavelet-LLL_gldm_LowGrayLevelEmphasis
2011/3/4	0	-0.599173782	-0.106502716	-0.405595569	1.868081587	-0.944191063	0.092696392	-0.49545166	1.851467513	-0.162342497	1.235577279	-2.369975851	-0.949312304	-0.784042113	1.399763656	-0.824243592	-0.328212547	0.17735404	-0.28646464	0.203210559	-0.862185037	-0.032973591	0.105653057	-0.03864261	0.117588546	0.446122358	2.826277144	-0.065745384	2.532158432
2011/12/29	1	-1.014651384	0.825722789	-1.295441633	-2.283421088	2.330774286	-0.128491567	0.723882557	-0.236775881	0.646995351	0.422002614	0.942486956	0.978874648	0.408961989	0.999074367	0.154755292	-1.513603004	-1.099432052	-0.25207076	1.029722787	0.098888082	-0.366876164	0.033463465	-0.751196906	-1.06482217	0.177623874	-0.959325742	0.949550948	-1.14438638
2009/12/29	1	0.165248333	-0.668981115	0.241565204	-0.74319998	1.025541351	0.054683939	-0.653784705	-0.92175197	0.439316136	0.072165872	1.547325993	1.300088094	-0.175933723	-0.826388809	-0.088308267	-0.933344415	-1.298291767	-0.472414537	0.716907273	0.309847217	0.169626857	0.046043833	0.804238433	-1.068744726	0.34973256	-1.150623564	-0.041734108	-1.151314411
2010/11/25	1	-1.205275267	-0.971915844	0.646040687	0.287954694	0.055633514	-0.011950011	-0.614767065	-0.164947308	-0.957569898	-0.711477131	0.157484198	0.797630024	-0.558935066	-1.60756522	-0.974393318	0.338925612	0.914108584	-2.224631823	-0.67132856	0.251107558	-0.407447653	-0.122533298	0.413154588	1.545878455	0.20035921	0.566279972	-0.468705664	0.797915928
2012/9/10	0	-0.685201464	-0.444208365	0.565145591	-0.449397248	0.078910656	1.104937552	-0.566958707	0.468025307	0.074611352	-0.303216745	0.549191397	-0.656421142	2.851948667	0.179642271	-0.157276523	0.190128204	-0.589908153	1.862040416	-1.51921422	0.395617662	-0.496682686	0.028814104	0.865133289	-1.346339458	0.416109653	0.174059864	-0.167662926	0.307498939
2012/8/20	1	-0.096479282	1.009080778	-0.850518601	-0.099716371	-0.587556573	-0.902452775	-0.436587184	0.514135729	-1.244349984	0.689033715	-0.527963288	0.237425045	0.72632388	2.145258988	0.692300377	-0.673289499	0.378352097	-0.706145323	0.461963986	-0.979019735	-0.904218273	0.525783651	0.015295724	-1.305826094	0.214882615	0.320107896	0.861847244	0.184429539
2010/3/26	1	-0.574696437	0.141613972	0.565145591	1.284681115	0.552381384	-0.180152197	-0.737816628	-1.159821671	0.456070205	-0.082937121	-0.581444412	2.052023667	0.144020712	-1.406412861	1.486155754	0.441850748	0.883290263	1.086638072	-2.172182568	-1.292183453	0.326880855	-0.58201255	-0.977944792	0.27695469	-6.519986896	-0.885567291	-0.545424788	-0.592987401
2011/3/7	1	-0.486677652	-0.320785745	0.565145591	-0.064724253	0.073375137	1.228722869	1.831213581	-0.723502101	1.502731079	-0.884275883	0.475650984	-0.395340814	1.248564702	-0.474131815	-0.014367054	0.459877684	-0.147424489	0.931269077	-0.604676559	0.38107991	-0.335151	-0.313125396	-0.610517293	-0.646495077	0.449602816	0.352623066	-0.202655943	0.579014248
2012/3/27	1	-0.345720586	-0.907620726	0.524698042	1.517715566	-0.738964367	-0.050550261	-0.635198965	0.323133412	0.429884433	-0.02985925	-0.252322867	-0.74006491	0.182333913	-0.099821605	-0.598152287	1.778939906	0.9836112	-1.239234066	-1.374853408	0.206437711	0.959192531	-0.328417899	-0.595600367	2.085495964	0.082921127	0.842145531	-0.330980591	1.066452076
2011/1/11	0	0.1473818	-0.055124185	-0.122462731	0.470098885	-0.605467489	0.102698487	3.789717763	1.289089531	0.020273331	0.464355865	-0.423987378	-0.087480277	-0.64293663	0.67714914	-0.482444712	-0.669751337	1.330284078	-1.103709401	-0.204816535	-0.888507426	0.573815201	0.217067122	0.419960125	0.280726125	0.443074455	3.196768158	-0.291882841	2.968799459
2010/1/19	1	1.200202039	-0.413801191	-0.810071053	0.990313161	-1.665072403	-0.112816345	1.863275617	0.858282002	-1.772154172	1.144345954	-0.70001633	-1.546479602	-0.457308384	0.809628068	-0.657086659	-0.40116945	2.206220703	-1.383987011	1.937671124	-0.040739031	-0.214959139	0.108007035	-0.513788565	1.130764309	0.484846565	2.93420421	-0.18667159	2.221920577
2010/11/24	1	1.534748301	-0.744464148	-0.446043118	0.304531647	1.342538736	0.217911444	1.897589894	0.221228403	-1.152873251	1.144580186	-1.038629083	-1.515765294	-3.288643528	-0.63155172	-0.424321909	1.391104265	-0.83876826	-0.092988682	0.890932625	2.609570854	0.137185992	-0.068137439	0.309305505	-0.633531589	0.659246314	0.43536936	-0.011569022	0.372368505
2011/1/10	0	-0.328865656	-0.492704602	0.686488236	-0.472203398	0.252904152	-1.011891471	-0.380528403	0.212157016	-0.845163099	0.260057735	0.354980067	-0.184508906	-0.437665682	0.033237524	-0.262641612	-0.802432417	-0.627981456	0.36640531	0.359978373	2.39473163	0.108819141	0.109203119	0.691748712	-0.935279276	0.226519129	-1.117822136	0.399446642	-1.220229159
2010/2/4	1	0.094588755	-0.272989458	0.443802946	0.53072009	-0.511588895	0.761109618	-0.534976251	0.766386247	-0.334630573	-0.563133801	0.645866085	0.803455401	-0.164586116	0.349794527	-0.414253901	-0.636138797	0.330675541	0.442519277	0.281568475	0.255187507	-0.435034935	0.117915671	0.629170543	-0.749223985	0.621328383	-0.540431678	0.463959482	-0.669095043
2012/9/10	1	-1.380856881	0.944668518	-0.041567634	0.835586493	-0.395651017	-0.67162318	-0.551891761	0.754750676	-0.528726211	0.318758392	-0.762329661	0.950720834	0.260868136	0.726340559	-0.658765828	-0.468076096	-0.623234234	1.629503491	0.805398	0.44257929	-0.411484709	-0.063020858	0.267919747	-0.695576301	0.911847139	-0.368270048	0.497372222	-0.450987952
2011/3/23	0	-0.008312211	-1.083801916	1.050516171	0.524291775	-0.634167222	-0.964735281	-0.671990808	-0.287459105	0.14526191	0.167054194	0.10138539	-2.163159227	0.047511168	-0.817782088	-0.796813607	0.364966485	-0.27518981	0.152150251	0.110722135	0.544056138	-0.18717595	-0.171580049	0.469911028	0.330569521	0.460429747	0.487094774	-0.433376292	0.745448959
2011/5/31	1	-0.576885599	2.310530514	-1.538126923	-1.027802596	0.657422304	2.054992151	0.097266306	0.277165711	0.244328159	-0.251698704	0.698697185	-0.306655939	-1.266077594	0.331286058	-0.500491971	-0.178336	-0.879737293	-0.881928836	2.412867646	-0.125024701	0.631215063	0.511738198	0.042061705	-0.005061952	0.595175427	1.77936361	-0.35172706	1.239764471
2010/10/13	1	-0.305113546	0.190758751	-1.740364665	-1.464214363	0.704474019	0.834740107	-0.521498264	-0.918393443	0.449356331	0.627537745	-0.705432366	1.204902498	-0.005625531	1.246013451	0.391491109	-0.662675013	0.178458619	-0.797957887	-0.876222137	-1.007974171	-0.278874923	1.064270931	1.226690068	-1.323907958	-0.06923276	0.42378751	-0.388409655	0.273456371
2012/4/11	0	1.43501556	0.430788897	0.767383333	1.143130116	-0.207811819	-0.859953168	0.604317925	0.206802684	0.565746187	-0.666449325	0.591819973	0.18200771	-0.218606162	-0.572246157	0.774052542	-0.193125517	1.890642344	-0.812558264	-0.74992901	0.292645109	0.988905732	-0.358504942	-0.519803041	-0.005022529	0.072406994	-0.152911066	-0.028956327	-0.028991008
2012/4/13	0	0.398535002	0.759106887	0.160670107	1.517097398	0.167668695	-1.291288835	-0.428578433	1.585277373	-1.713582647	-0.076258772	0.209951493	-0.962244032	-0.348254273	0.298016679	0.652611994	-1.168632197	-0.749463329	0.532394675	0.766100247	-0.765774224	-0.469422475	-0.106513015	-0.162722785	-0.811840326	0.581952472	0.442910439	1.173488033	0.338431007
2012/12/20	1	0.370789261	0.859184886	-2.427972986	-2.564970424	2.372125554	0.87521008	-0.429189149	0.593159713	-0.042759891	0.678766941	-0.630754883	-0.177816476	-0.325470201	1.805794684	0.550568824	-0.535301176	-0.791813834	0.298566256	0.305150482	-0.919501296	-0.049253814	0.986297694	1.326738844	-1.330103888	0.5390592	0.362503947	0.740178929	-0.47935457
2011/6/3	1	0.212657257	-0.421563007	0.686488236	0.488294568	0.155473125	-0.485321964	-0.748324737	-0.82687725	-0.023605227	-0.048453101	-0.790514032	-0.87585387	0.563626059	-0.877627014	0.727777231	0.465043401	-0.110597932	1.235697958	-0.626913018	-0.569956264	0.004825997	-0.597841114	-1.264855098	2.762540901	-3.695838739	-1.030403976	-0.518085855	-0.85755498
2011/11/23	1	1.599692633	-0.664824808	-0.203357828	0.313862094	0.874100577	1.33500906	1.94451222	0.48704583	-0.693165052	0.736347106	-0.136335569	1.066227719	-3.252541306	-0.984976143	-0.558078902	-0.323170666	-0.123236465	0.04084442	0.480164398	0.233303469	0.079673394	0.114447271	0.641005141	-0.794389224	0.602252619	1.222498635	-0.122827092	1.138081124
2012/12/14	0	0.097921776	-0.773724511	0.039327462	-0.735123971	-0.296697995	0.946427134	-0.250186168	0.185956553	-0.797826502	1.868251853	0.311471046	0.090206089	0.137183922	0.313989997	-0.060501048	-0.809508741	-1.230877025	0.531536799	-0.793290075	0.12628748	0.073941239	0.72626845	1.549881578	-1.285589123	-0.087824968	-0.473002959	-0.11373982	-0.449678959
2009/12/17	1	1.072968302	-0.326952959	-0.729175956	0.208773511	0.091467587	-1.418363234	-0.489717473	1.06196852	-0.407093637	0.146164745	-1.198844664	-0.641347197	-0.40863546	0.283937753	-0.552488605	-1.081947225	-0.435441284	-0.224775867	0.048149325	0.418455718	-0.420978984	-0.242396691	-0.351707733	-0.041383372	0.556331636	1.262659882	-0.131379935	1.241338326
2012/4/6	1	-0.442775006	0.238238415	-0.971861246	-0.092331388	-0.51158472	0.072978326	-0.690518683	-1.519913768	1.233768071	-0.587106802	0.127671985	0.432548331	0.001608503	0.052538166	-0.225645544	-0.793587011	0.112317688	-0.892548584	-1.077715739	-0.922035695	0.245384742	-0.096819391	-0.18736053	0.83491031	0.031730981	-0.650206711	-0.509832403	-0.568889238
2011/2/22	1	1.110561915	-1.392279136	0.565145591	0.317274237	0.862320986	5.47560812	2.186422893	0.452739084	1.328624931	-0.080478896	-0.069110585	0.160995102	-0.409984002	-0.063394585	-0.69962213	-0.17704457	4.87857016	1.349264191	-1.730148085	-1.935981437	-0.016906837	-0.252931176	0.067054424	0.237196927	0.344204907	0.870243041	-0.433033404	1.197123702
2011/4/28	1	0.330116768	1.73899587	0.201117656	1.543026972	-0.045889981	-1.101491079	-0.584218635	0.650566597	-1.908357276	-0.33244662	-0.478398783	-0.847917909	-0.535445363	0.267967284	0.628591372	-0.593680851	-0.838021523	0.379307608	-0.069120297	-0.696770015	-0.195405431	-0.389486385	-0.758538115	-0.543910718	0.389901518	0.13083046	0.384795501	0.186690725
2013/1/4	0	-0.280534599	0.658431643	-0.971861246	-0.81259863	0.682437974	-0.057405901	-0.60116412	-0.85391791	-0.196179	-0.653710065	-0.077205324	1.113915645	0.27493896	-0.664835564	0.75668061	0.55144532	0.008725607	-0.074442067	-0.37867096	-1.278465437	0.476984265	-0.521602957	-0.970324904	1.354369694	-1.269728419	-1.295046888	-0.452475866	-1.292661552
2010/11/23	1	-0.403172912	0.561664562	0.484250494	1.365498226	0.032140741	0.997226812	-0.615100282	1.127477858	0.285993494	-0.404106509	-0.805829473	-0.665691495	0.660653066	-0.120734688	0.643048968	0.162495158	0.070531949	1.105389819	-0.93757104	0.395327962	0.039799922	-0.428399016	-0.634324625	0.08664832	-0.899512312	-0.225124386	-0.049120141	-0.099639405
2011/4/18	0	-1.152370914	0.987928808	0.282012752	0.501820051	-0.007122855	0.365614137	-0.570080608	-0.067782157	0.193307186	-1.386384502	0.779300534	0.659665445	-0.552845724	0.364431066	0.001321324	-0.277776046	0.795808777	0.280859449	-0.837038535	-0.698735703	-0.014947165	-0.312140758	-0.221265337	-0.30371496	0.032293215	-0.95659579	0.034101201	-0.952759031
2010/5/5	1	-0.489017258	0.212404798	-0.001120086	0.643007208	0.356202533	0.919606205	-0.608404682	1.389386757	-0.138974737	-0.177200722	-1.108920521	1.722392396	0.85425234	0.761496414	-0.184576582	0.89036587	1.322488608	0.365386292	-0.975424973	-0.70372523	-1.170093227	-0.47630259	-0.843394499	0.806677108	-0.638649599	0.731274095	-0.330958094	1.008460193
2009/12/16	1	0.850908048	0.441210962	-0.931413698	-0.866376542	-0.437445732	-0.023586704	-0.306940058	-2.316081257	0.304103692	-0.314635566	2.61407773	0.413952435	0.111321205	-0.772882773	0.255989611	-0.537070257	-1.282725981	0.492265977	1.284649894	2.434168492	-0.186525986	0.20576152	0.414777669	-1.181375295	0.232740436	-1.204006844	-0.539739753	-1.154011199
2013/1/7	0	-0.317483094	1.820661846	-0.648280859	0.404430513	0.023822692	1.226911063	-0.537314593	1.406469778	0.446937186	-0.797289561	-1.110154945	0.032305233	0.725518937	2.276631916	1.49549094	-0.680365823	1.059684294	1.548673042	0.561342244	-0.661865189	-0.325710097	-0.547022131	-1.352100728	0.835948441	-0.093442439	-1.516565394	2.014107328	-1.717420953
2011/3/23	1	0.192514187	-0.592883404	1.010068623	0.785783682	-1.048616043	-0.395003164	-0.658438714	0.489061059	0.183929286	0.429094207	-0.840941586	0.544948638	0.282340255	0.031701077	-0.670222493	-0.116135109	-0.286800674	0.360483849	-0.810879282	0.325879954	-0.435078672	-0.106467738	0.371419478	0.124540076	0.401822108	-0.225271384	-0.227217723	-0.15702057
2010/2/2	1	2.224670782	-0.334100469	-0.607833311	-1.320420129	-0.066302551	-0.623032935	1.061918952	-1.429019382	0.61896925	0.891527469	0.529737843	-1.725814383	0.283793335	-1.612178505	-0.187541882	2.648213267	0.293702325	0.660334057	1.490255194	0.28624035	-0.22517114	-0.446354042	-1.103431208	0.336410647	0.235047338	0.834804501	-0.634939398	1.275000017
2012/4/26	1	-1.583710757	1.146228031	0.241565204	1.633274088	-0.538228367	0.349594882	-0.586411699	0.949866047	0.103234818	-0.542675802	-0.397787327	1.162620219	0.255254442	1.236631922	0.440983963	-0.784741606	0.760018634	-1.238901533	0.621318184	-0.78536432	0.567391165	-0.334100787	-0.5253999	0.531020658	0.051063493	-0.071621484	0.20903406	-0.059439318
2011/2/23	0	-0.161323463	-1.177255349	-0.203357828	1.784397642	-0.00513238	0.654171663	-0.602936238	1.136233789	0.793650501	-0.979647536	-0.015795666	-0.946419223	-0.453545014	1.198509511	-0.563037726	0.667532419	0.210593682	1.574765639	-1.438088506	0.483946167	-0.37402501	-0.337602095	-0.220041401	0.039801047	0.177028392	0.791095421	-0.218246288	1.034852377
2012/8/23	1	0.111465046	0.948373437	-1.497679375	-2.526489684	3.259361753	-0.582787709	-0.212141387	-0.884792233	-0.640700755	-0.052321877	0.643353344	1.202025392	0.202086381	-0.036638601	1.643745052	-0.307991951	-0.52463268	0.872634991	-1.276806918	0.381356879	0.33021575	-0.386795332	-0.420243357	-0.834422945	-0.985198418	-1.588551034	-0.293591852	-1.665939011
2010/11/30	1	-0.113054085	-1.280227492	2.263942621	0.612221892	-0.598704209	0.762867828	0.407229633	-0.695062218	-0.620696422	-0.97714653	0.963784606	-0.948089425	0.636395008	-0.375913174	6.677788929	-1.234088196	-0.043451433	0.060315672	0.175522546	-2.110081709	-12.39720545	4.150980784	0.189658486	0.68341556	-4.308920833	0.431348483	13.94323233	-1.143952968
2011/3/31	1	1.300784326	0.430925021	1.535886751	0.338451247	-0.322650714	-1.30854247	0.458640742	-0.365709541	0.518526462	-0.723284013	0.745821232	-0.81649195	-0.184929224	-0.907164278	0.361714742	0.359376189	0.863922117	-0.13078106	-0.280371149	0.373115188	0.36905852	-0.385746231	-0.474504541	-0.22871333	-0.18213119	-0.77734402	-0.222699712	-0.68341735
2010/4/26	0	-0.758722823	1.031571601	-0.324700473	1.071497282	-0.196160302	0.356876675	-0.575853405	1.133291373	-0.974288718	0.385039131	-0.42021313	-0.475586083	-0.506415142	0.793812696	-0.398003496	-1.034182036	0.71366841	0.150171991	0.00023958	-0.766422567	0.678736801	-0.304633815	-0.612394157	1.003409373	0.251694354	-0.764171724	0.481213285	-0.882677572
2010/8/31	1	0.195166044	0.420380679	-1.214546536	-1.495863123	1.698620344	-0.366210514	0.74668292	-0.114409379	0.018147302	-0.925879409	0.541958986	1.220478957	-0.491764131	0.664664819	0.508198832	-0.979340523	0.063148527	-0.788759609	0.441996774	0.273403687	-0.011344208	-0.152709497	-0.069551022	-0.890534546	0.528167865	-0.445578542	-0.03637446	-0.435126812
2010/4/8	0	1.751997399	-0.199376585	0.646040687	0.874559595	-0.486181576	0.238736823	-0.653632892	-0.397559607	0.915468592	-0.517749792	-0.377651696	-0.644967908	-0.144452084	-0.482048129	0.883943512	2.266728627	0.830433801	-0.272012007	-1.356410462	-1.367704361	0.023454994	-0.567360207	-1.464283662	1.553316199	-0.174310561	0.503937586	-0.358508649	0.79092223
2010/2/3	1	-1.538209563	1.077202589	-0.526938214	-0.148971156	-0.459837927	0.382411363	0.127062818	-0.049977363	0.706995361	0.459199419	0.263997483	0.149723411	-0.366020517	1.152404831	0.032768014	0.200477328	-0.308658095	-2.369467283	1.213492357	-1.015958591	0.867616612	0.409835022	0.07522685	-0.7978847	0.071703243	0.444875563	0.022282357	0.318257633
2011/1/18	1	-0.218356792	0.535540601	-1.416784278	-0.488247712	-0.035123863	-0.291011984	-0.186163318	-0.564020735	-0.20506528	-1.790922963	0.913526294	0.578898782	-0.050759842	1.3442079	-0.223816344	-0.887348308	0.31705583	0.390832768	0.443469507	-0.774412632	0.098006433	0.031888549	0.117412503	-0.572025653	0.545254746	0.46584425	-0.544257068	0.611476394
2010/4/23	0	-0.08997424	0.061019874	0.443802946	1.105358957	-0.965094898	-1.108294856	-0.549799584	0.272183849	-0.80553289	-0.358351126	1.173656933	-0.252534099	0.920111322	0.443878141	-0.042071129	0.3100719	-0.824218701	0.309913122	0.358640914	0.362229199	0.839092328	-0.266018444	0.111467095	-0.428238034	-0.031806219	0.13214349	-0.3372544	0.382472704
2010/1/26	1	-0.708816467	1.703848874	-0.607833311	0.62623838	2.0915368	0.617515468	2.208742706	1.233615877	-1.2971074	-0.4773951	-0.521531449	-0.447114202	-2.336489905	0.813600556	0.546110787	-1.150941386	1.629947691	-1.340754866	0.565617829	-0.696825746	0.710267051	-0.383185322	-0.758115681	0.056443984	0.494229266	-1.359958967	2.496638675	-1.580239385
2011/3/29	1	0.830545411	0.326055868	0.726935784	0.457454043	-0.135202092	-1.234674269	-0.68758186	-0.871040861	0.270332122	-0.47995345	-0.278823083	-0.724362097	0.424480665	-0.869756345	0.776670789	0.39714607	0.531669497	0.488354945	-0.150758792	-0.705629422	0.285931264	-0.443821393	-0.651187482	0.682883353	-0.80903938	-0.904140915	-0.287469779	-0.785374316
2011/2/25	0	-0.678761606	1.181982991	-0.041567634	-0.081899462	1.670864303	-0.360540845	1.599867749	-0.566723286	-0.729346492	-1.73558014	1.521701911	-0.934870131	-2.325011626	-0.879064873	0.315658081	-0.306612067	4.404945219	-1.039838473	-0.07428078	-0.841072453	1.035860959	-0.071446352	0.317303657	-0.64905098	0.535863689	-0.005047118	-0.075411872	0.018380084
2009/12/28	1	0.969983258	0.74282741	-1.659469568	-0.352981121	0.287555363	-0.452984366	-0.544204006	-0.070768535	-0.353414203	-0.03713835	-0.451354397	0.007236212	-0.242874674	0.235773086	-0.255112021	-0.818354146	0.41669137	-0.30674648	-0.437566057	0.168268589	-0.131123975	0.013106295	0.158018443	-0.592518871	0.533013178	2.700666177	-0.490898198	2.80313526
2010/8/26	1	0.628269851	-0.094584052	-0.243805376	-0.455553134	0.261853423	0.92753285	-0.637815552	0.528367718	0.980490554	0.526858548	-0.313437421	0.427401201	-0.29019383	1.216134264	0.589433999	-0.303993827	0.244448479	0.185570494	-0.455876875	0.265678821	1.145570749	-0.286367218	-0.259581617	0.163686788	0.080294117	-1.509350362	0.355361487	-1.632010269
2012/12/4	1	0.860991249	-0.658380811	0.646040687	0.631565215	-1.661645634	-1.66755896	-0.474175662	0.917484917	1.509146268	1.770807305	-0.774484129	0.685534711	0.48383738	0.316451375	-0.658804314	0.279024527	-0.336452749	0.981876296	0.993459784	0.181825179	-0.664239195	0.7850058	1.341881444	-1.21821578	0.221140825	0.241780367	0.108379666	0.156888156
2012/9/27	1	0.569262448	0.295962136	0.039327462	0.983221424	-0.704164654	-0.323009869	-0.588273151	0.258694545	-0.989105986	-0.209522341	0.503147176	-1.024057521	-0.442814181	0.784985969	-0.075003047	-0.95811155	-0.775877568	0.992517791	0.870568429	0.422818761	-0.497923711	-0.336677496	-0.533662274	-0.371587657	0.360835212	-0.627107114	0.414599351	-0.669646659
2010/4/16	0	0.872888189	0.203233084	0.160670107	1.842136627	-0.17253261	-1.118665189	-0.559306491	1.15040933	-2.418003029	-0.374192445	-0.355521352	-0.471459955	-0.48185915	0.337425561	0.409301417	-0.376879967	0.199066267	-0.339949262	0.543751688	-0.757961199	0.133995995	-0.416704155	-0.948089254	-0.044359783	0.455194003	-0.43852156	0.815384047	-0.523547304
2012/4/13	0	1.172453228	-1.010488529	1.252753913	0.643126226	-1.190127613	0.157166725	-0.385250383	0.830572152	0.004686165	1.102456009	0.10336637	-0.956514509	-0.221946153	-0.76734594	-0.453735436	-0.609602581	-0.981200458	0.107655806	0.200443361	0.207156918	-0.785560948	0.483594294	0.755169342	-1.345662702	0.087827015	0.710688928	0.043837828	0.719444219
2011/1/17	0	-1.407229553	-1.344501834	1.090963719	-0.511004535	0.198477381	0.390415805	-0.717927832	-0.976127105	-0.206831405	-0.433390998	-0.00971822	-0.712139117	1.322640376	-1.548931296	-0.454201771	1.096446123	-0.985747504	0.591232549	-1.946150154	-0.646705277	-0.08082398	-0.454934463	-0.665594435	0.765690672	-0.76579258	-0.898674379	-0.577557536	-0.725736342
2011/11/1	1	0.356399224	-0.025806733	0.322460301	1.463543493	-0.086189333	-1.766301441	-0.629981696	0.168818369	-1.040948799	-0.799608521	0.539955791	1.2086728	-0.415702234	-1.255147867	0.246179814	-0.673289499	-0.919743189	0.908402839	0.26496888	0.404552616	-0.210832284	-0.256945614	0.136995487	-1.010313758	-0.003371774	0.084708632	-0.034943579	0.260817367
2011/1/13	1	-0.702452847	0.204293776	-1.699917116	-2.406739747	1.567657975	1.555765677	-0.419395779	-2.51459827	1.175745676	-0.647678282	1.004219542	1.804755191	0.270699942	-0.001345932	1.199686126	-0.464537934	-0.409980108	-1.053404626	-0.903714805	0.129189529	1.191452131	0.028291856	0.859565341	-0.669537627	0.03739458	0.332145107	-0.715108284	0.646412054
2010/12/8	0	-1.59671215	0.249448967	1.252753913	-1.070909641	0.377320893	-0.242740707	-0.638168983	-0.210675022	-1.013332692	-0.243309731	1.0921674	0.927564557	1.225686546	-0.034851527	-0.216367508	0.011344872	-0.850339853	-0.83991161	0.007728333	0.218354467	0.155419957	0.015631361	0.897832631	-0.457542219	0.152400084	-1.265110252	-0.056616176	-1.319535305
2010/12/30	0	-0.188538153	0.25930744	0.524698042	-1.008952541	0.503329868	1.105566843	-0.521619261	-0.845303529	0.33372339	-0.909502268	1.259797142	-0.623082438	-0.329191756	-1.379898449	0.510830932	-0.6078335	0.160053054	-1.171194609	-0.825178621	0.276564689	1.14732732	-0.324345273	-0.245772979	-0.593721262	-0.039610486	-1.108566824	-0.414606263	-1.097814256
2011/1/19	0	0.337368426	1.948622143	0.201117656	0.835484219	-0.346700596	0.385704768	0.623342765	1.348286806	-0.109611054	0.303383413	-0.404412262	0.09180803	-0.397627602	0.848383835	0.206847834	-1.195168412	-0.195687165	-2.002468982	1.243700391	0.200984207	0.413940961	-0.181597026	-0.471932187	-0.407094342	0.508657979	0.652668045	0.329317389	0.496335375
2010/12/17	1	-0.342069258	1.000481798	-1.295441633	-0.655081154	-0.243063851	-0.840912797	-0.464470069	0.012402598	0.404605845	0.214703459	0.916111055	0.526457312	-0.827482907	0.793660852	0.191969685	-1.020029387	-0.911475374	-0.59262031	1.227438306	1.800232095	-0.319035987	1.272438456	1.101850153	-1.484653896	0.05712257	0.401456057	0.513499313	0.207271244
2010/2/2	1	1.272434219	-0.42716297	-1.174098988	-1.71671568	1.830441128	0.549370529	-0.646179425	-0.730772137	0.110783519	-0.267028474	0.248824929	-0.267571735	0.090241103	0.380347608	1.247309091	0.084744045	-0.471234678	0.705508954	0.154515986	-0.769868586	-0.418622455	-0.425311255	-0.931966863	-0.195972802	0.408945602	-0.746681239	-0.305886915	-0.655571703
2012/8/23	1	0.611550371	0.363940362	-1.295441633	-1.51412352	2.223528376	0.661588305	0.988757646	0.239040409	0.318666802	-0.499556745	0.264756782	0.140470486	0.020948046	0.745099722	0.857630203	-1.271238898	-0.497822272	-0.039414629	-0.162034167	-0.781274762	-0.153661344	-0.348019301	-0.806327053	-0.590514885	0.431321665	-1.335360659	0.778101863	-1.456423554
2012/10/24	1	0.440435556	0.783350136	-1.254994085	0.488891467	-1.126472609	0.405485937	-0.193813034	-0.296345466	0.892275215	-0.366028299	0.576357253	0.048379847	0.315437007	1.235920041	-0.074623827	1.078613786	1.759393721	-2.175509289	1.446009981	-1.03092669	0.506585213	0.0161667	-0.40222804	0.634912534	0.168244827	2.655213022	-0.494283867	2.65698337
2012/12/21	1	-0.611689189	1.070769546	-0.324700473	1.61400815	0.532483805	-0.446115759	-0.548487292	0.201556339	-1.081233884	-1.357461981	0.233573564	-0.045488467	-0.798599039	1.178855709	0.675590034	-0.299429598	0.433777899	-0.278368824	0.08756812	-1.334308331	0.073960104	-0.404405157	-0.715611997	-0.353380954	0.088157219	-0.500082539	0.629898964	-0.499031051
2010/2/2	1	1.08527893	-0.421920362	0.362907849	0.151322341	-0.181617449	-1.064926515	-0.676637714	0.148500403	-0.470729786	-0.217095748	-0.053649535	-1.20026394	0.475061409	0.125914457	0.054738702	0.565668732	-0.700698861	1.090037253	-0.33202572	0.478940066	-0.560902105	-0.494602366	-1.025027797	-0.005153938	-0.297979002	-0.693115594	-0.179883724	-0.60667929
2011/11/30	1	0.024596612	-0.890613021	1.252753913	0.303559593	-0.380875807	-0.360206318	-0.216021182	-0.262732813	1.098457308	0.548096007	0.38814049	-1.387553246	1.093330899	-1.070448764	-0.064263488	-0.561837392	-0.818126386	2.036923535	-1.437017101	0.336517799	-0.529854379	-0.175277093	-0.043980066	-1.270082873	-0.008895598	-1.223509978	0.31978278	-1.211902389
2011/12/29	1	0.117613724	-1.234639043	0.524698042	-1.198595301	0.65424408	0.049117135	-0.671048847	-1.346184377	0.407637196	0.964673457	1.112062164	2.023505314	0.559601344	-1.193702211	-0.138829985	-0.931575334	-1.272265216	-0.165676489	-0.417126659	2.4687644	-0.201813765	-0.152358427	-0.103901554	-0.773166686	0.049029353	-1.047227999	-0.363131202	-0.969217755
2011/4/11	1	-2.113125708	0.589805869	-0.769623504	-0.605024469	0.255994561	2.439682498	-0.317927886	-0.019998438	0.527939612	0.342624288	-0.499923868	0.646709024	-1.0699485	0.014583246	-0.95715102	-1.154479548	-0.073995976	-1.421281721	0.252773702	-0.103603919	1.723826688	0.251585445	-0.161591206	0.806486565	0.150033477	0.314001424	-0.426574307	0.053915517
2011/1/18	1	1.103272532	0.360477512	0.039327462	0.303525653	-0.397451095	-0.483350244	-0.491639	1.29384873	-0.056326769	-0.046174799	-0.435092806	-0.246535891	-0.229263818	1.629567561	-0.147805207	-0.798894255	-0.103966222	0.138000751	1.259287304	-0.799730318	-0.965797941	-0.037297065	-0.322781392	-0.561151566	0.789736244	0.500190809	0.480781874	0.334930874
2012/1/10	1	1.153971753	-0.950610325	0.039327462	0.067893175	0.017271221	-0.023202906	-0.621926074	0.324474574	-1.170610564	0.120883746	-1.046843421	-0.336217079	0.193974227	0.06615113	-0.366749791	0.028504958	0.852253946	-0.98646107	-1.363754354	-0.726698167	-0.349122704	-0.301448637	-0.248945255	1.053298762	0.2340569	-0.336073188	-0.230585759	-0.265868355
2011/11/22	0	-1.170080823	-0.107891671	0.646040687	0.481055304	-0.590400757	-0.973338761	-0.595133631	0.457771957	-2.206160804	-0.846096031	0.255568906	-0.226586405	-0.577318086	-0.564269412	-0.772222417	1.632265395	-0.259231532	1.316333001	-1.143442844	0.465576009	-0.838145917	0.032668513	0.835850367	-0.128349782	0.42274698	0.585590793	-0.225200095	0.641353388
2010/8/3	1	0.522363007	-0.813729748	0.443802946	0.556643781	0.101105316	0.000834622	-0.652750782	-0.458012501	0.773837251	-0.238469741	-1.311597309	0.195928487	0.341231775	-0.380547784	-0.059187	-0.017084261	0.304564971	-0.129271123	-1.306841627	-1.319867026	-0.629528034	-0.486679665	-1.043471974	2.565013612	-0.20265275	-0.393283928	-0.282845559	-0.283997248
2012/2/20	1	1.267382861	-1.616237569	0.403355397	0.576925669	1.110239558	5.748111812	2.844172724	0.699168674	1.245040106	-0.318132968	-0.641883286	-0.152959497	-1.017616743	0.165647069	-0.572881819	2.191949571	4.729365111	0.008441396	-1.561314975	-1.371408972	0.165362521	-0.404783673	-0.746061834	2.545781919	0.172874123	0.814639326	-0.417154143	1.078554786
2011/11/24	1	-1.041402404	-0.106312517	-0.041567634	-0.047764	-0.352602233	-0.491373703	-0.631650547	-0.74183635	-0.064574872	-0.729482064	2.285552366	0.006190518	-0.110508574	-0.86023861	-0.530010975	-0.883810146	-1.743176944	-0.306949318	1.338342262	0.250103816	0.498303091	-0.222788698	-0.395373514	-0.481070982	0.312557371	-1.44823148	0.328781424	-1.59752991
2012/2/23	1	-0.43197412	0.411834999	0.362907849	1.160795424	-0.711725019	0.540389302	4.156139863	3.838957317	0.422029631	-2.380037019	1.976790781	0.487499462	-0.4491126	5.599016557	13.93236769	-0.89088647	1.862444573	1.623689416	3.500934055	-2.350579725	-13.77743375	31.25305571	-0.070421591	1.490463322	19.96630559	8.984826497	617.3801726	-1.137915841
2010/10/28	1	0.034290514	-0.728042822	1.131411268	-0.096370298	-0.087375363	0.162148323	-0.657977137	-0.453303426	-0.108271619	1.095439055	-0.535057933	0.055750525	0.162727799	-1.46799791	-0.669414456	1.991618831	0.261388169	-0.669951557	-0.057811066	0.358242454	0.928721489	-0.32800503	-0.220320079	0.690544492	-0.232417758	0.58079293	-0.508398114	0.912741738
2010/12/20	0	-0.122749418	-0.163875226	-0.365148021	-0.7824704	-0.123782419	-1.026119667	0.396990008	-0.684545832	-0.123532273	1.031365014	-0.368757063	0.698097542	0.074225871	0.292466395	-0.008088629	-1.032412955	-0.836709895	-0.828431959	-0.425951823	-0.881248339	-0.145997347	0.422087298	0.874543304	-1.204509831	0.001466228	-1.403775255	0.19481105	-1.528779333
2011/11/10	1	0.888506141	-0.798755443	0.443802946	-0.401529946	-1.142588366	-0.354341292	-0.315494993	-0.086692277	0.189849144	1.862217946	-1.334063211	2.255044833	0.520854309	0.493372411	-0.324110116	0.105035405	-1.263077029	0.825939514	-0.94890424	2.800438683	-0.223000939	-0.089875776	0.320426944	-0.447298895	0.296286687	0.86038316	-0.587656611	1.22849575
2011/1/6	0	0.041766281	0.370026748	0.322460301	-0.228775938	-0.247726225	-0.782362812	-0.508022976	1.207793447	2.421303377	2.571709461	-0.79071141	0.361577772	0.269210274	0.468574955	0.62854523	-0.736976417	-2.211455711	0.404911695	0.596501633	2.46603951	-0.257462565	0.435559537	0.910215752	-1.534924371	0.395711855	-1.142177291	1.68717592	-1.283964849
2011/11/16	1	-0.20857035	0.224283768	-0.486490666	-0.750589487	0.763951286	-1.06638996	-0.056197372	0.174087845	-1.513934476	0.71134039	0.456057489	-0.567740624	-0.438920138	-0.22407634	0.346207157	-0.733438255	-0.853918588	0.034917975	-0.541030246	-0.76197689	-0.215634075	0.128347909	0.673921322	-1.203550546	0.065920409	-1.042590395	0.656578635	-1.102951724
2012/11/13	1	-0.061400252	-1.14063755	0.888725978	0.660188753	-0.522859683	-1.053549143	-0.664810717	0.328141222	-0.439826313	0.428846018	-1.404932521	0.767017381	1.222121798	0.106906842	-0.520205418	-0.264154122	0.327570463	0.338596981	-0.5609654	0.440087049	-0.693423772	-0.264909665	0.108012928	0.923841284	0.054254478	-0.502413499	-0.376928871	-0.357635753
2011/4/26	0	-1.736194276	1.107418855	0.362907849	1.265046357	-0.560155802	-0.697221834	-0.593878276	1.098334655	-0.307734273	-0.27470049	-0.121217364	-0.608746287	0.554698508	0.890749688	0.025117998	-0.731669174	-0.346291458	0.047435984	0.068564754	0.442584214	0.147642907	-0.350762223	-0.521389982	0.784061636	0.227133757	-1.011288783	0.699584791	-1.117387857
2009/12/7	1	1.702001553	-0.132125326	-0.446043118	-1.437677482	-0.148704359	0.318530561	-0.474278508	0.596446034	-0.700949358	1.846211572	-0.062322167	-0.726398292	0.798131078	-0.275350183	-0.218121828	0.538230285	-1.454984988	2.848409154	0.899473159	2.527017382	-0.514389025	0.102247992	0.687374986	-1.180284601	0.357390438	0.688889098	-0.314582411	0.820812357
2011/4/14	0	0.46159614	0.803368839	-0.162910279	-0.081283104	-0.427114649	-0.232122289	-0.564600683	0.304583111	-0.128433641	0.31327669	0.437203485	-0.078419061	0.124837977	0.544106817	0.051387737	0.289745159	-0.368478145	0.243710537	-0.525213532	-0.783591045	0.25540144	-0.009849207	0.143035662	-0.681771796	0.492334205	0.54941174	-0.120145578	0.610384107
2012/11/22	1	-0.88711647	-1.033208259	0.484250494	0.740690444	-0.114661985	-1.136014773	-0.599203772	-0.238069697	-0.96949124	-0.784803649	0.434013921	0.86431179	-0.499275192	-1.41735279	-0.792710131	0.811234874	0.674586952	-1.302269607	-1.385214673	0.238236665	-0.185123694	-0.187710704	-0.035340231	1.586358967	0.184775044	0.596738283	-0.374086213	0.745523383
2012/11/27	1	-1.53364025	0.311697705	1.171858816	-1.391047422	0.857955702	-0.985876172	-0.62291886	-0.546975631	0.921694551	0.28874572	1.195663358	1.267831391	1.573103131	-0.267947287	0.10697475	-0.873195659	-0.789546089	-0.340485254	-0.427747686	2.29995897	0.034662989	-0.236355285	-0.37673097	-0.796005553	0.020393513	-1.758673488	0.72461322	-1.912572513
2010/11/30	1	-0.481087859	0.052638114	0.726935784	1.6866153	-1.105558858	0.058400041	1.6235363	0.774810442	-1.262055759	-1.342095801	-1.197805927	-0.113237713	0.425546953	1.349992671	-0.544963993	-0.182210287	1.317383496	1.357636522	-0.837657679	-0.799464999	-2.26903696	-0.334587825	-0.856499614	1.184924487	0.327843883	0.875017694	-0.148104596	0.91599233
2010/1/27	1	-1.558477526	0.811991369	-0.284252924	-0.266597329	0.964031713	-0.649373251	0.440819845	-0.017247132	-0.344722717	-0.877288056	1.511610929	0.178996987	-0.714435441	-0.276686326	0.366826784	-0.827199552	-0.440916872	-1.052119441	1.166262428	0.357701968	1.846866266	-0.315112685	-0.254887451	-0.629280511	0.493467204	-1.077644311	0.0483654	-1.115271141
2012/12/3	0	-0.093832817	0.102030382	1.293201461	-1.302277845	-0.875665577	0.445160651	-0.720560608	-3.366667285	0.016692845	0.224946264	0.855221549	0.654181368	0.78904672	0.730231079	1.095629741	-1.242933601	0.559464964	-1.420204578	0.176516802	0.042558871	0.158461551	0.328279492	1.186386097	-1.026753012	-0.256002016	-0.515611216	-0.564110614	-0.371800456
2009/12/18	1	-0.649871655	-1.115941948	-0.203357828	0.907343323	-1.409749933	0.897415057	-0.128114854	0.245407031	-0.036736142	0.582323949	-0.03592659	0.366661	-1.013801104	0.56414445	-1.198592075	1.837142673	1.046915305	-1.153564182	-0.34254398	0.16117381	0.226231818	-0.195847605	-0.488151754	1.876936898	0.167112351	2.094161384	-0.557820106	2.290397535
2010/12/21	0	-0.657384027	-0.685053634	-0.082015183	0.304777375	-1.393914823	0.791389917	-0.534908917	0.718990268	-0.813513844	1.871732871	-1.150346352	-0.437881612	0.560406287	2.255987368	-0.550014492	-0.69098031	-0.184526323	1.67528755	-0.609852772	0.19965269	-0.586172219	0.766884832	1.439992321	-1.387923804	0.166401638	0.11408491	0.121455661	0.10589435
2012/11/22	1	0.910197984	-0.964489581	0.443802946	-0.056609778	-0.575681914	0.340764928	-0.091691116	-0.137734998	-0.122382066	0.919158072	-1.285398411	1.449819619	0.311741587	0.41496907	0.017598507	0.438577948	-0.274432783	-0.438532481	-1.351093133	0.262779053	0.057699245	-0.274708877	-0.317778832	0.968303485	0.063034562	-0.342411762	-0.507947242	-0.156447065
2010/7/7	0	-0.540355894	1.282230569	-1.335889181	-0.358331488	0.412757267	1.014003293	3.565363007	0.454146892	-0.12317979	-0.602266966	-0.326799208	0.02667447	-0.165772623	1.668823221	0.199325	-1.039489279	1.923030239	-0.810182563	0.254428298	-0.957325588	-0.439310393	0.012033539	-0.413669919	0.202531259	0.3348746	-1.291236007	0.62191628	-1.494108536
2011/11/1	1	-0.336930255	-0.172086233	0.403355397	0.420953613	-0.462099157	0.434112622	-0.429614673	0.373740401	0.882517005	0.860142172	-1.14499263	-0.765831062	0.746944014	0.23139136	-0.440227919	-0.016252793	-0.666490316	1.371138342	0.135395023	0.498872349	-0.210501008	-0.254813871	0.100850009	-0.651048395	0.075588754	0.233781717	-0.312248745	0.404760604
2012/9/26	0	-1.180565372	0.669813698	0.403355397	0.101653935	-0.041237176	-1.910734932	0.390788302	1.380919124	-1.223859597	0.421249551	-1.004715981	-0.206751653	0.043653714	-0.004639845	-0.824844757	-1.25708625	-1.150521866	0.921298307	-0.356785794	0.248459777	-0.576538432	0.167515412	0.495350275	-0.722042053	0.58949268	-0.705561746	0.595491676	-0.88624994
2010/12/14	1	0.06014997	-0.139332621	-0.001120086	0.317603233	-0.404854307	-0.460789992	1.519139193	-0.535673446	-0.34662798	-0.454034684	-0.298852252	0.449642494	-1.176645278	0.378105735	-0.168416222	-0.346133338	-0.611348908	0.589455193	-1.055592832	-0.633902245	-0.793789248	-0.456098812	-0.88017363	0.121228572	-0.002610756	0.193682364	-0.331962429	0.379804372
2012/1/5	1	-1.071364476	-0.334793968	-0.284252924	-0.731292776	2.153502665	1.906970491	-0.503414682	-0.288120802	0.506566163	-1.205976845	0.956923753	0.362643797	-0.59596245	0.154013388	-0.050806185	-0.793587011	-0.729360928	0.067208549	-0.216420133	-0.788844809	-0.070828571	-0.142710893	-0.052445626	-0.698677551	0.016693383	-0.831769545	0.07720576	-0.878941032
2011/5/19	1	-1.520575602	-0.950721742	0.686488236	1.490628398	-1.43412816	-1.875068489	-0.575993026	0.714753389	-1.335978845	-0.632736573	-0.224877118	-0.655106766	-0.161157267	0.135458914	-0.798821897	-0.887348308	0.224018248	-1.052650724	-0.216789402	-0.909270376	0.14710802	-0.148514491	-0.561473902	1.583586239	0.069515577	0.757334641	-0.192985237	0.691110436
2012/4/6	0	2.640420941	-1.00862039	-0.243805376	-1.789478051	0.756679432	-0.713516835	0.18236878	-2.551176751	0.533566354	-0.960373744	1.838592394	1.490080227	0.004572157	-2.469922015	-0.014711637	3.645904223	0.979567907	0.812813741	-2.431176133	0.241997967	1.446034449	-0.159872593	0.504072027	-0.002913416	-0.469626587	-0.845898983	-0.651624582	-0.696185502
2011/1/12	1	1.172536207	-0.549085083	-0.446043118	0.509610056	0.88644285	-0.090815368	2.543258928	1.471804486	-0.508395368	1.474500817	-2.805220511	-1.280664609	0.096173639	0.445912943	0.103326883	0.046744184	-0.034356447	1.230063756	-1.391948409	-0.709794887	-0.583004071	-0.422068972	-0.659279597	0.974466563	-0.327219026	-0.749012199	0.264556212	-0.776152265
2012/6/5	1	0.373316309	-0.092057483	0.160670107	-0.737422868	0.194802341	0.437890096	-0.438134019	-0.823002729	-0.170716749	-0.637494035	1.663188855	0.224931927	-0.004459932	-0.399595506	0.111401519	-0.17115353	-1.806865989	0.993647313	0.006645243	0.373464942	0.029058481	-0.104868581	0.369767485	-0.919753315	0.584466861	1.70724313	-0.501820498	2.038331056
2010/4/12	1	0.651380992	1.017338784	-0.931413698	0.201732006	-0.145612516	-0.916136395	-0.374481323	1.571711633	-0.613878661	0.773252941	-0.622345627	-0.837715146	-0.991539723	0.578485572	-0.207750155	-0.579528203	-0.109790726	-1.213326693	0.883753219	-0.885957053	-0.438193602	0.171303327	-0.144163764	-0.057257567	0.639202914	1.043902276	0.363187037	0.841541725
2010/11/19	1	0.351078212	-0.659330502	-0.001120086	-1.172868917	1.746444529	1.328354825	0.715228385	-3.208518419	0.198280907	-0.287921563	1.322622215	-1.801933524	-0.471300805	-3.183544576	1.149862562	-0.072668788	-0.389312393	-0.391189443	-0.035124742	0.437846074	1.903117765	-0.54198798	-1.108523716	0.7714201	-1.281703144	-1.135741455	-0.621868401	-1.022166294
2010/11/29	1	-0.529022401	0.33666155	0.686488236	0.022184032	1.178583267	-0.411740746	2.226790052	-0.447594753	-0.874463705	-0.382786826	0.232670984	-0.521526831	-1.878550449	-1.134515009	0.673462482	-1.000569496	2.062938044	-0.5198101	0.405856462	-0.686047614	0.254810751	-0.305124148	-0.254028125	-0.682251438	0.114578934	-1.408131022	0.282570088	-1.48802763
2012/6/18	1	0.249093573	0.97571039	-1.659469568	-1.434872193	0.297642858	1.545887193	-0.344196298	0.134567793	-1.336216308	1.886862088	-1.262376347	0.454635676	0.430240713	0.138190062	0.663976298	0.816789789	-1.300246696	0.676484916	0.083519789	0.31009464	-0.22366928	-0.093345755	-0.191188142	-0.775492624	0.78700723	2.210689457	-0.559255512	2.407416674
2011/6/3	1	-1.785647747	-0.976750513	1.414544106	1.719230684	-1.993420542	0.371043499	-0.023660394	-0.199306112	2.105044587	-0.838746237	0.097658235	-1.601002291	1.462606394	-0.38151234	-0.886805788	1.527871922	0.47784113	-0.875286626	-1.021125243	-0.895885901	-1.194964028	-0.017621901	0.195397495	0.905424326	-0.137309612	0.664112845	-0.464356598	0.868897047
2012/12/17	1	-1.222758371	1.032273706	-0.082015183	0.072114911	0.719703911	-0.243956068	-0.104849128	-0.497985692	-0.647598288	-2.121681005	1.35221769	-0.101257274	-0.300009955	0.422018691	0.480787048	-1.1403269	0.440340367	-1.096313289	1.232903493	-0.800062536	2.239598811	-0.200971454	0.010467439	-0.538069593	0.237463902	-0.883133544	0.039823106	-0.942026604
2011/2/25	1	1.936031438	-0.09221187	0.039327462	-0.341011467	0.248099986	-0.860175321	0.520481365	-0.096382649	0.350596188	-0.261392034	0.69177419	-0.229258728	0.510395276	-0.234455717	0.05756224	-0.781203444	-0.757627569	0.673479858	1.218077739	0.406210948	-0.163069331	-0.29306332	-0.299724966	-0.520506793	0.607213686	0.439133821	-0.285084001	0.637636549
2010/3/23	1	0.270076939	-0.649220822	0.767383333	0.024289243	-0.851355827	-0.402012671	-0.516010418	0.754638741	0.239365569	1.976921645	-1.291448744	-0.192428573	0.739699526	0.213088828	-0.227866101	0.753244397	-1.051300405	1.463647962	0.262754911	0.302825103	-0.658245091	0.455840779	0.791157411	-1.582704647	0.089639917	0.635069247	-0.017589392	0.792126153
2010/1/19	1	-0.096102593	0.001444941	0.322460301	0.168999868	-0.889348578	-0.004994964	-0.629981159	-0.09371024	-0.449645745	0.376909878	0.143757381	0.466530425	0.14640418	0.792101216	-0.174288585	1.74782177	0.170047478	-0.213359391	-0.337672171	2.436783243	0.695978838	-0.234502881	-0.416465538	1.675776153	0.429357674	-0.28131388	-0.280489863	-0.220594278
2011/12/15	0	0.314780788	-0.760589833	0.443802946	0.443176893	-2.418570746	-2.329832277	-0.042746727	0.843703328	-1.006385068	2.113302748	-0.318767379	-0.710246705	-0.194666945	0.15695433	-0.750405687	2.224589116	-1.0123242	1.011398765	-0.295882711	-0.212599408	-0.386326892	2.783502121	1.925300804	-1.253144266	-2.272432937	1.199867661	-0.304079212	1.168422175
2009/12/23	1	-0.889466674	-0.319186582	-0.365148021	-0.353601552	1.687358512	1.304851504	-0.541155977	0.092735632	0.189261052	-1.829675348	0.979801211	-0.655591852	-1.177471129	0.263395498	-0.491173601	-0.864350254	0.082922275	-0.30209623	-0.02162716	0.239836383	-0.177434314	-0.024989852	0.284898252	0.284444997	0.325171964	-0.077029442	-0.104117728	-0.160831534
2012/1/17	1	-0.709287997	0.13348114	-1.740364665	-2.62801407	1.693428646	1.239043931	-0.456451843	-2.518326042	2.21596168	-0.245401437	1.463750405	1.754483532	0.794644734	-0.023871482	1.48652252	-0.767050795	-1.272563821	-0.453859232	-0.035562623	0.065557271	0.330141964	0.33292321	1.12225311	-1.417845611	-0.001315528	-0.551331593	-0.628001453	-0.467904166
2010/11/22	1	0.801860675	-0.706349708	0.443802946	-0.162602986	-0.803986795	1.146904683	-0.491867022	-0.306771351	0.857596465	1.787940542	-1.437283962	-0.142745118	0.800012764	0.535600237	0.121785728	-0.003338501	-1.010520801	0.002951104	-0.800980915	0.313460786	0.002028763	-0.196493272	-0.022938638	-0.116871215	0.232944094	-0.014084698	-0.487095259	0.254567911
2010/8/11	1	0.461479937	1.435876066	-1.012308794	0.36596697	0.077036285	-0.483593142	-0.59926105	-0.286435898	0.093007249	-0.343463423	0.61423859	0.489216141	-0.250636626	0.407852747	0.806875982	0.563988105	0.645589782	-0.779790986	1.081463495	0.272854193	0.847112428	-0.319599805	-0.590543196	-0.072500999	0.558902249	1.857657981	-0.358915247	2.318184081
2010/12/2	1	0.627417962	-2.514919243	3.153788685	-1.830038208	-1.251761143	-0.452335194	-0.439190551	-2.187166051	0.668782506	2.111027783	-1.394192325	-1.897502542	4.066362166	-1.906893363	-1.437732857	0.951063041	-0.104249967	-0.808720984	-0.510338492	0.43288213	-0.665188922	0.102230838	1.604278488	-0.391174153	-0.393841204	-1.510944124	-0.715519576	-1.511188922
2010/3/22	1	-0.698282413	-1.116181721	1.616781848	0.555110126	-1.114740714	0.021153456	-0.715439091	-0.52262205	0.331883057	-0.029364389	0.090735746	-0.928521907	0.716831824	-1.072860393	-1.045480413	3.08975821	0.374646051	-1.044498657	-0.188827995	2.515197673	0.426732695	-0.305699709	-0.299652687	2.420877759	-0.090335876	-0.786313075	-0.425623007	-0.688349057
2010/3/5	0	-1.215708299	-0.870482009	0.848278429	0.81062128	-0.615141798	-0.456298516	-0.658539327	-0.475065503	-0.039478089	0.410304656	0.121799203	-0.172837819	0.242866681	-0.865390532	-0.68789509	0.596928394	0.127092829	-0.231647639	-1.642467653	0.297514047	1.080333049	-0.029326784	0.945207165	-0.75624122	0.184917256	0.932816423	-0.471896018	1.321372947
2011/12/16	1	0.092120296	-0.75791591	0.929173526	-0.296069377	-0.668011089	-1.635723587	-0.672341884	-0.130486561	-0.212220683	1.312673661	-1.065556917	-0.805568822	-0.13141096	-0.629590459	-0.924337604	2.567100901	-0.721092243	0.637150818	-0.104351592	2.684466	-0.087508313	-0.304786711	-0.232132994	0.042698613	-0.392805857	1.173838063	-0.549007353	1.512168494
2010/5/4	1	0.24906348	-0.261479315	-1.174098988	0.065971243	-0.237410807	-0.334463308	-0.520295318	0.048928295	-1.071338391	0.110545367	-0.758748631	-0.886255604	-1.002469177	0.063999941	-0.540029733	0.237804939	1.356746805	-0.539399762	0.275314265	-0.944880837	-0.323424409	0.199622697	-0.176998028	-0.017427529	0.449953734	1.809226194	-0.331911055	1.748056435
2010/6/7	1	-0.261381501	0.420484336	-0.082015183	1.279636664	-0.898151002	0.262627404	-0.290945555	1.091032748	-0.490760092	-0.030889326	-0.372778564	0.716519155	0.4987236	1.36571436	0.121128004	0.563298163	0.161459388	-0.057448764	0.135791407	0.273092367	-0.53377613	-0.127427916	-0.114719418	-0.245941037	0.542307976	0.58070451	0.193708379	0.431358549
2010/5/11	0	0.791952099	-1.562914162	0.686488236	1.573595069	-1.367797202	-0.587647425	-0.622679008	0.754649458	0.055731254	0.203215158	-1.113953169	0.178657137	0.327657507	-0.381079292	-0.844953517	4.056879445	0.256278607	-1.428384821	-1.278864789	0.223465302	0.344538004	-0.085881472	0.340699797	1.279295789	0.111280723	1.451835636	-0.457578797	1.693822982
2012/2/21	0	-0.651156333	1.873701281	-0.729175956	0.540286762	1.871216861	-0.766493963	1.896167587	1.738485639	-1.195230565	0.106706326	-1.05262468	-0.200497832	-2.288841454	0.9560078	0.165321837	-0.399188079	-0.005782035	0.461935468	-0.211870404	-0.625949774	-0.585106683	-0.288818161	-0.2096532	-0.950943217	0.347656122	-0.803789191	1.514123545	-0.988896426
2010/4/20	1	1.280901431	-0.881889479	0.443802946	1.421409406	-1.18726186	-0.648189011	-0.339424588	1.284426993	-0.042476049	0.416772743	-1.07172122	-1.079265719	-0.794851349	-0.521607527	-0.574004447	1.112420925	0.776193445	-1.084514216	0.323662489	-0.827740585	0.072012486	-0.064262355	-0.300992271	0.671378504	0.602438174	2.349253883	-0.149496221	2.209480768
2010/5/10	1	0.069960739	1.041231281	-2.144840148	-1.27467976	0.207611436	-0.567773763	0.017536043	-0.227127654	-1.3864377	-0.528007464	-0.288503117	-0.430863854	-0.262412839	0.69799354	0.228244869	-0.135400402	-0.072354729	-0.335444494	0.92705556	-0.015488606	0.214089439	0.536340346	0.804740376	-0.856775599	0.338739744	1.569896683	-0.519602225	1.31731682
2012/3/30	0	0.230873392	-0.353739059	0.160670107	1.809559257	0.502072792	0.530375971	-0.687725172	-0.214440751	0.202282514	-0.479825411	-0.442097699	-0.652669721	0.484793903	-0.359941946	1.15413646	0.572320477	-0.033632214	0.555727202	-1.144085807	-0.659453781	1.221464951	-0.573499616	-1.199834678	1.11867469	-2.216311314	-0.715180683	-0.154672981	-0.533213712
2011/1/21	1	0.954924812	0.31827002	-0.203357828	-1.244926685	1.145670132	-0.753425806	-0.631015276	-1.077907769	0.732095855	0.779423989	1.190296964	0.459559144	0.044087547	0.006382076	0.998412218	-1.115559765	-1.136010534	0.170101719	1.11368341	0.509887934	-0.108546624	-0.458143161	-0.837030672	0.12665576	-0.470976298	-1.593165427	0.076425544	-1.690402729
2010/9/30	1	2.071478786	-1.159688981	-1.254994085	0.38319603	-1.259966523	-0.607332645	-0.5110725	0.442594607	0.736160539	1.282382762	-0.671935971	-1.012734996	-0.36255508	0.341401015	-0.52175037	1.240343177	-0.674807068	-2.465925422	-0.370816233	-0.053396613	0.744781167	0.820540045	0.518327193	-0.0797482	0.144279189	0.611567341	-0.135816734	0.461349369
2010/11/4	1	0.27027921	-0.510387857	1.374096558	0.732076819	-0.474408257	-0.435281238	-0.716116175	-0.597961618	-1.89687932	-0.591062959	-0.306958844	0.444964474	0.45367292	-1.632088533	0.389759	0.617148991	0.164491427	0.568283555	-1.962054204	-0.704119905	0.208549226	-0.425013001	-0.373569134	-0.003235368	-1.448129259	-0.8558086	-0.504779539	-0.672262455
2010/10/13	1	-1.117075055	-0.125642239	-1.214546536	-1.066278358	-0.25409536	0.142069795	0.905421624	0.280219136	3.997085613	3.14606719	-0.68558931	-0.338372367	-1.240957097	1.291597859	-0.599116655	0.508102834	-1.385635335	0.049066017	0.464136159	1.838488175	-0.398814331	2.501037863	3.073992496	-1.719080804	-0.095197028	0.957823671	-0.14620138	0.720711622
2010/7/16	1	0.609739929	0.373235506	-0.446043118	0.205837439	-0.188864931	-0.385981313	-0.306373051	0.197501262	1.10295239	-0.054212726	0.605487006	1.224443872	-0.164298636	0.16753665	-0.245998588	1.082258093	-1.654089516	0.750236721	0.113066134	0.287075461	0.469150604	-0.051574639	0.253084738	-0.496301274	0.562289233	2.112075177	-0.343562806	2.186514292
2010/5/7	1	-1.460151576	1.113425319	0.362907849	1.511715353	-0.507017437	-0.157540946	-0.57886506	1.073436109	0.087549331	-0.713450204	0.085303809	-0.226535571	0.342627359	1.32055831	0.422665747	-1.050103765	0.256268544	-0.999948194	0.193962496	-0.753138262	0.245456458	-0.384709047	-0.761982645	0.47317446	0.29441878	-0.126014956	0.291361529	-0.128036669
2011/10/21	0	0.44992671	0.899131973	-0.729175956	0.38555059	-2.829435868	-0.415162948	-0.058298332	-0.47417357	1.271172075	2.293557487	0.467917894	0.570296511	1.416714183	0.840282406	-0.212737772	1.076137072	-1.750016232	1.831237163	1.328323901	4.320665114	-0.59494452	14.76414165	11.78903943	-2.209893047	-4.761910915	0.802772322	0.212106003	0.46535515
2010/7/8	1	2.112028752	0.345716654	-1.254994085	-0.194279803	0.281001832	0.083920898	-0.411504253	-0.403255465	-0.418749691	0.058285186	0.699427791	-0.664567376	-0.929182766	-1.014654981	0.57279522	2.410572608	-0.479377685	-1.301840579	1.352514717	0.135885791	1.063124321	-0.106301434	-0.21021136	-0.360128801	0.571671935	1.396984593	-0.394658462	1.688751182
2010/3/3	1	-0.516776459	0.274335149	-1.254994085	0.299475882	-0.837108662	0.40641345	-0.573866087	-0.666279841	0.954742607	-0.26033101	0.161627322	-0.21451592	-0.282917981	0.57218784	-0.210494655	-0.512303122	-0.621232858	-0.300853135	0.507146231	0.110358997	0.808478424	0.246496716	0.360511666	0.001646473	0.571475414	2.043621897	-0.419881779	2.218258462
2011/12/5	0	-1.360145553	0.443127015	0.888725978	-0.654093714	0.426308386	-0.005500642	-0.633185126	0.329475414	-0.895868692	-0.403044272	0.202614898	0.526755044	0.507745236	0.464940279	-0.281175953	-0.364832525	-0.615140017	-1.659369906	-0.121796388	0.188127246	0.851287758	-0.209820018	0.039698159	0.461925858	0.10338246	-1.135016415	0.007496963	-1.200594268
2012/12/27	1	-0.838333316	-0.298200034	-0.001120086	-0.844672776	0.239201254	-0.584846736	-0.619264661	-1.116676352	-0.255125274	-0.126428764	2.5617306	0.459246888	0.639740226	-1.218362396	-0.174745841	-1.030643874	-2.111028453	0.244908585	1.356221043	2.669246755	-0.062018385	-0.416182267	-1.129498485	1.069048119	0.11168978	-1.131051906	0.062301041	-1.188009988
2011/1/11	1	-0.049563083	1.01253796	-1.254994085	-0.528736367	1.966356756	0.284190122	1.423856596	0.626391516	-0.937422717	-0.833487541	1.00026916	0.783375203	-2.124669647	0.059145899	0.642687624	-1.223473709	-0.437561098	-0.301390372	1.277941775	-0.724793734	-0.130114386	-0.504063102	-1.287135722	0.178805382	-0.04114993	-1.161533427	1.054758465	-1.280202042
2010/3/8	1	0.54796403	-0.26839298	0.201117656	0.725925005	-0.420294436	-0.692973256	0.180326014	0.642708199	0.294820406	0.078011058	-0.886998356	-0.604365999	-0.236983954	0.093093081	0.401297168	-0.163688008	0.572984961	-0.60148041	-0.622878918	-0.764349984	0.442098015	-0.186359287	-0.003121147	-0.294982838	0.418550935	0.599608602	-0.166066852	0.653112433
2011/1/17	1	0.629807384	-2.468397615	1.010068623	0.507268619	-1.011118794	0.303673935	-0.688409783	-0.550566245	-0.797197596	0.126979852	-0.861234404	-1.105171295	0.449642978	-0.48807325	-1.106196022	0.838177979	0.914976955	-1.130700667	-1.589630222	0.224816637	-0.189879779	-0.091422975	0.412157931	3.99135867	-0.000952077	0.065406653	-0.481387333	0.232645566
2010/3/4	1	-1.934948025	0.148146888	-0.850518601	-0.373785239	0.163300983	2.205243989	-0.457044629	0.221271839	1.28472968	0.455360377	-1.0719707	0.598183092	-1.182886201	0.219124269	-1.040549137	0.273734975	-0.06758023	-2.471927939	0.318317445	1.854397801	2.69880748	0.395828075	0.294339589	0.654249354	0.232858975	1.325285211	-0.414044693	1.009837043
2010/1/5	1	-0.198798302	1.082896853	-1.457231826	-0.2103834	1.99644383	-0.229535972	1.216376492	0.792295551	-0.084198891	-0.822619712	0.582286439	1.101702831	-2.234722097	0.309519422	0.178434418	-0.623755229	-0.700143606	-0.338693885	1.661894153	-0.671717528	0.095891546	-0.528400809	-1.269846414	1.189655208	0.103158088	-1.12289189	0.913912341	-1.237666344
2010/8/3	1	-1.195040316	-1.347094342	1.899914686	-2.340214267	1.491667968	0.070996233	1.164935428	-2.0903496	-0.209912848	-0.785297903	0.456083105	-0.143301366	2.278060813	-2.008698492	-0.600608535	0.97023988	2.238117587	1.353339589	-1.193381548	-0.587509808	-0.55640032	-0.39202838	-0.035422148	1.013396449	-1.922469805	-1.203643219	-0.694683477	-1.077365075
2011/3/21	0	-1.051772098	0.09890256	1.090963719	0.577134742	0.581466532	-0.089098649	-0.755739831	-1.276194224	0.328924055	0.228290142	-1.142425965	1.968424923	0.68370371	-1.517180887	1.209596842	1.103522447	1.333584974	1.658847639	-2.052312631	-0.556153693	0.511584876	-0.643046367	-1.38732986	2.270841647	-8.254203943	-0.679980876	-0.688407243	-0.253036723
2010/11/18	1	1.343899479	0.359896494	-1.780812213	-0.131763365	-0.622638941	-0.597477501	-0.476055126	0.976142424	-1.283850333	0.765477767	-0.124802382	0.564391253	-0.577657834	0.896458854	-0.164622154	0.116835176	0.483144385	-1.274589488	1.081482221	-0.037432458	0.136024948	0.231367493	-0.215402649	0.00027982	0.448904113	2.409711829	-0.287178874	1.956816705
2010/6/9	1	-0.20762501	0.170939871	0.201117656	-1.174872759	0.471526462	0.800583789	-0.651365637	-1.558199637	1.880403521	-0.810696322	1.228567469	1.137405963	0.300623963	-0.701140218	0.192998247	-0.434463556	-0.676456137	0.645802782	0.285729459	-0.664966378	0.314222831	-0.438316906	-0.700834811	1.010400327	-0.278480779	-0.44350842	-0.543980038	-0.234618888
2010/10/14	1	0.735147961	0.557530598	-2.023497503	-2.33516348	2.477689097	0.504329555	0.133788666	-3.924469724	1.369941494	-1.377608379	2.316470427	-0.212500058	-1.159161286	-1.899178992	1.359949384	-0.848428524	-0.517008286	0.098995574	0.915974483	0.334941742	1.014979722	-0.452855266	-0.925246456	-0.211051974	0.243974334	-1.041165736	-0.683587644	-0.987250334
2011/11/7	0	0.830663356	0.546581583	-0.082015183	-0.23622156	0.273465397	-1.543482338	2.159409275	0.887143795	-1.500640303	-0.145457705	0.31719833	-0.228702479	0.928683443	0.412016408	0.167647588	0.297511425	-1.599542635	-0.050718849	0.039727136	0.371909784	0.102160346	-0.211994331	0.059597567	-0.553812379	0.369093793	0.559393198	-0.034762342	0.57763302
2012/6/18	1	0.283694705	1.155886558	-0.486490666	0.638691797	-0.394808254	-1.099442428	-0.511708199	0.596680339	0.498394124	0.153205365	-0.161054105	-1.013388553	-0.362628257	0.552748701	0.287129386	-0.33373208	-0.995595889	-0.209095725	0.370946647	0.371906421	-0.199525963	-0.22470051	-0.375547992	-0.545737302	0.726836127	1.251128873	0.254678135	1.098408573
2010/12/24	0	-0.052794626	0.86744633	-0.041567634	0.480414961	-0.302176849	-1.104921925	-0.601361472	0.820046742	0.035005259	0.091481838	0.114451526	0.044015535	-0.359413712	0.590017947	-0.261086971	-0.563606473	0.327928063	-0.798769158	0.352050841	-0.8437272	-0.207167013	-0.401739835	-1.189413549	0.855948875	0.389919621	0.074586809	-0.079178597	0.076636829
2010/9/28	1	-1.594027587	0.702795379	0.646040687	-0.197786527	0.058647859	-1.514067311	-0.072449461	1.282730726	-1.18208852	-0.376509281	-0.824281161	-0.044894456	0.057844756	0.152144035	-0.768175797	0.135127474	0.658521548	-0.541855722	-0.587378573	0.087412964	-0.089040803	-0.080582788	-0.253106157	0.648979857	0.201675326	0.436771915	-0.136915879	0.352932808
2012/2/15	1	0.932629517	-2.51217119	0.646040687	0.275788186	-0.669373732	-0.527353061	-0.634612962	-0.221984218	0.027801622	0.03846556	-0.899037375	-0.205008833	0.492947872	-0.082968032	-1.263244362	1.213258546	1.316382851	-1.048186374	-1.109096297	0.238257563	-0.826213633	-0.294025161	-0.631976337	2.944601362	0.077409489	0.145627465	-0.458303806	0.257201219
2010/8/10	1	1.691170782	-0.617946241	0.362907849	-0.044005665	-0.604423187	1.308805318	-0.610234196	0.591842527	-1.042067469	0.039933759	0.235518848	-1.35978721	-0.002400532	-0.664726741	-0.753880475	0.438967146	-0.262678093	0.28315194	-0.436425591	0.328530257	-0.435181241	-0.273844767	-0.333174411	0.589307075	0.599036394	-0.289646314	-0.260412698	-0.23941488
2011/11/29	1	-0.926680839	-0.799081158	0.403355397	-1.747657574	0.710586997	-1.233886789	-0.246086219	-0.059971225	1.213991927	0.467141772	0.467113517	0.302359636	0.950646891	-0.621889183	-0.449260695	-0.8413522	-1.738533513	-0.465073165	-1.121910169	2.320916135	-0.519228703	0.413919972	0.895824058	-1.315990572	-0.00414341	-0.861986913	-0.136619126	-0.924272021
2009/9/25	0	-1.022792428	0.598927838	0.079775011	1.0848241	-1.961499208	0.029261627	1.77384042	1.151352595	-0.658504852	0.039569667	-0.49813139	0.431252834	0.109073636	1.736357063	-0.897974659	0.374519523	0.169879332	0.914572178	0.006507572	-1.078796815	-1.682479368	2.675081651	2.062870782	-1.140034054	-2.063094229	1.69833818	-0.063916746	1.362971774
2012/3/1	0	-1.813058838	1.070184307	-0.607833311	0.020994307	-0.474537612	-0.254391232	0.028390515	-0.717699547	0.274424633	-0.120900945	0.482739446	-0.191089507	-0.552087823	1.034531134	0.133536567	-0.979340523	-0.482839269	-2.476010348	1.293804329	-1.552254389	2.565970896	0.116640769	-0.099901274	-0.119781922	0.000333926	0.296572833	-0.289084666	0.278269874
2012/4/27	0	0.669090507	-1.461028458	1.090963719	0.831808698	-1.285881034	-0.593804621	-0.66213669	0.556097149	-0.660334051	0.273896854	-1.564356386	-1.915926334	0.385404336	-0.411505826	-0.912428312	2.195310825	0.894546594	-1.594404101	-1.049005306	-0.765841365	0.361540979	-0.288374956	-0.300345769	3.347954411	-0.117403725	0.200024253	-0.51495342	0.420249622
2010/6/10	1	-0.587417807	2.319523348	-1.780812213	-1.409998846	0.77955677	2.653997531	0.342165968	0.495859543	-0.374720865	0.325986519	0.792637879	-0.407520225	-0.241400688	0.383909527	-0.649831418	-0.299058091	-0.477551538	0.355837633	2.221218481	-0.023872384	0.157096623	0.574515672	0.020727143	-0.800466885	0.790622416	0.452980316	0.046999611	0.001172739
2011/2/21	1	-0.371367236	0.558123328	-0.486490666	1.393813132	-0.587974244	0.303938445	1.502236242	0.002766057	-0.976448139	-1.152886838	-0.589435291	0.219930031	-0.357709741	1.671443471	-0.035595879	-0.866119335	1.84650734	1.515661806	-0.157622559	-1.358207181	-1.618887054	-0.136382068	-0.098336819	0.602631938	0.510329017	-0.093300843	0.325485437	-0.204571156
2010/6/29	1	0.290939581	0.998760245	-0.486490666	0.69287609	-0.4250734	0.295380782	-0.52900188	0.3504996	0.671533726	-0.038466981	-0.130405482	-1.008347445	-0.395332991	0.484811671	0.410138086	2.187102289	-1.007148649	-0.106959581	0.350465304	2.52873973	0.201108022	-0.149861395	-0.066610844	-0.241571691	0.619768051	0.597820317	0.345197923	0.451989414
2012/11/21	1	-0.292892388	0.254261549	0.565145591	0.549237529	0.616933831	-0.224996089	2.634502001	-0.122817701	-0.023215641	-0.037458144	-0.00532423	1.210114984	-1.975781305	-0.450773542	0.725670759	-1.439301599	2.436178604	-0.734753504	0.398960637	0.302372536	0.383907152	-0.26070852	-0.321092456	-0.95437956	0.187688742	-1.041072896	0.397776633	-1.102325684
2012/1/16	1	0.942991869	0.731775106	-1.61902202	-1.173214204	0.689637403	-0.661532915	-0.444842524	-0.031074658	-0.09323173	1.589305249	-0.126604657	-0.066381982	0.093654271	-0.167484558	0.012654538	-0.968726037	-1.516439597	1.08325528	0.161422897	2.181527076	-0.588176949	0.449170724	0.117729731	-1.54037784	0.286020424	0.711041501	-0.008181989	0.606019338
2011/12/7	0	-1.362025907	0.383815543	0.282012752	-0.662998774	-0.275525083	0.26510221	-0.106662482	0.250732835	1.920382505	-0.088674596	-0.038932087	-0.128404608	-0.287104731	1.345183784	-0.309450333	-0.606064419	-0.976235229	-0.376942611	-0.350461925	0.359889856	-0.655928223	-0.137480735	-0.112006519	-0.562603635	0.340238978	-1.022886107	0.209590947	-1.13359704
2011/3/1	0	-1.751549253	1.063455785	-0.486490666	-0.121803889	-0.695906461	-1.497151661	0.023644847	-0.423000783	0.897985438	-0.025613943	0.306896307	-0.038358879	-0.496055419	0.67478148	-0.427774294	-0.269213694	-0.778515908	-2.072022932	1.980583372	-0.989036863	1.346273629	0.511144715	0.71975951	-0.655358607	0.167305739	1.265490412	-0.338859476	1.194405025
2012/3/31	1	0.153829663	-1.022736186	0.362907849	1.478436095	0.014619589	1.341293322	-0.6400393	0.711431288	0.593334467	-0.458165909	-0.747382509	-1.07890844	0.362996601	-0.217045776	-0.207806662	0.522786207	0.606009663	0.79892921	-0.34232092	-1.298121832	-0.112652933	-0.533824987	-1.127296363	2.219263654	-1.017233078	-0.50720252	-0.189664117	-0.403115591
2010/12/24	1	0.344915495	0.961107815	-2.427972986	-2.072887323	1.925497663	0.412425427	-0.541466448	0.96428234	0.25268015	0.132028892	-1.069539088	-0.651895619	-0.813270957	1.970724803	0.225532297	-0.781203444	0.424581232	-1.009823633	0.651536104	-0.885125545	1.109318928	0.079599727	0.047784652	-0.07398592	0.844185436	0.483182211	0.320262875	-0.3413215
2012/2/17	0	1.037580236	0.38178124	0.160670107	0.804533726	-0.865663805	-1.560223376	-0.507522224	1.305426522	-0.014488905	-0.36636205	-0.032458702	-0.55373706	-0.342813067	1.612005935	-0.050994212	-0.022904537	0.704366927	-0.203605794	0.410923167	-0.865287667	-0.583515096	-0.146946256	-0.574974949	0.101793196	0.852262814	0.237944066	0.541529304	0.043905443
2010/4/12	1	-0.968399405	0.003890744	1.495439203	0.571923756	-0.757108354	1.331675892	0.608613152	-0.528865655	-0.195692945	-0.348704824	0.480245145	0.727726944	1.251146792	-0.562089412	-0.014499125	-0.602526257	0.711550076	-1.33819342	0.759397371	-0.829169509	-0.048921785	0.076479554	0.730959654	-0.574870655	0.419599163	-1.019802477	0.157131979	-1.063222261
2010/1/22	0	0.640304335	-2.292394375	0.888725978	0.668109088	-0.997805184	-0.353515782	-0.647928693	-0.493412645	-1.711289651	0.193030001	-0.874494516	-0.166019032	0.915851396	-0.303911506	-1.179965712	4.252079849	0.651295239	-1.753446745	-0.449168007	0.2244861	0.321597055	-0.169237583	-0.064029655	1.892521993	0.081648702	1.009494928	-0.529868374	1.29095966
2010/12/30	1	-0.867346791	0.365159416	0.201117656	0.006192212	-0.196757007	1.642300087	2.398737937	0.318440373	1.561963048	-0.02305529	0.167838536	1.731757152	0.569929705	0.333874422	0.424007802	-0.600757176	-0.267989297	0.660463043	0.527671317	0.254310118	-0.705853561	0.165322591	0.522769986	-1.390361439	0.575394868	-0.535330977	0.607040964	-0.604869028
2011/11/25	0	1.51746556	-2.488392969	2.951550943	0.49304849	-2.406632567	0.950493322	0.241510783	-0.651616151	0.993404417	-0.692777694	-0.016658906	-1.549311684	0.728869382	-1.462643586	-0.511752005	0.908976603	1.178172328	0.7685184	-2.615573835	-0.76339008	-0.62453743	-0.239543984	0.051290218	0.830994325	-0.300063273	-1.131245323	-0.506186876	-1.091700516
2012/7/4	1	-0.565728702	-0.135958131	-1.37633673	-0.579111639	0.363029411	-0.574791912	-0.257686418	-0.357088714	-0.982729754	0.522020378	-0.921043182	0.834416609	0.230938888	0.314395616	0.655076082	-0.189445829	0.735114586	0.326509305	-0.855689561	0.232952753	0.223140291	-0.205810005	-0.434401347	-0.069544299	0.342654498	-0.593959744	-0.405921581	-0.529120374
2012/1/18	1	-0.172681118	0.379710062	0.039327462	-0.893243323	-0.451009132	0.08386039	-0.550106728	-0.510788074	-0.155272431	2.187760377	0.322111622	0.348441262	1.340035511	0.820753123	0.208164615	2.244420515	-1.936840445	0.785372014	-0.098705591	2.312340063	-0.460698866	1.28831284	2.079978587	-1.645978033	-0.080074835	-0.332736457	0.0269125	-0.290351773
2012/12/28	0	-0.917106416	0.019441887	-0.001120086	-1.518218092	0.35926247	0.726391434	-0.693706485	-1.262186184	0.386783197	0.869253259	0.231775023	-0.295228843	0.582976056	-0.314986391	-0.540327951	-0.23093078	-0.91628268	0.06106863	0.428945311	0.485391187	-0.431598331	-0.131477654	0.439376865	-0.799678432	0.062179374	-1.287915855	-0.600831636	-1.243083998
2012/12/7	1	-0.514887893	0.262230776	-0.890966149	-0.475639526	0.843010163	-0.089994178	-0.011429966	1.437012205	1.16255354	1.295800142	-1.512164227	-0.887787834	0.129280844	1.866971532	-0.58587329	-0.648522364	-0.872898434	0.399217287	-0.192674538	0.267238303	-0.384257507	0.243628119	0.373625616	-1.216389196	0.36191895	0.055668349	0.468697175	-0.015198427
2012/3/27	1	-1.160203212	-0.845258505	0.726935784	0.95032773	-0.333664625	0.03323705	-0.658970777	-0.397267239	-1.061149779	0.124663017	0.255421486	0.301634912	0.216282651	-0.706331491	-0.491933313	1.063788887	-0.144092306	-0.481759863	-1.821750413	0.266877739	1.709211078	-0.150832716	0.432552054	-0.474014324	0.111271672	0.24054581	-0.366124125	0.481288525
2010/3/23	0	-0.256042156	-1.125851813	0.322460301	0.93444452	0.048696304	-0.654593428	-0.589150165	0.22560933	-0.494153203	0.027949686	0.008131823	-1.529516149	0.061341555	-0.524239773	-0.278083918	0.515957554	0.017144729	-0.776518604	-0.567272042	0.369409015	-0.035500999	-0.124895988	0.369319351	0.113028657	0.6079009	0.715472424	-0.150587392	0.889361551
2011/1/10	0	1.360939963	-0.223756411	-0.041567634	-1.893352019	-0.074932019	0.344368656	-0.660741859	-0.099252418	0.241762456	1.514133698	-0.812260188	-1.122316291	0.79205219	-0.427054389	-0.79524326	0.453031341	-0.542921535	2.635024983	0.501023849	0.401259856	-0.388930072	-0.064988149	1.109253202	-0.900672742	-0.007588011	0.020570224	-0.613428965	0.193170021
2011/4/28	1	0.738893611	-1.134821889	0.646040687	0.655856598	-0.800367805	-1.056498512	-0.567778494	0.952911212	-0.363715979	1.520380598	-1.437667331	-1.112727874	0.52382319	-0.134258107	-0.67314813	0.241484627	-0.68138195	-0.675994914	-0.796699188	2.586754417	-0.497144087	0.147850405	0.552798994	-0.912847777	0.036578382	-0.745679888	0.216026472	-0.762173623
2012/1/5	1	-0.728880582	0.569729372	-0.162910279	-0.334792225	0.469615449	0.670381089	1.308066696	0.098523197	0.06880095	-0.460909339	0.444014928	1.013192237	0.695323116	1.417895986	0.410851279	-1.39153641	-1.557518922	2.032134786	0.623870562	0.502970074	-0.718371547	-0.353725708	-1.037463923	-0.658341589	0.328964175	-0.672153539	0.785187773	-0.742512464
2010/11/19	1	0.780330765	0.151213671	-0.203357828	-0.009689188	0.886917858	-0.999692044	2.56747843	0.894890098	-1.229499324	0.107571043	-0.70432078	-0.228385866	1.111578019	0.289660676	0.806201638	-1.048334684	0.393289399	-0.671870408	-0.719402042	0.380718024	0.790620747	-0.43310828	-0.654489862	0.402180801	-0.503167444	-0.788959028	0.095622138	-0.781355402
2011/3/1	0	1.509324413	-0.777539225	0.160670107	-0.401352551	0.754373138	-1.266239949	-0.481366785	0.304886117	-1.431436779	-0.046453025	-0.364989171	-1.176610962	0.675737909	0.033789423	0.253431735	0.033582221	0.078044071	1.368516831	-1.465298342	-0.64020215	-0.455903891	-0.47794224	-0.81583826	0.846257469	-0.933312702	-1.652228555	0.229520963	-1.759926006
2012/11/23	0	-0.763459607	-0.342683109	1.333649009	-1.753401198	1.590095327	-0.506863073	-0.029474809	-1.393226216	-0.182849581	0.338170235	-0.503785459	0.418174417	0.712216468	-0.77068402	0.181444021	0.476330138	-0.754615812	1.846159924	-0.966292259	-0.597413794	-1.009213796	-0.547957881	-0.882342021	1.2437234	-3.616094042	-1.546157194	-0.634853113	-1.512747455
2010/2/4	0	-1.043006281	-0.028958393	-0.122462731	1.797887374	-0.932473359	-0.991102396	-0.503978757	1.62655002	-0.002239198	1.286243953	-2.029812265	-0.909713967	-0.734381304	1.426244956	-0.526520149	-0.662675013	-0.289489363	-0.074502446	-0.163544651	-0.893834937	-0.189478923	0.265283846	0.35300582	-0.286539816	0.367417882	0.079506249	0.602633478	-0.122373852
2012/2/20	1	-0.371974774	0.393437164	-0.769623504	-0.28714893	-0.792475432	-0.829575187	-0.516945431	0.778533543	1.537894032	0.962092352	-1.131187478	1.937081747	-0.028116896	0.491437304	-0.608054406	-0.648522364	0.934735876	-0.910763301	0.374419727	-0.843847908	-0.107498372	0.521046083	0.737224699	-0.903024962	0.706755304	0.65334998	0.038805658	0.362896914
2012/2/27	1	0.394039293	1.916140811	-0.001120086	1.093242681	-0.025142129	0.681166338	1.102569387	1.538355204	-1.339268067	0.307563184	-0.679464235	-0.660978618	-0.362434862	1.075429448	0.206197663	-1.17393944	0.454575405	-2.020654988	0.883503344	0.194931004	0.46903957	-0.250400332	-0.70596908	-0.062553346	0.520748981	-0.326679721	1.093567421	-0.562265472
2012/2/17	0	-0.495436294	1.057572924	-0.324700473	1.296200945	0.235464491	-1.644698761	-0.565643434	0.512298273	-1.479214908	-1.061103914	0.124792443	-0.843138224	-0.766056339	0.83569221	0.108245832	-1.135019656	-0.341345008	0.490138629	0.624768493	-0.655067076	-0.514961693	-0.495113916	-1.180712678	0.658388734	0.142304754	-0.561265525	0.797932697	-0.633824473
2010/1/13	0	-0.288612492	0.548366551	-1.538126923	-0.267315961	-0.310767637	0.236052828	-0.356270144	-0.114893222	-0.790077442	-1.334269957	0.486047769	1.120438151	-0.143197627	1.647130001	-0.560006373	-0.919191767	-0.043741739	0.343801272	0.162432283	-0.742376585	0.006582955	-0.103585553	-0.176906474	-0.351363827	0.622806033	0.374838468	-0.458564876	0.4542506
2010/5/5	1	-0.988415944	0.334566759	-0.486490666	-0.950182672	0.743118737	0.70657828	-0.68550953	-1.165547265	0.549146097	-0.500993693	2.088235353	2.621211432	-0.06882402	-1.648819173	0.777371631	0.733059182	-0.999192523	0.022281737	0.267424933	-0.705041013	1.857252209	-0.478449907	-0.835682254	0.377469357	-0.808682892	0.211533158	-0.549291848	0.592169845
2010/4/7	0	1.735458268	0.156196968	0.484250494	1.305435453	0.137197729	-1.54975018	0.372555519	0.73061226	0.651028497	-0.837372095	0.650675476	0.296065148	-0.500550556	-0.648553226	0.600408673	0.189473644	0.685412969	-0.320373628	-0.188978249	0.293705542	0.465374277	-0.201770017	-0.008829638	-0.125761027	0.615110731	0.682568208	0.11292793	0.794634691
2011/12/27	1	-0.648943071	-0.031074965	-0.648280859	-0.958496264	0.445743187	-0.045115713	-0.05209594	1.100676784	1.858657181	1.626151919	-1.262543098	-0.633183535	0.791419734	1.594488971	-0.625601641	-0.609602581	-0.254678446	1.283831816	-0.251872091	0.326440017	-0.361448083	0.762359973	1.461638489	-1.521816333	0.162453638	0.694923729	0.008655872	0.778865487
2010/2/1	0	-0.066129943	-1.329707274	-0.082015183	1.881190734	-0.37086445	0.135731073	-0.554514014	1.093795457	-0.656861167	-0.896507538	0.436838678	-0.900562708	-0.161345436	1.055829799	-0.664859882	1.501848739	0.676496869	2.006442894	-0.973366502	0.469235339	-0.42107615	-0.371967251	-0.536660276	0.184324556	0.452112854	1.46553845	-0.264815558	1.744554114
2010/12/1	0	-1.181860254	0.008764633	0.888725978	0.63287441	-0.5634054	-0.081846247	-0.615754588	0.162530845	-1.503256098	-1.069962868	0.17707819	0.13239687	0.162821883	-0.652188449	-0.568439324	-0.158522292	1.617347219	0.72255612	-1.017014743	-0.742951782	-0.49889059	-0.25066965	-0.367279996	0.921167113	0.261386372	-0.653447286	0.094084189	-0.710411496
2011/1/5	1	-0.513321595	0.948119107	-0.810071053	-1.129168593	1.372643312	0.839333584	-0.673468694	-1.179157528	-1.133453299	-0.88369273	0.327098867	1.07752991	0.327364801	-0.699042604	1.576799651	-0.443308961	0.030963642	-0.127679038	-0.277372652	-0.699742929	0.416877851	-0.539269886	-1.119796139	0.511703549	-1.134305795	-1.359013983	-0.377635484	-1.342788533
2010/3/26	0	-0.426942816	0.631058908	-0.526938214	0.347248603	-0.096216087	-0.210355565	7.137954981	0.020686895	2.161273029	-1.09924766	1.190670617	1.062089971	-0.747662866	-0.388161275	12.41252199	-1.264162574	1.952969724	-1.730428803	3.563247253	-2.4162764	-2.441393596	2.51130926	-0.264110342	-0.201662808	-3.002279824	0.531723417	7.427157928	-0.364784867
2010/1/25	0	0.220887998	-0.087991788	-0.284252924	-1.231536964	1.231297363	0.101944721	-0.648640211	-0.566688714	0.364983055	-1.231246617	1.905930843	0.835671438	-0.162563304	-1.169053015	-0.362943707	-0.413075366	-0.157822336	0.21558409	1.014658693	-0.66172178	0.494368083	-0.245946843	0.067150797	0.040484373	0.305321604	-1.096970605	-0.385026424	-1.066910644
2011/10/21	0	0.494229772	-0.230992307	0.201117656	0.642010718	-0.828490448	0.341028574	-0.565109839	-0.024544083	-0.400116332	0.480695383	0.400584758	-0.49647669	-0.226896031	0.928030037	0.594880401	-0.501688636	-1.001928883	1.216834765	1.18375546	0.318377287	-0.41655712	-0.216284902	-0.360521842	-1.063146707	0.103880986	0.44955185	-0.020959188	0.620794758
2010/11/17	1	0.132096798	-1.011426521	0.726935784	0.719021072	-0.749701119	-0.700379526	-0.6369972	0.515004855	0.068728598	0.144108842	-1.290997211	1.317299901	0.92683312	0.385986701	-0.615042605	0.292328017	1.176199288	0.819006961	-1.241677489	0.427483276	-0.870420872	-0.300706501	-0.294254195	1.359402655	0.225315633	0.04318462	-0.360000964	0.208225627
2010/5/17	1	-0.566923703	-0.315047961	-1.416784278	-0.562153649	0.042055546	-0.693384714	-0.393976781	0.072215635	-0.886166136	0.871504862	-0.733832484	0.946933104	-0.022508429	0.128492075	-0.059037637	-0.004435331	0.004782788	0.649038901	-0.233535956	0.296724817	0.012631802	0.073509523	0.724744401	-0.256598299	0.849065388	-0.357990175	-0.327952036	-0.299199513
2012/12/13	0	-0.15131032	-0.130910086	-0.526938214	-0.701790861	-0.817972405	0.838375817	0.123756406	-1.118452479	-0.639446657	0.488773057	-0.184022631	0.665824863	-0.411275047	-0.293370013	-0.667605434	0.461452167	-1.046672193	1.045672971	-0.258805967	-0.817272211	-0.409054195	0.456768538	0.806544156	-0.643117868	0.17961206	-1.679584446	0.037849695	-1.871582214
2011/5/12	0	-0.640440354	-1.095286346	0.807830881	1.806334918	-1.624737861	-1.152858675	-0.620455836	0.184412271	0.736733788	-0.234441372	-0.680523193	-2.255254948	0.785738091	-0.273321111	-0.890091431	1.059737691	-0.170471511	0.273504083	-0.75190389	0.385337498	-0.51309552	-0.193311163	-0.035510489	-0.562675909	0.256045492	0.638284401	-0.32308687	0.796158201
2010/1/21	0	0.324526912	0.288286908	0.120222559	1.366990699	-1.38307617	0.718032583	-0.270638983	0.580190596	-1.313562788	-0.392679496	-0.855152362	-1.787974984	-0.726159385	1.733048284	-0.386342209	-0.279350528	1.058793044	0.801585125	0.327982117	-0.77289831	-1.33448363	-0.215311233	-0.405707907	1.745061496	0.45899631	0.470628851	-0.074064927	0.48342713
2010/1/29	1	0.095299099	-1.146326016	0.362907849	0.362221758	-0.140802832	0.265709025	1.575778012	-0.421848557	0.351429162	-1.883145831	1.789268775	-0.393083862	-0.060330302	-0.499861058	-0.698681435	0.82337077	0.483302378	0.081797748	-0.199906675	0.176874087	0.398968177	-0.202207217	-0.016805303	0.600253437	0.293118504	0.308825567	-0.451848366	0.473850469
2012/11/12	1	1.284066006	0.338855857	-1.902154858	-0.082881471	-0.556232685	-0.363096044	-0.484273315	1.183008124	-1.355688205	0.98292931	-0.248548579	0.669268385	-0.520961614	0.82666258	-0.252126011	0.154215858	0.223035171	-1.304952628	0.854565208	-0.983424456	-0.155777035	0.072552962	-0.477933812	1.077983924	0.470180077	0.184208213	0.033543533	-0.144029146
2010/8/10	0	0.44408539	-0.556150403	0.282012752	0.605842904	-0.876357177	-0.17004551	-0.263915833	0.281092573	1.10648835	0.031607289	-0.099312361	-0.432933454	-0.562928421	-0.063345919	-0.479110824	-0.687442148	1.403957578	-1.901808345	-0.625811052	0.119576685	3.079599227	-0.10954453	-0.185644288	0.86501609	0.030938456	2.020998659	-0.473193772	2.140023159
2012/5/31	1	-2.478418528	0.771077019	-1.012308794	-1.123871173	0.399203652	1.933952202	0.018867468	0.378078296	3.320628255	2.001472034	-0.755134587	1.93713403	-0.713149623	0.412097988	-0.941973759	0.389326732	-1.767777404	-0.554298087	0.955618885	1.545172544	-0.182256607	2.78630156	3.283385219	-1.694113113	-0.24646161	2.142435121	-0.110866679	1.590149879
2011/3/29	0	3.697803421	-0.808346494	-0.486490666	-1.229541268	0.888353005	-0.870824857	0.184278971	-1.398512694	0.573816189	-0.865187171	1.488054907	0.81741249	-0.241452957	-2.010107438	0.379491282	0.553904343	0.186295056	0.938764508	-2.407507837	0.24845197	0.918743525	-0.356723818	-0.530344635	0.484607034	-0.234783147	-0.591531524	-0.478680632	-0.46025816
2011/1/12	0	-1.188534922	1.325832097	0.524698042	0.817410721	-0.597699965	-0.342019122	-0.469390766	0.964185797	0.869899972	-0.79456828	0.439928846	0.407258552	-0.108762788	1.296488487	-0.073786381	-0.081461121	0.24871611	0.141308641	0.727230786	0.164808158	-0.351591292	0.182700386	0.513592871	-0.460558053	0.37553338	-0.122735698	0.418388919	-0.182267933
2010/11/24	1	0.275858488	-0.298296565	0.160670107	0.088571488	-0.357000014	-0.776669806	-0.60654051	0.264075592	-0.413481	-0.898264279	-0.060658173	1.049535854	0.173364547	0.960793315	-0.51087167	-0.227569526	-0.394228342	-0.67527957	-0.274071698	0.355418715	-0.328027171	-0.199713525	0.04667797	-0.420787149	0.239586294	1.091321659	-0.37172023	1.269372224
2010/7/5	0	-1.484681972	0.44829966	-0.324700473	0.411655296	-0.779962752	0.588504987	-0.459537798	1.169567251	-0.257785592	1.228117347	-0.170877825	0.472975959	-0.052970822	1.331646498	-0.871016382	-0.752898147	-0.781593679	-1.497750637	2.061102076	-0.045360787	-0.25980785	0.638800349	0.539036134	-0.771248116	0.325652735	0.638106457	0.311345938	0.365118699
2010/1/12	1	-2.272103255	-2.705576346	4.24587249	-1.785539605	-0.787130405	0.208177319	-0.814236444	-2.625339757	1.25965887	3.440070192	-2.473357877	-2.566759432	4.85498689	-2.776033249	-1.633805387	4.030891644	0.171173369	-0.189181517	-1.007320859	0.658878307	0.221275072	-0.289958314	0.872990897	1.960618086	-2.192817571	-1.368151035	-0.751014861	-1.212961842
2010/8/6	0	0.582502986	1.431491682	-1.37633673	-1.627972803	1.299798201	-0.029464698	0.286074889	-1.197329396	0.67902306	-1.310995103	2.389509157	0.650011671	-0.17232716	-0.90103826	0.610384828	-1.076639981	2.247663517	-0.753474988	0.649331274	-0.801836051	0.983352057	-0.32439502	-0.585432217	0.491906798	0.338122157	-0.856220856	-0.584662638	-0.836536671
2010/4/28	1	1.050985196	0.463319371	-0.567385763	0.539038207	-0.043041703	-1.219177116	0.467709412	0.666539417	-0.48177549	-0.738716336	1.2404359	0.761174574	-1.995146982	0.321644097	0.249310837	-0.52468669	-0.525868461	0.240817875	0.22170414	-0.732585261	0.125734125	-0.164978972	-0.081563107	-0.705142869	0.749281991	0.846104514	0.128653903	0.768314742
2010/1/20	1	-0.666198042	-0.40005883	0.848278429	0.421112907	-0.521808353	0.893784533	1.610290245	-0.328439869	1.780808551	-0.596196953	0.460186909	-0.236475458	0.644062875	-0.379781891	-0.279540433	-1.39153641	-0.664583859	0.892672325	1.4754221	-1.31336546	-0.478805789	0.0544036	0.721795389	-0.57110579	0.934576731	-1.292418618	0.6466445	-1.417582805
2011/1/7	1	-0.701335826	0.544878076	-0.365148021	0.466065405	0.704948582	0.67358027	0.544756498	-0.018903669	1.247229208	-1.324582999	0.692419112	-0.304455627	0.303963955	1.360830447	0.930301062	-0.611371662	-0.007777033	0.182241017	0.500638101	-1.34838559	-0.359618503	-0.37868335	-0.71489964	-0.223660658	-0.063296225	-1.439887994	1.221639738	-1.587758433
2012/5/24	1	-0.426725406	0.702668528	-0.365148021	0.668895148	-0.276272296	0.131839495	-0.103152658	0.856099555	-0.163644829	-0.00168251	0.103040265	1.058178793	0.34031184	1.139741808	0.339904332	-0.57422096	-0.717181867	0.473718954	-0.102975783	-0.785795027	-0.583615129	-0.110554628	-0.146396404	-0.212904839	0.42098125	0.202992938	0.392338226	0.103709777
2011/3/4	1	-0.168617699	0.045614558	0.484250494	0.587773931	-0.674207269	0.687839587	-0.55617715	0.590740828	0.76184541	-0.994774629	0.558100746	1.260707613	-0.397601467	0.400367054	-0.599968075	0.296556121	0.132314056	0.680894647	0.139788055	2.433246543	-0.250175633	-0.113304412	-0.210588017	0.535764519	0.579358708	-0.054944459	0.17429578	-0.174208215
2011/1/13	1	0.933520603	-1.189799511	0.646040687	1.609543401	-1.851286103	-0.799204987	-0.57174149	1.204023969	0.207827627	0.46046585	-1.876460675	-1.988357957	1.233605304	0.523689261	-0.814856201	0.569666855	1.076877688	-0.643432025	-1.553671023	0.122041181	-1.234381539	-0.089492655	-0.208511983	2.15571431	0.294588843	0.778547587	-0.186024085	0.731741747
2011/1/6	1	-0.993213743	0.692928824	-1.214546536	-2.212118154	2.465705152	0.083426454	0.544600638	-0.106184878	-0.247836296	0.238615474	1.010886458	0.779819851	-1.024730559	0.399607489	0.116242446	-1.000569496	-1.460757105	0.713389162	1.488888523	2.195971865	-0.361108787	0.07078222	-0.513954809	-1.52590972	0.47286157	-1.316798088	1.56111808	-1.532645021
2011/4/11	1	1.770472445	-1.556330349	0.848278429	1.325244891	-1.396842721	-0.239608083	-0.439841491	1.244717765	-1.475680806	0.562656027	-1.318644143	-1.161769391	-0.446802309	-0.499015052	-0.584141265	-0.751129066	0.233139669	-0.668372765	-0.812224681	-0.792907342	-0.221830471	-0.008389629	0.20500106	1.04735908	0.35856939	0.324304507	-0.080935532	0.249739085
2010/10/8	0	0.338334858	0.218172101	-0.082015183	1.255592367	-0.62044098	-0.778649305	-0.582950025	0.167318493	-1.028960669	0.077081715	-0.274776817	-0.666854829	-0.560759256	1.00529529	0.51847023	-0.469845177	0.09469862	-0.233665353	0.6101264	-0.758016328	-0.123818017	-0.257406785	-0.300942478	-0.330266128	0.209177936	-0.561118528	0.426349957	-0.620699522
2013/1/9	0	0.282037569	-0.60701066	-0.243805376	0.086778076	-0.298865929	1.012169013	4.068545394	1.090328583	0.292115565	0.503426831	-0.370468625	-0.146175569	-0.728490584	0.663726688	-0.464173588	-0.255768678	0.372921147	-1.064065153	-0.673079032	-0.92136249	0.408583992	0.090732977	-0.04613641	-0.12225898	0.260282094	0.693041499	-0.065732694	0.48572334
2011/3/17	0	0.026820678	-0.617737023	0.443802946	1.544261045	-0.372902603	0.64335097	-0.666992356	0.5578819	-0.11529345	-0.103505561	-0.822410954	-1.762849321	0.507954312	-0.322069838	-0.515033265	2.562377454	-0.757920949	0.97529979	0.157195699	0.471014619	-0.419990833	-0.445518328	-0.633100688	0.716668582	-0.828070583	0.639700218	-0.369802454	0.978211078
2011/11/2	1	1.217714613	0.652930609	-1.093203891	-1.638497952	2.158718194	-0.338290053	-0.104367204	0.090379764	2.46612065	-0.939903608	1.036563402	0.390088865	-0.206244536	-1.23320047	0.513803543	-1.202244737	-0.892264045	0.2072591	0.05106453	-0.758338698	-0.287808107	0.128554343	0.616774572	-1.343172503	0.496337385	0.236468565	0.050192677	0.180154517
2011/5/19	0	1.392358913	-1.420723463	1.576334299	0.259891852	-2.063594842	-0.396833988	-0.675029342	0.061696188	-1.798030129	-0.164266067	-0.319081916	1.180895145	-0.097227012	-0.30314083	-0.483641228	0.769219199	-0.478276704	0.178521659	-2.113370463	-0.74338321	-0.859781279	0.032596196	0.884960417	-0.10735064	0.079298109	0.094877981	-0.498626862	0.220267047
2009/11/20	1	1.806454424	-0.864354618	-0.648280859	1.28532734	1.157266454	1.102121302	2.384087231	1.00842669	-0.399170194	1.06941804	-1.794277922	-1.824950375	-3.281033157	0.098726938	-0.263824382	0.988231434	0.96993671	-1.008459645	-0.190053999	0.153186147	0.76513251	-0.034492164	0.298107771	-0.329300273	0.518427979	2.824928747	-0.191567599	2.764863638
2010/1/29	1	-0.757208871	-2.067344544	0.929173526	-1.909899557	2.237996629	2.68928104	-0.723020412	-2.179365191	0.600230146	-2.25296877	2.504964614	0.227775628	0.293416064	-1.594857182	-1.01596265	0.629178742	-0.064593544	0.790382973	-0.825527967	-0.763872194	0.447317753	-0.261665757	0.081326455	2.434793962	-0.115942437	-0.376938476	-0.629512066	-0.183325196
2012/4/18	1	-0.72923705	0.718631851	0.201117656	0.434325232	-0.185145763	0.082125518	-0.548076547	-0.487722106	-0.54316317	-1.547887921	0.540869676	0.107266848	-0.343889809	0.903071486	-0.188929861	-1.04125836	0.257178219	0.792012331	-0.011393679	-1.291074015	-0.230218934	-0.360263767	-0.51394999	0.303453294	0.030268127	-1.267758417	0.026943541	-1.322917235
2012/3/29	1	-1.732343975	-1.052497023	1.414544106	1.540111264	-1.64305623	0.207279195	0.022861619	-0.193494452	1.765171295	-0.780103531	0.059047213	-1.47527231	1.462836378	-0.373816962	-0.880878702	0.316104466	0.309320042	-0.845692479	-0.824122795	-0.878134659	-2.243977114	-0.230154888	-0.39654043	1.215365359	-0.118562485	0.903159414	-0.505952549	1.17156332
2012/3/26	1	0.725829855	-0.400819169	0.282012752	0.666127421	-0.481954062	-0.522105225	0.102641656	0.701643326	-0.826457387	-0.039262521	-0.852826767	-0.638926128	-0.566921775	0.374207513	0.490970562	-0.483997826	0.767990615	-0.70729132	-0.415194324	-0.780697283	0.62463803	-0.316169867	-0.57662132	1.214662321	0.275717781	1.097764126	-0.297694181	1.211312484
2010/5/10	1	1.757921075	-1.669061189	0.443802946	-1.165943262	1.13911052	0.263629253	-0.123553229	-1.588957109	-0.854850814	0.304878919	-0.706063413	-0.807002292	-2.631161809	-1.466094965	-0.569860271	0.992954881	1.000402643	0.393027873	1.299556093	-0.594807691	0.279924874	-0.376687078	-0.149351841	0.042711754	-0.421128726	-1.167250853	-0.489954767	-1.13537228
2012/6/8	1	1.037196599	-0.900150734	-0.850518601	-2.449339043	1.734821758	-0.150364611	-0.637503087	-3.196702254	0.829677963	-0.186563639	3.325876099	1.284337353	0.471423484	-3.189472121	0.315285851	-1.04125836	-1.828170741	0.700896995	1.088333554	2.36042326	-0.355497678	0.035706077	0.104231093	-1.239201781	0.273290773	-0.109428561	-0.552227479	0.048821827
2010/8/9	1	-0.23493425	-0.265495441	-0.162910279	0.810211279	-0.301009662	1.804014009	-0.204486913	0.593171077	-1.036418468	-0.068396822	0.105897582	2.308640923	-0.360229108	0.647430056	-0.727430095	1.167262438	0.446795027	0.652150094	-1.84031515	0.24304639	0.376700107	-0.144319576	-0.119452133	0.919642769	0.354223474	0.296261154	-0.034170632	0.231082654
2011/1/19	0	-0.82440618	1.690269188	-0.648280859	0.527570872	2.093946952	-0.87855528	1.688856932	1.096387563	-1.108814744	-0.513823065	-0.716461736	-0.672835609	-2.180294352	0.655457656	0.862197938	-0.10697127	1.045794872	-0.577247288	0.290308999	-0.672204446	0.535531503	-0.516789415	-1.142557823	0.254096111	-0.42765726	-1.483830281	1.680135889	-1.655847947
2011/11/7	1	0.169279834	-0.666086338	-0.122462731	-1.202711142	0.985786149	-0.197550188	1.09622106	-2.596576801	1.102412536	0.22134995	1.549668683	-0.381406964	0.515846936	-2.697625746	0.225075912	-0.505226798	-0.924175574	-0.034741421	0.297518665	-0.676439574	0.506827515	-0.521877691	-1.148344216	0.960885453	-0.502029572	0.214578105	-0.600400562	0.584223952
2010/8/11	1	-0.207833357	0.92696559	-0.729175956	0.285863512	-0.571036426	-0.309623608	-0.577703057	0.338077061	0.222949142	-0.16209244	-0.814944569	0.046124347	-0.238708832	2.088403105	0.440809695	-0.95811155	1.527474575	-1.739178553	0.420751276	-0.917743035	-0.391519916	-0.042372702	-0.307817082	0.01652196	0.453451598	-1.044861672	0.802525476	-1.214067262
2011/5/31	1	0.542674087	-0.094300378	0.120222559	-0.48822056	0.554717029	0.57708526	-0.601080285	-0.489112466	-1.316198987	-0.577100353	1.662432077	0.987356374	0.14368619	0.055937553	0.535738603	-0.023559097	-1.145419929	0.923590456	-0.089862151	0.311556834	0.061503923	-0.076451161	0.343331582	-0.935069022	0.433776176	1.446416626	-0.378066301	1.723726244
2011/5/3	1	0.358006108	0.927971264	-2.063945051	-1.241226275	0.155982572	-0.760437905	-0.052158753	-0.341038772	-1.265081546	-0.412382309	-0.084482864	-0.017058707	-0.28916413	0.444309372	0.147520096	0.456781793	-0.121709245	-0.338458242	1.045422953	-0.945470327	0.492938871	0.147145466	-0.108340332	-0.428494281	0.411691326	1.452636938	-0.505477584	1.234075387
2012/4/13	1	0.552077099	1.335158911	-1.093203891	-0.470409081	-0.066735936	0.157948152	-0.315962412	1.247417416	-0.222416714	2.24269481	-0.521404786	-0.541676743	-0.176911154	0.791381975	0.148113878	-0.869657497	-1.245567192	0.044288822	0.910442033	0.033166305	-0.738608689	1.055145691	1.206683043	-1.547073124	0.27157413	0.052067465	1.082963571	-0.118720493
2010/3/19	1	-1.816564452	-0.97078767	1.050516171	1.784854707	-1.588508161	0.35269293	0.260754038	0.081254626	0.942934429	-0.82979808	-0.000535921	-2.093091305	1.568560952	-0.251890888	-0.964667777	-0.669751337	0.922233382	-0.567742987	-0.308924736	-0.873867342	-1.573916194	-0.208731643	-0.455193008	1.637266775	0.061153252	1.372584124	-0.467182639	1.626322296
2010/7/30	1	0.715988911	1.102505567	-0.769623504	0.173017056	0.334241086	-0.145816083	0.506448726	0.188618045	-0.648985958	1.188600976	-0.508049285	0.392766999	-0.413867591	0.555866606	1.173369538	-1.182784845	-0.603251119	-0.34340533	1.276684761	0.295805271	0.461360058	-0.304003632	-0.582747428	-0.916218415	0.556391689	-0.89095425	1.117821715	-1.007478432
2013/1/6	1	-0.560662618	0.358314229	0.646040687	0.036748544	-0.861273804	-0.189104034	-0.664816023	0.546401377	-0.125567399	0.88666715	-0.728833569	1.400490535	0.12233429	-0.040796208	-0.438963693	-0.618447986	-0.929993909	-0.08771555	0.399938414	0.38837539	0.634640806	-0.068895013	0.299824013	-0.450702385	0.439440993	-1.128473372	0.095077366	-1.234643403
2010/12/15	1	-0.35463471	0.198221076	-1.61902202	-1.88184486	1.301010095	-0.007793925	-0.507039222	-0.633401089	-0.726773369	0.070801136	0.726209276	-0.086910955	0.118544785	-0.423091797	-0.359113997	0.791261949	-0.821843938	-0.134974628	0.896287705	-0.906199575	-0.700330393	0.629801506	0.569991929	-1.224188314	0.379928731	0.132731479	-0.191795777	-0.005934785
2010/1/20	0	1.061328115	0.344401283	0.160670107	0.594303162	-0.897000219	-1.152761861	-0.472440308	1.472590729	-0.245246474	-0.079146624	0.045177621	-0.055458855	-0.651550567	1.023592928	-0.209692114	-0.538839338	-0.234276915	0.501418687	0.787561914	0.176370955	-0.639632685	0.252187008	0.33374167	-0.650687021	0.912629741	0.373109867	0.697722604	0.074747764
2009/9/28	1	0.865786746	0.724656093	-1.699917116	-1.15786499	1.35275677	0.85439853	-0.173088037	-0.443688885	0.137134397	-1.106808324	1.381236143	0.410067398	-1.342458333	0.10934243	0.578812574	-0.828968633	-0.278234038	0.176446529	0.855290864	0.194550742	0.336854859	-0.034197612	0.241295917	0.250646628	0.858048781	-0.014677108	-0.160410044	-0.048194676
2011/3/24	0	-1.016178484	-1.10885084	0.322460301	0.990834034	-0.845266839	0.179809957	-0.564757292	0.76045169	-1.259931585	-0.139392243	-2.011064247	-0.697217668	0.262253266	1.011686396	-0.715756416	0.036695804	0.258752723	0.155629218	-2.405417159	0.074295849	-0.888044634	0.068704828	0.015771967	0.362639863	0.04659486	0.716935766	-0.113658535	0.714646038
2012/12/13	0	0.249089383	0.878895971	-0.203357828	0.01901807	-0.549191673	-1.52388961	-0.55953764	1.044475716	-0.326931605	0.575020272	0.262880341	-0.684117467	-0.279954327	0.434129364	-0.629379893	-1.306620519	-1.24352356	1.52346453	0.608996571	0.342049013	-0.716623885	0.219492063	0.416329274	-1.0723519	0.712491837	0.521854694	0.003263228	0.472650924
2012/7/2	1	-1.028812957	1.324328317	-1.457231826	-0.966480861	0.660431845	0.246448229	3.22064692	-0.407714399	0.083531024	-0.47900044	1.287332795	-0.179186043	-0.380441544	1.170050776	0.294164527	-0.244004289	0.966675946	0.063100372	0.891529298	-0.015597063	-0.625762119	0.427989125	0.081745677	-1.151381213	0.139237704	-0.241823516	-0.052566595	-0.30133593
2010/10/26	1	-0.103976701	0.087007065	-0.082015183	-0.145318715	-0.299467739	-1.414340268	-0.578905514	-0.645083159	0.690039079	0.243468511	0.354871359	-0.099542048	-0.545794631	-0.790791978	-0.647319974	-1.288929709	0.399452572	-2.698162693	0.902978897	0.123446805	0.300129688	-0.110409542	-0.175309896	0.794870018	0.158385183	1.120619464	-0.455255968	1.17978721
2010/4/20	1	-1.512654249	-1.027743129	0.646040687	1.511350607	-2.022601296	-1.518606331	-0.565876208	0.765596417	-1.32730591	-0.45224032	-0.126932958	-0.488552666	-0.239356968	0.118717934	-0.912341013	1.558264734	0.024787465	-0.367513914	-0.216971565	-0.936903504	-0.109415515	0.102061014	-0.074631483	1.885287933	0.054414793	0.343397595	-0.171134312	0.19880657
2011/3/22	1	-0.952108834	-1.963875103	1.738124493	-0.790138219	0.056934666	2.941446881	-0.693345519	-1.555005346	0.449541851	0.953021618	-0.150594572	-0.440763075	0.782554906	-2.154129957	-0.808344994	2.721771658	-0.608024639	0.103661022	-1.366627614	0.358281369	1.375829192	-0.117469533	1.173009531	-0.349005037	-0.433136523	-0.753018708	-0.584022716	-0.549011373
2011/1/21	1	0.648925619	0.919012494	-1.497679375	-0.539521726	0.367443291	-0.249981009	-0.55299779	-0.240756696	-0.049436658	-0.018360633	-0.154005227	-0.129906339	-0.360521815	-0.264789234	-0.203881733	-0.577759122	0.262022635	-0.453064063	-0.839630911	0.129046961	-0.014424154	0.050909785	0.070314239	-0.091351606	0.514215572	1.505983745	-0.433249979	1.521591929
2010/2/8	0	-0.424559264	0.345117943	-0.526938214	1.021541061	-0.386781796	-0.857448968	2.930039425	0.643058509	-1.451710112	-0.598403045	-0.990391273	0.14911778	0.297717805	1.563411822	-0.193835531	-0.604295338	0.333570584	2.200891366	0.221752377	-0.804547729	-1.518731569	0.226340203	0.401562528	-1.106945293	0.649742114	0.276886229	0.652908117	0.069903616
2010/12/2	1	-0.277874446	-0.562238152	-0.324700473	1.469221498	-1.554701466	-0.856921679	-0.446487601	2.187451093	-0.564696163	1.390154766	-1.127047937	-0.664034364	-0.69770935	0.6594671	-1.444417377	-0.044381182	-0.335149761	0.045620278	0.158611056	0.039478221	-0.10556639	0.762640441	1.471690188	-0.77114956	0.432412888	4.479624737	-0.274627035	3.705650757
2011/4/13	0	0.362485787	0.678348507	0.201117656	1.866045615	-0.029338031	-0.760378261	-0.537741118	1.299083231	-1.655515726	-0.258533005	-0.145633468	-0.466378181	-0.560795844	0.446783394	0.608395481	-0.754667228	-0.06727663	0.048781675	0.257581994	0.302981243	0.060987346	-0.306171534	-0.568309956	-0.013511544	0.340720968	-1.045208718	1.926004946	-1.216076719
2012/7/2	1	-1.73303837	0.550995851	-0.284252924	-0.058643035	-0.837556293	0.697197696	-0.346123869	1.059084207	0.66085906	1.934113887	0.434779565	0.57808256	0.345125818	1.406468747	-0.689280445	-0.79181793	-1.448664372	0.104223967	1.914926376	1.650304159	-0.445706939	1.907846177	1.902543937	-1.778214809	-0.22961703	2.089416572	0.260138099	1.693750747
2012/12/3	0	0.172992032	0.25007065	0.039327462	0.599664843	-0.432737722	-1.506142397	-0.530472996	1.193723638	0.080536776	0.242556765	-1.157752063	0.05192794	-0.196355235	0.410679856	-0.362310985	-0.439770799	-0.712035907	1.120907146	0.35271208	2.713474484	-0.709442018	0.263399256	1.366948852	-0.958210129	0.784674392	0.6899435	0.16112523	0.608902187
2011/10/20	1	-0.180553048	-0.201553013	-1.902154858	-2.214808951	1.746702032	0.383520403	0.122639283	-3.05337011	-0.225160515	-0.525939728	0.5443313	0.511236678	-0.294213319	-1.132727017	0.73431728	-1.3083896	-0.95889378	-0.405946808	-0.59101479	-2.654959944	-0.203617468	0.556106246	0.703732689	-1.457583662	-0.278969557	-0.556459925	-0.512811427	-0.548906303
2010/8/5	1	0.675971967	0.505781164	-1.659469568	-1.31019818	2.392395148	0.649863438	1.56293073	-0.093423029	1.194590525	-1.51097177	1.425435793	0.178880799	-1.956875595	-0.584245472	0.138017294	-0.634369716	0.540337689	-1.498658677	-0.87330019	-0.809522723	1.396016256	-0.185021728	-0.045581463	-0.678762532	0.656051847	0.011412174	-0.265218158	0.02767437
2010/8/4	0	1.194171721	-1.627477263	1.212306364	0.020432706	-0.319735876	-0.974990649	-0.711952316	-0.523026271	-0.19792843	-0.175671537	-0.851862267	-0.069086257	2.31891429	-0.608949692	-0.214516934	1.303287081	0.350791815	0.089703282	-3.860094367	-0.684413304	0.074265237	-0.29060231	0.163797608	0.390281725	-0.405968237	-0.083872007	-0.539414472	0.212062858
2010/12/8	1	-0.825341255	0.010309389	-0.082015183	-1.142115279	0.834194867	0.371663281	-0.591030947	-1.507050864	1.063337023	0.117197926	2.425338911	0.910794267	-0.088231512	-0.845315246	0.15982061	-1.202244737	-1.156681958	-0.550035451	1.401161502	2.14356502	0.158550397	-0.036673879	-0.339861891	-1.282113358	0.112111368	-0.985503443	0.27861303	-1.052010454
2010/12/29	1	-0.230375513	1.653024407	-0.203357828	0.519560481	-0.321519455	1.586827407	-0.669157419	1.165715858	0.762426079	-1.137749126	-0.704386434	0.496233899	0.759368363	1.448200805	1.075957046	-0.795356092	3.175152465	1.674819997	0.449320892	-1.893582592	-0.699227387	-0.637426497	-1.651226306	5.586215931	-1.147834063	-1.777721261	1.214437513	-1.981196131
2011/3/8	1	0.470123392	-0.105250655	0.322460301	0.732004413	-0.375088622	0.580746901	0.281550694	0.961605333	0.368227753	0.600039429	-1.103974185	-0.484818673	-0.016602028	0.408197736	0.595235249	0.075721732	-0.087789218	-0.347206173	-0.498220614	-0.779879708	0.164094465	-0.141198183	-0.106345412	-0.612814975	0.555900822	0.146259664	0.199059487	0.104467154
2011/3/8	1	-0.373415142	0.252883866	-1.012308794	-0.055121378	-0.862657436	0.203113601	-0.644688224	-1.675098903	0.775221209	0.061055619	-0.158518562	-0.454727424	-0.0046481	0.544466593	0.204089179	0.053502074	-0.879217238	-0.379450388	-0.645237318	-0.907144825	-0.010116612	0.108652747	-0.087510925	-0.309884608	0.292805707	0.670065689	-0.462513907	0.881284321
2012/3/27	1	-0.199728814	-1.205096474	1.050516171	0.496705909	0.012634991	-0.432223817	-0.652269842	-0.391038622	0.224802462	-0.572666931	0.270859773	-2.178324671	0.189473863	-0.774796967	-0.510094917	0.501627997	0.619931406	-1.446203309	-1.080203102	-0.675083675	0.03811498	-0.266040293	0.103811871	1.104567945	0.189775972	0.72440832	-0.454093183	1.061312418
2010/4/22	0	0.813345399	0.494214607	-0.365148021	0.602597295	-0.566157182	-1.488873203	-0.594365067	0.48495622	-0.739225289	-0.198258259	0.233594778	0.426924829	-0.121600063	0.31233474	-0.132545033	1.147501802	0.136963479	-0.321426348	-0.334567012	0.292963996	0.910907633	-0.317622674	-0.624781293	0.436695349	0.566342196	1.361802469	-0.30711963	1.532799359
2012/7/6	1	1.584182754	-2.572665117	3.881844555	-0.185986123	-3.012416948	0.937091499	6.627537808	6.649312428	-0.942865794	0.102612116	3.442807028	-0.410859178	3.598162298	3.661012591	5.586461976	-2.029467041	-1.701361957	0.529243867	5.335673654	-2.01971461	-4.819455733	253.2741853	3.091024809	1.386880256	52.46762325	18.90112217	797.5497329	-1.865713636
2011/3/31	0	-0.357294241	0.943702931	-0.648280859	0.039549759	0.20957845	1.027830404	2.879930264	0.470656539	1.684608547	-0.427814632	-0.129788837	0.818918576	-0.595795189	1.313419157	0.156353248	-0.659136851	1.49160534	-0.86257271	0.687668927	-0.914741656	0.090313636	0.065819258	0.031004515	0.051443875	0.378901565	-0.280975675	0.071675244	-0.347577522
2011/3/18	1	-1.357998637	-1.488556461	2.911103395	-1.478172472	-1.369979926	-0.248612648	-0.779008407	-1.634901762	-1.074755621	3.095245777	-1.025188424	-1.644087718	2.189522297	-2.549124423	-1.569048045	2.548118661	-0.002116094	0.337265846	-0.766288019	2.850432317	-0.241496887	-0.177377237	0.46705598	0.899550349	-0.191724513	-1.21919179	-0.693255336	-1.118854454
2010/12/23	1	-0.766270576	1.551216139	-0.405595569	-0.293192135	-0.091316442	0.281216552	2.214567357	0.384216896	-1.762260536	-0.046199678	-0.507409392	-0.453718041	0.037015546	0.403856177	0.602304326	-0.44153988	-0.217442048	-0.35141649	-0.290186075	-0.692128442	-0.072456374	-0.274889851	-0.255666465	-0.75107028	0.216320229	-0.488501794	0.145718115	-0.538876529
2010/4/7	0	0.36893815	0.592673876	0.403355397	1.477625145	-1.542351988	1.125315164	1.694887867	1.128282032	-0.880062618	0.155180562	0.214699643	-0.061012642	-0.516299216	1.233584833	0.367744165	1.697314506	1.486502485	-1.141728023	-0.070882303	0.139430298	1.043250993	-0.256130439	-0.736009332	0.363651712	0.504157492	0.604345677	0.061242071	0.596280695
2012/4/17	1	-1.094700286	0.013574461	1.495439203	0.422790016	-0.637548774	0.533290764	0.843733311	-0.774574317	-0.596453017	-0.058894033	-0.230296504	0.368419795	1.035050927	-0.522253664	-0.107308312	-1.018260306	1.045400872	-1.718393164	0.475607479	-1.394020265	-0.205644413	-0.169542111	-0.056725388	0.556973916	0.306163215	-1.348355011	0.106177352	-1.427691381
2010/4/8	1	-0.228280673	0.458980197	-0.486490666	0.629625633	-0.067152676	0.99441575	-0.462096228	1.490487835	-0.193014074	-0.200039577	-0.158539401	1.533174368	-0.713217573	0.335098737	-0.605555057	-0.27545855	0.242637053	-0.018557402	1.13584242	-0.79165966	-0.524624645	-0.12702588	-0.167956639	0.597828943	0.83055795	1.276321802	0.076566278	1.098690948
2012/4/6	1	-0.783840785	-0.102111474	1.414544106	0.076428511	0.311608477	0.408597815	-0.761592486	-1.734436802	0.161160745	0.325754411	-0.918742493	1.68171206	1.096508856	-1.440219463	1.145498255	0.965410289	0.883385302	0.919211905	-1.40107513	-1.270386733	0.27369376	-0.600898315	-1.097852821	1.269919764	-7.103966305	-0.784561263	-0.705018266	-0.414080047
2011/1/19	1	0.98864753	-0.330699571	-0.203357828	-1.603946608	1.350108412	-0.323165464	-0.682429075	-0.613190545	0.447738621	-0.855029624	1.061804783	0.416903612	0.152833271	-1.226927294	0.122197216	-0.332086835	0.076131664	0.45185992	0.427848439	-0.690125281	0.655003659	-0.390440643	-0.441068749	0.313203835	-0.556710272	-1.268872502	-0.504047012	-1.229494989
2012/8/15	0	1.112994288	-1.604483316	1.050516171	-0.819719329	-1.125903115	1.188268455	-0.636816646	-0.706540324	-1.616271393	1.801448642	-0.367867944	-0.690866538	0.729507064	-0.551144394	-0.151183128	-0.715747445	-1.402271166	-0.065712138	-0.965295456	-0.745712585	0.024371073	0.291304268	1.245012172	-0.792851739	0.030124	-0.457717436	-0.431187921	-0.321524626
2010/3/24	1	0.947900313	-1.97756774	1.131411268	-1.144404673	0.421020638	-0.283764765	-0.661859605	-0.354332332	0.407631631	0.306341657	-0.258093914	-1.502567784	1.748737538	-1.519517043	-0.228181846	1.596813011	-1.686558469	1.758668776	-0.784259378	0.483981479	-0.451575981	-0.198813212	0.607138883	-1.137090495	-0.44094462	-1.043639272	-0.527448603	-0.905854186
2011/11/11	1	0.042729831	-0.15074028	0.241565204	-0.278342976	-0.142681668	0.648544348	-0.559198651	0.123215645	-0.116723789	-0.460339536	0.14701092	1.449725216	1.355496691	1.255639789	-0.170764043	-0.45746161	-0.588430336	-0.03585064	0.02652467	0.304511059	-0.570127015	0.005653251	0.173454178	-0.892656799	0.184123861	0.669475489	-0.163151063	0.845326421
2011/3/1	0	1.935600806	0.263006868	-1.416784278	-0.843000645	0.549067232	-1.206276654	1.908319317	0.435964749	0.616872902	0.940628246	0.063723524	-1.234299773	-0.142711525	-0.945075387	-0.318373311	0.165697195	-0.722420062	0.444764352	2.20857973	0.329828504	0.01763117	-0.221259647	-0.411412382	-0.392619651	0.966680147	0.686502876	-0.159268646	0.682634817
2010/2/1	1	1.737652221	0.074728691	0.079775011	-0.134886788	0.245680152	-0.137342267	0.739627935	0.108463389	2.029804327	-0.015737353	0.803938275	0.404326256	0.603800039	0.23827467	0.5426217	-0.692749391	-0.540068116	0.430862201	1.189727288	0.305261013	-0.164577054	-0.172141165	-0.056741451	-0.974747939	0.584551805	-0.128397862	0.103295126	-0.062854082
2010/12/17	0	-1.567186641	0.303494256	0.565145591	-1.155292306	0.452022001	-0.201549817	-0.432268909	-0.19163	0.837005898	0.193569159	0.351039968	-0.031297551	0.02045149	1.070033046	0.155021909	-0.154842603	-0.529775412	-0.482113896	-0.182381734	0.341695775	-0.469674002	-0.085325276	0.365981635	-0.458784033	0.176138565	-1.404123407	0.289534101	-1.484798927
2010/12/16	1	-0.301085467	0.027709284	-0.850518601	-0.53167968	0.890782187	0.447454798	0.512172873	1.532460941	1.732444187	1.847852107	-2.222194397	-0.526383492	0.194329657	1.833893253	-0.586208648	-0.797125174	-0.516512354	0.721681347	0.100123429	0.300080995	-0.350666864	0.224760502	0.418985152	-0.698677551	0.445482316	-0.31774714	0.724803118	-0.415358394
2010/5/25	0	0.324951447	-0.454125725	1.293201461	1.137785179	-1.435697103	3.371192034	-0.632557898	0.200212798	0.018481232	-0.75115704	0.096648009	-0.352759352	-0.144927732	-0.348949851	-0.223931805	1.689654385	0.586599006	-0.194920563	-1.452333317	-0.736775709	-0.196187291	-0.204754177	-0.005336118	-0.422173513	0.335765472	0.180668117	-0.285518885	0.330117371
2012/11/28	0	-1.002910466	-0.602525809	0.079775011	-1.436998674	0.634550344	-1.0325189	0.284886611	0.669339238	0.694055529	0.986408812	-0.196272963	0.229027554	0.843563322	0.28428749	-0.423370662	-0.95811155	-1.790143949	-0.16323574	-0.597445471	0.162679363	-0.445833803	0.293756564	0.255690823	-1.21201328	-0.004946553	-0.51692314	0.011351536	-0.613979442
2012/2/23	1	0.931569404	0.603553361	-0.486490666	-0.926984623	0.680915213	-1.340217929	-0.634076255	-0.673428675	-0.864885444	0.524514405	1.002313618	0.181040442	-0.275056718	0.053473606	0.470491443	-0.408458064	-1.129663924	0.097417778	1.111954361	-0.616372122	-0.014099962	-0.528222859	-1.141202177	0.467169073	-0.360515842	-0.820857472	-0.278999285	-0.777078191
2012/2/27	0	-0.801617973	1.019886954	-0.122462731	0.069621874	1.407777273	-0.331744737	1.788866696	-0.937895472	-1.194314109	-1.718029714	1.727215358	-0.67811926	-2.336772158	-0.656400505	0.442594407	-1.012953063	2.566616449	-0.878862101	0.211586758	0.137538837	1.439402973	-0.149519669	-0.0883831	-0.305751798	0.29864842	-0.749996971	0.097668533	-0.803076364
2012/11/19	0	-0.438849379	0.665608316	0.443802946	0.701509174	0.203159302	-1.807989366	-0.609160662	0.970479285	-0.570782987	-0.168389403	-0.686207291	-0.56172644	0.291340983	-0.781656646	0.391353804	-0.06463716	-1.121161163	1.592409371	-0.983756679	0.470455396	-0.373191947	-0.460947159	-0.838856136	-0.21114396	-0.708500187	-0.205210102	-0.060422674	-0.096675566
2011/1/10	1	1.469740569	-1.09582482	-0.284252924	0.181282679	0.247579185	-0.439872121	-0.595375787	0.653446922	-0.799696515	0.242642326	-1.442355453	-0.951621542	0.261542407	0.201252465	-0.283121725	-0.232965223	0.272410666	-1.197141303	-1.438587357	-0.748839717	-0.078877948	-0.291622882	-0.236105969	1.426099242	0.06280375	-0.418304439	-0.065594507	-0.433058253
2012/8/2	0	-1.10029964	0.564953444	0.160670107	0.033066235	0.549514286	-0.053752905	2.782069514	1.016526365	-0.443184175	-0.909957079	0.149312135	-0.350651989	-0.201529869	0.115420378	-0.062621006	1.21203788	4.873792728	0.629607117	-0.560042451	0.391247052	-0.468925601	-0.371490641	-0.45437705	0.859503486	-0.423242414	0.407835525	-0.336385694	0.583484086
2009/12/24	0	-0.308586847	-0.472007675	0.726935784	0.278889888	-0.436475461	-1.156436472	-0.269216422	-0.259727335	0.020748255	-0.643692087	0.676930443	0.108537656	-0.758174168	-0.018544207	-0.233675825	0.530729381	-0.640793921	-0.306504763	0.54111497	0.154962304	1.197499508	-0.06851898	0.257323541	0.058290279	0.329092113	-0.065156912	-0.250806247	0.01054145
2011/4/26	1	0.047537917	-0.174420277	-1.174098988	-0.786969994	0.15522536	-0.403442404	-0.600298626	-1.244936309	-0.109881909	-0.576541472	0.546419744	1.306044184	-1.029769294	-0.673333942	-0.456459217	-0.13534733	0.17297436	0.146208026	-0.567985713	0.031246379	-0.537011673	0.366453915	0.185396392	-0.069590292	0.262151393	0.864161989	-0.493335082	0.826385427
2010/12/7	0	1.385931312	-0.754696915	0.160670107	0.142031718	-1.185386534	-0.203389283	-0.405435056	0.997068819	-1.48693243	3.124679544	-1.389433579	-1.566832842	0.941782063	0.46236503	-0.542972887	-0.662675013	-1.57763159	1.253431877	0.118336425	0.123962309	-0.757371429	1.170361845	1.03898688	-1.60519528	-0.160841302	2.241581024	0.267337144	2.088558729
2012/11/26	0	0.25537185	-0.920927151	0.807830881	1.148155108	-0.381200215	-0.113397232	-0.120354293	0.070520819	0.314188416	0.047047804	0.158950855	-1.456490515	0.6833326	-0.941289821	-0.237669332	-0.096268329	-0.793700996	0.617022301	-1.40077597	0.287762358	-0.516682274	-0.273406122	-0.320571239	-0.986607593	0.13258123	1.033325092	-0.271531223	1.441828739
2011/4/14	0	-0.33442378	0.327685175	0.484250494	1.431072469	-1.15300244	0.036562437	-0.314468483	0.501925655	-1.108840717	-0.374155126	0.904730916	-0.181090072	0.420753883	0.66159969	0.087923618	0.173693441	-0.248033792	-0.28693913	-0.277579383	-0.754078708	1.319251133	-0.231070866	0.045528722	0.340622302	0.192024388	0.235891628	-0.201782335	0.420669901
2012/3/27	0	-1.09898124	-2.166890596	1.131411268	0.391386079	-1.241624496	0.744030595	-0.666706667	-0.273548334	0.103533502	-0.557397843	-2.063648873	-0.84916693	1.121692077	0.424190822	-0.8852496	0.644339767	1.712733355	-0.919042549	-3.154099983	-0.896133924	-1.079148607	-0.292591269	-0.62520935	3.467582504	-0.317408991	-0.020035331	-0.537178934	0.123055727
2010/5/25	0	-1.008552419	-1.008634064	0.767383333	1.956637566	-1.396886847	0.416968766	-0.625347605	0.092884031	1.25710615	-0.86104745	-0.132658522	-2.217150355	0.344603128	-0.093225167	-0.705673614	1.007726708	0.153559993	-0.263914452	-0.968598657	0.31047334	-0.322410276	0.004454414	0.895276339	-0.355220678	0.350335875	0.408888822	-0.279251759	0.541677309
2010/12/3	0	-0.764152031	-0.178179377	-0.203357828	-0.266194117	0.364226419	-1.201105749	-0.130468129	1.580244984	-0.065877201	0.667800504	-0.262560268	-0.003650609	0.394310979	1.212785995	-0.430321694	-0.928037172	-1.024644894	-0.517897129	0.194665381	2.266535436	-0.191342205	0.481526652	0.78705353	-1.046247522	0.421164368	0.460460607	0.370793396	0.256220569
2010/1/11	1	0.766387805	-0.600275482	-0.446043118	0.500164664	1.137649577	-0.061247344	1.666017577	0.904382953	-0.343405543	0.349514721	-1.411274335	-0.620880674	-0.127485556	-0.180165035	0.11266968	0.633141484	-0.17713437	1.051014422	-1.170870646	-0.666276155	-0.114794778	-0.481606781	-0.872042162	1.435869494	-0.238859608	0.023055918	-0.222600993	0.220105065
2012/12/20	0	-0.739587	1.442335899	-0.567385763	-0.50949215	0.675198683	-0.251730576	2.620129046	0.40565695	-1.487873002	-0.401877055	-0.489274406	-0.538697972	-0.10386518	0.520705522	1.089409701	-0.788279768	0.776364946	-0.866990254	-0.913652421	-0.711236304	0.05255042	-0.350440224	-0.48729805	-0.640542253	0.008058993	-0.501983559	0.181404493	-0.495743247
2010/1/29	1	0.710844661	1.749694097	0.201117656	1.032651795	-0.723226392	0.676385284	0.982067379	1.418531691	-0.358931486	0.555693991	-0.611279438	-0.624878995	-0.005683027	1.008850561	0.216078102	-0.595449932	0.569775438	-2.039824753	1.376163987	0.177973556	0.6135207	-0.17343778	-0.493487603	-0.150354202	0.494446675	-0.333232712	0.777657084	-0.547198921
2010/11/23	1	0.657094516	-0.167763952	0.160670107	0.47446317	0.715098363	1.473235217	-0.555643232	0.224237264	0.611491048	-0.363136806	0.249910161	-0.410224502	-0.618380638	-0.412142783	-0.233769584	-0.452154366	-0.388962277	-2.393973147	0.687732294	0.232001018	1.383387808	-0.238729938	-0.376267576	0.602152295	0.347453509	-0.185065927	0.064464054	-0.220664325
2011/12/13	1	0.31155667	0.608441971	0.322460301	1.261171266	-0.9649796	0.043590961	0.181026339	0.165324701	0.553706112	-0.330597642	0.583968974	0.535983279	0.817533344	0.41815665	0.645249539	-0.577759122	-0.3228442	-0.514366233	0.998273169	-0.796957865	0.826925381	-0.095809157	0.344256762	-0.562045147	0.546457023	-0.518093594	0.15284724	-0.492904177
2011/2/28	1	1.31012174	-0.298544628	-1.254994085	-1.687894383	2.015313649	1.39545037	-0.675000308	-0.792253477	0.385749865	-0.831928926	0.36258691	-0.087491896	0.308255242	0.454498331	1.355844641	-0.357986181	0.537911891	0.087069187	0.173058403	0.361243953	0.126704059	-0.41373155	-0.698189373	0.114789536	0.001524714	-0.622879556	-0.44637271	-0.480652618
2010/12/14	0	-0.135708358	0.487864991	0.969621074	1.278682712	-1.514958974	-0.677765681	-0.547317344	1.027997457	-1.24208853	0.558052697	-0.949863053	-1.290239956	-0.498705459	0.626281373	-0.39135997	-0.756436309	0.914348232	-1.592842929	0.664633857	-0.811212402	-0.007055715	0.170671834	0.564097117	-0.761300462	0.479391149	0.120096331	0.219865021	-0.027826486
2011/2/21	1	-0.39093622	0.677298982	-0.850518601	-1.172624093	1.271628928	-0.337314135	1.148361121	-2.478779237	1.637813659	-2.110092275	2.816752463	3.246769278	-0.651550567	-0.842263585	0.04005312	-1.127943332	0.312494054	-0.690462699	2.004584984	0.209973811	0.808308332	-0.128641785	-0.145220654	-0.89385262	0.524123432	0.548481125	-0.412403178	0.704438959
2010/12/27	0	0.240074155	0.549222129	0.282012752	1.298836984	-1.054784617	-0.667673688	0.159337914	0.012876447	0.440514577	-0.197363807	0.474567261	0.204860442	0.830605829	0.410814969	0.629398193	-0.694518472	-0.129900494	-0.457700346	0.939628696	0.286940099	0.639671221	-0.206435132	-0.010792434	-0.642073167	0.475260031	-0.659101714	0.152735783	-0.63316341
2010/12/3	1	0.507452391	-2.286206746	1.778572041	0.43328032	-0.383276143	-0.630466002	-0.638980678	-0.322132681	-0.414536594	0.774113107	-1.103753853	-0.773675205	3.016711115	-1.243748405	-0.621716717	0.552736749	-0.75984209	0.803541377	-2.924511796	0.541187959	-0.273754126	-0.43053401	-0.402122833	1.092425762	-1.120572129	-0.540331101	-0.605704092	-0.220447619
2012/4/18	0	-0.267033056	0.217977098	0.686488236	0.795176127	-1.23676668	-1.721472247	-0.130793475	0.531754287	-1.195703636	-0.362537875	1.43533882	-0.154636962	0.076525709	0.27163987	-0.406539364	4.487809901	-1.299921857	0.717908439	0.125669081	2.684491102	0.102209215	-0.280377003	-0.33010413	-0.698881235	0.458028501	-0.379497115	-0.03957252	-0.341549151
2012/7/4	1	0.395579086	0.118211885	0.039327462	0.208427319	0.127461076	-0.173614661	-0.590174259	-0.465393503	1.260868442	-0.614390607	2.08595688	1.070098233	0.765081368	-0.593312926	0.3547175	0.48073515	-1.784155129	0.042920493	0.802223931	2.417555273	0.649871324	0.059177417	0.727812274	-1.177551296	0.466816244	0.171893586	0.01883738	0.23749847
2011/12/28	1	-0.394143145	0.467625178	-0.931413698	-1.372336749	1.360038215	0.768844364	-0.608105584	-0.823257302	-0.925048712	-0.010912534	0.351864233	1.160142508	0.456291599	-0.716784289	1.225697409	-0.446847123	-1.516448376	1.176828617	-0.661355141	-1.26523422	-0.283228693	-0.508940882	-1.005856005	-0.080208131	-0.600478053	-1.373596571	-0.209852747	-1.377244813
2012/4/11	1	-0.325651928	0.908469615	-0.648280859	0.459665148	0.658281473	0.550814093	-0.496104191	1.507100271	0.307667482	-0.313722606	-0.517891829	2.048567072	-1.04837707	0.607312192	-0.500441268	-0.522917609	0.441304091	-0.538848176	0.932169155	-0.837473296	-0.62322547	-0.194025536	-0.463694709	0.41101805	0.687152467	1.231073117	0.149782159	0.941047065
2012/6/14	1	0.109897981	0.414326109	0.201117656	-0.99594069	1.575044104	0.524532557	-0.207875984	-0.710522507	1.658437618	-0.359690073	0.194740207	1.132716322	0.342564636	-1.278382931	0.841265761	0.07241355	0.004986146	0.450205684	-0.818574017	0.435085031	0.298726403	-0.541530104	-1.117303291	1.89321189	-1.169967825	-1.178696759	-0.348768401	-1.133802802
2010/4/27	0	-0.649183088	0.270693749	1.495439203	0.109765242	-1.025205352	-0.813286236	-0.715569345	-0.553240912	-0.048848567	-1.474341735	0.558122081	1.095601506	0.841435973	-0.152841896	-0.355106791	1.215788331	-0.566696792	2.732042039	-0.047142251	0.504213912	-0.616176524	-0.352002636	-0.118219362	-0.292262674	-0.861969146	-1.042146087	-0.42458352	-0.968891601
2012/11/16	1	0.661782148	0.083499584	-0.122462731	-1.379230726	0.555543549	0.070755062	-0.563566209	-1.555963361	1.398258856	-1.159849785	1.077616784	2.074876402	-0.819349845	-1.379079935	0.473719828	-0.182174905	-0.129811234	0.634321211	-0.108849189	-0.733813245	-0.37899518	0.043786324	0.85898871	-0.90979252	0.401366925	-0.690498377	-0.396331317	-0.67064482
2012/9/21	1	0.741669511	-0.500667935	-0.850518601	0.429219689	-0.106522074	-0.065119902	-0.381049855	1.080996901	-0.830620396	-0.085732433	-0.247126069	-0.541699979	-0.550812459	0.614378285	-0.344005871	-0.572451879	0.376310278	-0.095925548	-0.198438137	0.256498846	-0.561807468	-0.387868991	-0.99175102	1.745573991	0.484722629	0.478135667	-0.0424117	0.398710343
2010/1/8	1	-0.63039971	0.748845611	-1.052756343	-1.301795438	1.612662084	1.420867499	1.330161821	-2.573114348	1.205012887	-2.179252372	2.794881355	0.978064237	-0.703986861	-0.760024785	0.175813029	-0.455692529	4.030579608	-1.03065445	1.529924165	0.197387813	0.762297712	0.11543349	0.688842265	-0.72848766	0.522587644	0.071745227	-0.31732133	0.082573265
2012/4/18	1	0.465942422	0.623826558	-0.284252924	0.033516963	-0.440585131	-1.430712205	-0.594515376	0.310931962	-0.727936561	0.151023243	0.237866446	-0.307507016	0.050150755	0.095442295	-0.322882552	-0.912115443	-0.883097782	0.548668272	-0.264341712	0.376785808	0.180852852	-0.089377453	0.354599989	-0.708756614	0.552694345	0.878382057	-0.304397519	0.995869346
2009/12/4	1	-0.360301633	-0.098240173	-0.324700473	-0.055846345	-0.089377198	-0.663772604	0.58349192	-0.11109155	-1.22799849	-0.781527129	0.577462453	-0.178773575	-0.507622556	0.221894058	-0.389674797	-0.551222906	0.752943315	-0.773442009	0.571664709	0.261542421	0.841377811	-0.276307763	-0.305939415	0.514121473	0.106854389	-0.041294697	-0.394400572	0.138752696
2010/8/31	1	-0.800861609	-0.063534039	0.160670107	0.650462787	-0.371814078	-1.358772501	-0.478781237	1.555358122	-0.806573641	0.075388992	-1.700692349	0.25639129	-0.398641621	1.78362187	-0.382911972	-0.767050795	0.621544627	-0.819333394	0.410133095	-1.438694796	-1.306685209	0.095443324	-0.011823624	-0.032480419	0.517488717	-0.057429047	0.780831029	-0.296270697
2011/1/10	1	0.129187524	-1.664790712	1.212306364	-1.749314772	0.990896392	0.542245193	-0.737456181	-2.34889127	0.196913644	0.135602753	1.182181051	1.22250208	-0.000194779	-2.079321693	-0.625971996	-0.133985137	-0.164748754	-0.691063292	0.00171471	0.368981431	0.215238096	-0.169412373	0.499490296	0.253517912	-0.167037022	-1.321326272	-0.628573424	-1.24846444
2012/11/15	1	0.208487901	-0.389146373	-0.405595569	-1.088607985	1.873978623	0.155107698	1.086744685	-2.700378899	1.290475152	-0.701779857	1.677750219	-0.929034586	0.105629107	-2.620629349	1.135992059	-0.324249806	1.382962535	-0.902779628	0.023540254	0.356197255	2.651531284	-0.507992447	-0.98499367	0.84833373	-1.026124216	-0.75715453	-0.587198749	-0.576410474
2009/12/31	1	0.78728923	-1.121724917	0.241565204	0.397609394	1.487695971	6.291698107	2.975730893	0.293708681	-0.279491117	-0.438054707	0.051835712	0.419545437	-0.87165024	-0.041976339	-0.358343391	0.929037982	3.66564615	0.499286181	0.07549024	-1.309878724	-0.228154935	-0.307817729	-0.277616208	0.136682259	0.340657782	0.060480581	-0.231055211	0.272823764
2010/12/27	0	-1.099433171	0.85643229	-0.001120086	0.43935656	-0.035791339	-2.268055451	-0.496828474	0.298755091	-0.276671255	-0.143470068	0.656235816	-0.138764224	-0.276415713	0.362826405	0.186423549	-0.655598689	0.149996615	-0.04533597	0.851218414	0.359942823	0.389342983	0.03190164	0.815017748	-0.644070582	0.707549743	-0.302967818	0.204574418	-0.327887907
2012/1/17	1	0.36036888	1.017157065	-1.335889181	-0.542385392	1.461059762	-0.397388937	1.667762068	1.137666257	-1.049545671	-0.076688096	0.564091446	0.957006606	-2.081746317	0.422255493	0.178544146	-1.244702682	-1.337703378	0.583095178	1.368776951	0.406008205	-0.476628599	-0.421463978	-1.092780391	0.064144546	0.391740878	-0.652270201	1.324017396	-0.811595762
2012/3/31	0	-1.6159099	0.131899814	2.668418105	-0.663448598	0.097462477	0.986281645	-0.78701562	-1.777967647	0.532798311	-0.17008607	0.303525093	2.502298787	2.96383576	-1.80991351	0.857225855	2.047150286	0.747265264	1.702955528	-2.182293509	0.477207027	0.958047218	-0.578043344	-1.005810227	0.484738443	-5.173377977	-1.258910939	-0.713313938	-1.071411128
2012/3/14	1	1.929303387	0.492939822	-1.214546536	-0.661899557	0.358005119	-0.740884939	1.518358543	-0.32102913	0.724023996	0.418361395	0.48846002	-1.743787221	-0.420343724	-0.801135014	0.226903948	-0.319915557	-0.190680503	-0.657711837	0.36281598	0.226823282	0.785541175	-0.18575813	-0.005949693	0.196309047	0.472506649	0.737132993	-0.521650086	0.977812688
2010/3/25	1	-1.012603519	-0.76207342	2.506627911	-0.999916244	1.050523955	0.500837334	-0.792219268	-2.929287599	0.443857598	-0.627721212	0.702941902	0.308202441	1.149467841	-2.639341043	0.527170082	1.253345922	-0.756976729	1.168368233	-2.652121018	-0.61623724	0.548363181	-0.637200471	-1.423563681	2.645067914	-5.534590847	-1.380849182	-0.710340209	-1.223762126
2010/8/30	1	0.143370686	0.724397864	-1.416784278	-1.96078303	2.080415486	1.514875602	-0.348712007	-0.85291493	-0.488775057	-0.62259359	0.567459746	0.690753006	0.01191073	-0.074236577	1.325695089	-0.655598689	0.206935329	0.149382656	-0.911075475	0.374062119	1.050425677	-0.344227685	-0.172136816	-0.262597115	-0.440370375	-1.187689023	-0.489579547	-1.180401193
2013/1/4	0	-0.337031256	-0.360688171	-0.284252924	1.223704666	-1.710266957	-0.763418392	-0.449949075	2.021492261	-0.188261122	1.413421732	-1.237461951	-1.25366251	-0.668553684	0.340512852	-1.500727146	0.398225209	-1.001625133	1.23112273	0.991951397	2.331549416	-0.519687536	0.719455701	1.473495574	-1.025432352	0.604075442	1.488733098	0.058652796	1.035957797
2010/4/9	0	-1.121785458	-1.331648667	0.726935784	0.933076495	-1.275927966	0.431260068	-0.614477185	0.460704824	-1.02831507	-0.419860446	-2.009877291	-1.007795554	0.619611421	0.944626508	-0.914657926	-0.272309586	1.40880965	-0.123098613	-2.67526964	-0.874027806	-0.061182087	-0.184121008	-0.47632599	4.303684774	0.025987485	0.727025538	-0.381233105	0.84829245
2012/6/6	1	1.183325209	-0.782699961	0.888725978	0.613837004	-1.119362148	0.613519299	-0.61143368	0.422081015	-0.189303728	1.212424092	-0.738210979	1.243375262	0.494045522	-0.024155591	-0.317084238	-0.75820539	0.088897792	0.05538623	-0.345196578	0.250988411	-0.406657073	-0.397365118	-1.000883963	1.004887723	0.32617302	-0.916891008	0.076792837	-0.987583055
2010/8/24	1	0.198415029	-0.544125835	-0.082015183	-0.259804267	-0.445810441	0.33534248	-0.593295959	0.047077222	-1.144146519	-0.381087125	0.318179437	-1.128071956	0.157657703	0.349213064	-0.702775138	-0.20823347	0.747181879	0.054669923	0.335804486	0.323929039	-1.00377466	-0.322110245	-0.560537478	0.696543309	0.153792267	0.304319487	-0.44308396	0.447458285
2012/5/15	0	-1.092834263	-0.941445054	0.524698042	-1.657591473	0.65823221	-0.374224465	-0.630485246	-0.67060041	0.040225718	0.296829766	0.766891445	0.340597117	1.129422667	-0.895340381	-0.852849634	0.355059631	-1.636628798	0.764132504	0.187124196	0.211921602	-0.06924146	0.517237493	1.998727355	-1.076681824	-0.194354656	-0.241403523	-0.489399357	-0.090612171
2011/2/22	1	-0.150770081	0.007627174	-0.729175956	0.126180185	-0.88596313	-0.076689173	-0.47801303	0.840064443	0.663747563	0.869781192	-1.145087695	2.035630987	-0.111642812	0.749738132	-0.347141294	-0.896193713	1.333807564	-1.219782675	-0.012311534	-0.876184826	0.649846346	0.316787815	0.22920593	0.567263232	0.528374656	1.274225154	-0.052442878	0.958037704
2010/1/25	1	1.090076231	0.535856528	-0.365148021	-0.823195733	0.765026956	-0.746888268	-0.642484112	-0.510852383	0.626443742	0.858043791	0.173880893	0.167793555	0.196033627	0.441778855	0.8534634	-0.597219013	0.128064851	0.068107833	1.798709135	-0.652097526	0.361771915	-0.534680474	-1.133395968	0.268498527	-0.569343838	-1.356232084	-0.043011234	-1.404930667
2011/5/18	1	0.328777006	1.56438727	-0.890966149	0.260599171	-0.516161706	-1.036473578	-0.435710006	1.227433962	0.215545146	0.519337327	-0.123758656	-0.745970168	-0.454099066	0.635225299	-0.328803303	-1.276546141	-1.00408613	-0.337872881	1.389145341	0.079245499	-0.345591741	0.342488675	0.208185383	-0.643656644	0.685407451	0.675683644	0.44157637	0.477276177
2012/10/18	1	0.291625639	-0.815157638	0.726935784	0.170843059	-0.215154982	-0.523528044	-0.640382085	0.151571153	0.140329007	1.157157728	-1.520313265	0.236254452	-0.602851508	-0.515495882	-0.461115612	2.660649907	-0.209686673	-0.833178664	-0.439302747	0.283365324	0.85578916	-0.36749092	-0.498576095	1.221909522	-0.292540645	1.09377309	-0.486637401	1.408834678
2010/4/19	1	0.696975223	0.199416744	-0.001120086	-0.173032649	0.835035885	-0.811485669	1.347818709	-1.134774481	1.100742881	-1.769297139	1.198921481	1.60315297	-0.086898651	-0.636855515	0.053231873	-0.403469256	-0.599324507	-0.387703353	1.203091694	-0.686289151	0.361252332	-0.057609545	0.978255056	-1.445388916	0.67798143	0.091579934	-0.2028893	0.210482435
2010/12/24	0	0.308744497	-0.676857886	-0.001120086	-0.249751116	-0.789401969	-1.230110179	-0.342547071	0.528411314	-1.587493948	1.352760745	-0.407590967	-0.431748336	-0.25616669	0.374331229	-0.332892271	1.925720562	-0.245314571	-0.252442781	-0.559606369	-0.855577415	1.203356724	0.127147988	0.630206552	0.386943939	0.192276088	0.360375247	-0.361909471	0.469923491
2010/10/29	1	0.004064077	-0.533262318	0.322460301	0.701907861	0.023015197	0.572298153	-0.312436565	0.446461311	1.384307953	0.729126565	-1.633975029	-0.067738477	0.857759592	0.062901938	-0.0172293	0.151827599	0.031869155	0.945120081	-0.320509908	-0.643392458	0.459146474	-0.509894372	-1.008539188	1.146217996	-0.751955692	-0.697502307	-0.252892108	-0.603205425
2012/1/10	1	-1.2162009	0.947909583	0.484250494	1.4136547	-0.653862494	-0.344546659	-0.508129996	0.970357436	0.061860748	-1.240086153	0.477770074	1.036512628	-0.752001196	1.587363585	-0.047221503	-0.263287272	1.199041314	-0.516528332	0.269233829	-0.87583423	0.18076637	-0.200316894	-0.450550241	0.647264971	0.285477163	-0.293997659	0.303151159	-0.357298654
2010/4/2	1	3.344220948	-0.352616088	-0.810071053	-0.542286739	0.625756478	0.806408186	1.144660548	-0.614805015	-0.334357862	-1.081544316	1.671981328	0.074038523	-0.746335232	-1.489002091	0.548190553	0.049185516	-0.741137779	0.712082851	-1.862869346	2.400068629	0.924889337	-0.09716703	0.380968432	-0.465334766	0.149694221	-0.259512944	-0.205985889	-0.185855624
2011/12/5	1	0.264429469	0.1290022	-0.082015183	0.786730846	0.25383857	-0.234869384	-0.536546886	1.276878531	-0.247240785	0.193989685	-1.770954366	0.11788353	0.416473049	0.756856013	0.006374762	-0.8413522	0.739606007	-0.295857889	0.368564298	-0.708090675	-0.697243026	-0.274874187	-0.285568583	0.933342147	0.401949699	0.071945276	0.011326084	0.100172432
2010/12/22	1	0.388339083	0.843455801	0.524698042	-0.65058518	0.903836354	0.54064517	-0.640251915	0.189195971	0.057476973	-1.046050549	-0.529879363	0.905918727	0.733165897	0.328826635	1.039400803	-1.030643874	0.357343839	1.415370234	-0.346807581	-1.29071285	-0.642226978	-0.484401526	-1.030640718	-0.170321785	-0.294390623	-1.713742009	0.703323914	-1.85451934
2010/6/29	0	-0.998762846	0.81423231	-0.567385763	-0.065022929	-0.065076656	-0.495126109	-0.463200876	0.447335353	-0.294679419	-0.908757094	0.068375586	0.130818163	-0.553185473	1.370721348	0.080718623	-0.901500956	0.925030979	-0.594457389	0.086810706	-0.896350719	0.475244236	-0.06849027	-0.268223058	-0.397488351	0.413857756	-0.396975442	0.048988	-0.499865042
2011/10/21	1	0.100256404	-0.575180233	0.039327462	-0.89756869	-0.418937186	-0.345799187	-0.434580283	-0.839963057	0.38686297	1.977377367	0.61680898	-0.065388573	0.891049739	-0.889048998	-0.419916448	-1.322542249	-1.788034184	0.11425042	1.222545524	2.019950466	-0.650879287	1.552112033	1.920564073	-1.755875296	-0.375424108	-0.492063995	0.199807547	-0.584507404
2012/2/22	1	-0.142424277	0.686626333	-0.971861246	-1.488314322	1.397900255	1.178891329	1.276134234	-2.702371158	0.400424286	-2.106768726	2.832378625	2.088991796	-0.753668578	-1.459601608	-0.066731811	-0.966956955	1.564974778	-0.326595659	1.695333481	2.452237419	0.242710589	0.115347584	0.701871085	-1.052252909	0.451581951	-0.660520847	-0.219125544	-0.699199688
2010/3/22	1	0.453961384	-0.140487278	0.282012752	-0.830080207	0.956342225	-0.255155372	-0.648273709	-1.129324895	0.58164131	-0.765341743	1.382379559	2.187893957	0.329910303	-0.562533971	-0.074690216	0.384620976	-0.455824085	0.242702823	-0.170998051	-0.782475002	0.83151823	-0.237016661	0.060586996	-0.486327338	0.072479232	-0.185138873	-0.35640597	-0.084804884
2012/11/15	1	0.420033119	-0.208797013	0.039327462	0.100741616	-0.411448404	-0.068150524	-0.614362226	0.53714597	-0.612574475	-0.729281511	-0.178675801	0.461487866	0.232156756	1.025980478	-0.507294129	0.364789577	-0.95216106	0.107134744	-0.391874625	0.382129654	-0.689373159	-0.244503922	-0.332580112	-0.268063725	0.375314579	-0.150332532	0.00613638	-0.200007193
2010/10/15	1	0.588075835	0.751065367	-1.133651439	0.330658527	-1.141166761	-0.516067317	-0.223107724	-0.198085629	0.726099933	-0.122188615	0.136712015	-0.5429795	0.367094493	1.342828224	-0.22344981	-0.207950417	1.040420951	-2.117983299	1.108514987	-0.067832393	-0.012691009	0.138048801	-0.095458481	0.226684215	0.276334151	1.204358267	-0.371838597	1.142874927
2010/3/24	1	-1.556866286	0.51148465	1.899914686	-0.15448127	0.31539046	0.962479237	-0.721058244	-0.912655357	0.800943184	-0.10082342	0.764097728	2.104963294	1.641957129	-1.206564159	0.968356697	0.488766778	-0.596779604	2.129301646	-1.072819811	-0.635426655	-0.172807928	-0.531009432	-0.955141345	0.271455227	-1.960019237	-1.441789014	-0.373931635	-1.393287636
2010/7/2	1	1.419348477	-1.68000592	1.010068623	0.696932196	-1.061813456	0.068635528	0.215498914	-1.358377284	1.606991811	0.866786842	-0.009829347	-0.71769581	0.422029248	-1.571537281	-0.547007454	2.507836685	1.171823708	-1.075620342	0.009802833	0.148529079	2.746894446	-0.100787919	0.310620193	1.043975301	-0.018599626	0.777234557	-0.539220321	1.103191431
2010/12/1	0	-0.63677063	-0.298441001	0.605593139	-0.217831737	0.831141915	0.417010259	1.071741621	0.167606993	0.073461145	-0.888492063	0.59197212	1.901136074	0.507510025	0.03612535	0.304945263	-0.595449932	0.535564145	1.175007693	-0.548263432	0.4892535	-0.238632446	-0.516798714	-0.992202367	0.701214895	-0.763779676	-0.505133504	-0.361157261	-0.299098822
2010/1/29	0	-0.768192616	0.535418571	0.403355397	-0.41152834	1.274104163	-0.218943486	1.326592294	-1.418532652	0.620970981	-1.745058656	1.854636537	0.303265902	-2.343342376	-1.314732403	0.263014615	-0.28134959	4.567999822	-0.313917084	-0.677453788	0.20372351	1.195451623	-0.194441791	-0.022013458	0.115164051	0.21468592	0.110657548	-0.439889225	0.290720628
2011/5/25	1	0.92513496	-0.813108744	-0.890966149	-1.75638524	1.32141982	0.159119428	-0.665065685	-1.970157325	0.384796306	0.02719632	2.094143517	1.003640128	0.414680221	-2.935395309	0.703921422	-1.159786791	-1.655755311	0.056222566	-0.382662365	0.2108739	0.156424854	-0.251238349	-0.352973431	-0.870540681	0.02651804	-0.613660717	-0.532961792	-0.478301684
2012/9/3	1	-1.124477923	0.055563689	-0.971861246	-0.961191133	1.064329939	-0.158370781	0.758591638	-1.10936554	0.787459786	-0.597387836	1.168686559	2.155736013	-2.76884367	-1.626782249	-0.418334267	0.452252945	-0.444573298	-0.053522488	0.902496225	0.128951235	-0.708371478	0.427400608	0.869972014	-0.855592919	0.46185274	0.942028631	-0.555225819	1.174824857
2011/10/27	1	-1.321059661	-0.029543246	1.090963719	0.542459854	-1.28496374	0.074522163	-0.62207105	-0.844854661	-0.28911761	0.475122962	0.224802729	1.175833704	1.252186946	0.368964414	0.373886198	-0.947497064	-1.635604281	0.177452596	0.854288368	2.298997145	-0.06080044	-0.146437325	-0.557458362	-0.742029347	-0.282811551	-0.630922416	0.105870336	-0.551970835
2010/6/11	0	1.047927656	-0.624174204	1.010068623	0.600306996	-1.295691228	-0.872161236	-0.629514856	0.446241954	-0.491064341	0.880528567	-0.296213314	0.382003631	0.011999587	-0.432156133	-0.555836887	1.894797025	-0.477376749	1.026621155	-0.429169935	0.365224693	-0.384338737	-0.073150239	0.283597217	-0.181958043	0.617238518	-0.551564799	0.115057042	-0.610862376
2012/8/2	1	0.560530644	1.399270285	-1.740364665	-1.346108047	0.587641701	1.849679091	0.358796157	-0.663541187	-0.438037926	-0.650422622	1.710784283	0.441050391	-0.550807232	-0.300567573	0.224755758	-0.970495118	-0.072639122	-0.335837339	0.9090845	0.190848293	0.106774557	0.2025693	0.451530297	-1.2467118	0.625846625	-0.344296203	-0.448637366	-0.457462869
2012/7/31	1	0.871153675	1.002413789	-0.850518601	0.396317396	0.457908612	-0.326681886	0.177587923	0.187120947	-0.424953391	0.643427307	-0.348966504	0.34357153	-0.416601261	0.453784785	1.347182755	-1.053641928	0.822055592	-0.941221124	1.757216739	0.241219427	1.098664458	-0.3105653	-0.566927005	-0.552143486	0.459534871	-1.035646148	1.1711977	-1.177796342
2010/11/23	1	-0.022651437	0.389495248	-0.648280859	0.266259527	0.420780283	-1.120777807	-0.1602712	0.445895916	-1.003216433	-0.000483132	-0.028177711	-0.57802617	-0.897654084	0.067273257	0.032009387	-1.260624412	0.371672274	-0.902527723	-0.876598897	-0.785028498	0.694670678	-0.311643428	-0.600773988	0.424080094	0.332287973	-0.356920299	0.177989601	-0.373431224
2010/12/16	0	-0.507970263	0.644827103	0.443802946	0.580103397	-0.148009264	-0.204187133	-0.679056906	1.058256905	1.874945602	0.140409975	-0.096765927	0.919262923	1.881469521	0.794392876	1.397636642	-0.135506547	-0.991332104	2.322744164	0.648560078	0.620165096	-0.594621987	-0.606784252	-1.375982748	0.750131858	-2.764645229	-1.582643505	0.124622723	-1.623447092
2010/12/24	0	-0.520635098	1.103363724	-0.203357828	1.536492763	0.05992525	-1.575308205	-0.587133899	-0.024538282	-2.123258682	-1.387575688	0.522901533	-0.618982453	-0.824733556	0.677900242	0.422724028	-1.066025495	-0.134169762	0.101463816	0.48972121	-0.68385252	-0.185138693	-0.341494785	-0.509193182	-0.353085284	0.153917421	-0.627920573	0.727379224	-0.688279011
2012/4/25	1	1.3463663	0.702156005	-0.284252924	0.275389047	-0.337437308	-1.047588168	0.332526413	0.592742035	0.464956484	-0.63138822	0.927126944	0.911707795	-0.482711135	0.479759864	0.253114764	0.461116041	-0.957811147	0.637384996	-0.360295127	0.345622106	-0.189402253	-0.159702633	-0.070342083	-0.789054022	0.544072835	1.918042981	-0.222530672	1.955067733
2010/11/16	1	1.193726655	0.720608788	-1.61902202	-0.951832177	-0.001581848	0.550216787	0.170207921	-0.865716104	1.648885332	1.884452712	0.334279256	0.367218703	0.211463446	-0.553447441	0.47171217	-0.446847123	-1.280260372	-1.591105128	2.219650921	0.223088163	0.566851135	-0.008433778	0.219560604	-0.926547155	0.723698928	1.097482289	-0.501801068	1.104542014
2011/12/21	1	-0.283385554	0.578007584	-0.041567634	-1.094838993	0.812686489	0.611532884	-0.492364786	-0.351869605	0.00496815	-0.710092067	1.117244752	-0.212164565	-0.180198876	-1.042291807	0.151023496	-0.995262252	-0.922481597	-0.275255557	-0.248687836	0.330851344	0.224212716	-0.392448426	-0.750774471	-0.342855101	0.124370866	-0.852287293	-0.189104055	-0.88203402
2010/1/14	1	-0.120125414	1.291613375	-0.284252924	0.34674357	1.026414041	-0.187411519	-0.121432375	0.460403269	0.701585677	0.126652473	-0.555942094	1.002019304	0.024528474	-0.076305229	0.518308418	-0.005001437	-0.325148659	0.926970225	0.388118198	0.570568058	-0.372461114	-0.573694675	-1.330138939	1.212678047	-0.86067531	0.074539283	-0.19063696	0.314472937
2012/8/3	1	0.466309654	1.53711245	-1.052756343	0.035282318	-0.169114602	-1.883581203	-0.545272702	-0.446445992	0.143976277	-0.146201058	0.725520692	0.468517241	-0.116697227	0.171580498	0.534699306	-0.160556735	-1.002888355	-0.257730757	1.432928406	0.342259803	0.130919999	-0.040235542	0.257548412	-1.210140703	0.7425122	1.559896436	-0.312291747	1.862542958
2010/8/24	1	0.62832871	-0.900073812	0.362907849	0.844086983	-1.565167134	-0.862334618	-0.436013471	0.0847848	-1.29137677	0.936141121	-0.52923696	0.423187932	-0.590824404	0.012881123	-0.33749348	1.746548032	0.400797502	-0.968219561	0.054315449	0.225324814	1.00403823	0.107877432	0.660932658	0.25038381	0.426658948	1.094936912	-0.295998856	1.234158567
2010/12/16	0	0.257395181	-0.025496298	0.160670107	-0.031260812	0.060256707	-0.243763305	-0.5528803	0.978160956	-0.477948265	1.22612698	-1.826644392	0.710316165	0.162309647	0.591188899	0.081062566	-0.952804307	-0.263312474	1.136441064	0.330389633	0.444009416	-0.922528326	-0.167652465	-0.037003467	-0.91732882	0.539970264	-0.946590017	0.438724698	-1.005639713
2011/5/31	0	-0.306229468	0.393845723	-0.122462731	-1.005203256	0.899390058	0.045477967	-0.552015901	-1.338501012	0.678225336	-1.202003089	1.42337168	-0.74467467	-1.038038255	-0.678847576	0.607138218	-0.187588294	-0.461896857	0.431404462	0.520237542	-0.687059764	1.007280784	-0.434644374	-0.700911106	0.194653295	-0.228316231	-1.435202865	-0.232088961	-1.490374186
2011/1/19	0	-0.240872381	0.394366956	-0.001120086	0.176967268	-0.507525278	-0.200713932	-0.61450084	-0.036140167	-0.352640595	-0.149881114	0.472334059	0.60656751	0.149017632	1.019571352	-0.03702636	1.662852807	-0.195609199	-0.131694814	-0.10143369	2.253789094	0.83899722	-0.129432178	-0.16810923	0.722857941	0.446746212	-0.76399599	0.005779929	-0.824963686
2009/12/21	1	-0.666397451	0.57626617	-0.446043118	0.60553201	0.53654077	-0.040878374	0.458015412	0.440620316	0.906732581	-1.507211615	0.654755698	-0.414799405	0.293238349	1.638796285	0.376333776	-0.459230691	0.071493495	0.710993707	0.779362336	-1.30790523	-0.674795451	-0.374641872	-0.756622703	0.01504361	0.319864505	-0.98847876	0.780505536	-1.098762072
2012/2/28	1	0.700086664	0.055155603	-0.203357828	0.52095249	0.341256186	0.078531298	0.869470442	0.969185064	-0.064472835	-0.928442916	-0.396469022	1.503613226	0.31447003	1.058765693	0.192289693	-0.544146582	-0.053742227	0.305505238	-0.576694329	-0.730403859	0.152223914	-0.392090179	-0.737636428	0.216408039	0.270043739	-0.529222294	0.248860724	-0.596520368
2010/12/21	1	-2.244619846	0.670554142	0.039327462	0.09586732	0.411742556	-0.316955538	-0.150022386	-0.111615284	-1.279679905	-0.836918801	0.493039373	0.428603747	0.30673944	1.24787151	-0.0644981	-1.15801771	-0.29916959	-0.162807548	0.842015142	0.319360251	-0.126281957	-0.271548166	-0.667615055	-0.476688495	0.300660106	-0.357210978	0.173434312	-0.37316855
2011/12/21	1	-0.652076683	0.534290456	0.039327462	0.263748841	-0.359308249	1.049324836	1.857038436	0.730461442	1.572081162	-0.371737255	-0.13433709	1.859561089	-0.250453684	0.158592042	-0.192239391	-0.028600978	0.681528376	0.264511238	0.452768505	0.346145777	-1.330507086	-0.000302611	0.186345666	-0.54555333	0.781901166	0.021536208	0.314286098	-0.130144628
2010/9/27	1	-0.653968505	0.396850936	-1.780812213	-1.746639814	1.299837097	1.54507292	-0.184121296	-2.861756709	-0.305246487	-1.531329341	1.20451437	0.950260438	-0.724758575	-0.77572799	-0.206209473	-0.97403328	0.655127028	-1.892035944	-0.183914539	-1.450121991	0.785786228	0.143265507	0.613912295	-0.022296229	-0.00119664	-0.639681473	-0.634561038	-0.609301654
2011/11/21	0	0.190450145	-0.913365586	0.120222559	-0.279630901	1.6256321	-0.286740066	0.845597471	0.882737443	0.496182757	0.086774741	-0.65542321	0.938227716	1.355449649	0.62717165	0.745331589	-0.453923447	0.43454342	1.390349802	-2.084707369	-0.650907856	-0.442406962	-0.485994724	-0.807020938	0.437503514	-1.041773657	-0.906664187	-0.143746294	-0.828039163
2010/3/3	0	0.610840919	1.358373038	-0.122462731	1.659506411	0.410237609	0.072290255	-0.548024011	0.969164916	-2.280398344	-0.486438527	-0.976013299	-0.917880535	-0.780743937	0.633135214	0.833786719	-0.401434812	0.533216268	-1.531098894	-0.154293292	-0.729361322	0.078179422	-0.405216811	-0.707198638	-0.211715589	0.094453201	-0.104880483	0.40867161	-0.067954338
2009/12/30	1	-0.276526844	-0.01333022	-0.850518601	0.541565185	-0.725535139	0.044489082	-0.54876363	0.804673404	1.808894017	0.653375197	-1.236660326	1.754105922	-0.127077857	0.916779341	-0.015369666	0.060118437	1.771162711	-1.868691115	0.386834968	-0.865816863	0.573283421	0.069102665	0.025366698	0.18070424	0.459679347	-0.016329448	0.148055712	-0.218768693
2010/6/10	0	0.633749768	0.083271813	0.120222559	-0.330166372	0.23276751	-0.442212081	-0.608100093	-0.437177409	-0.829303225	-0.868161192	1.591510897	0.314913751	-0.04225567	-0.03195067	0.151006805	2.164298834	-1.226244237	0.511477664	0.141686684	0.332628342	0.333811329	-0.087827907	0.318134071	-0.594069496	0.677531642	0.297436028	-0.21563064	0.371247762
2010/1/12	1	0.911347856	-1.381354983	0.565145591	1.482000292	-1.676683143	-1.178503143	-0.564044803	1.217610461	0.149959211	0.575331874	-1.608667153	-1.938955528	0.694230693	0.366183676	-0.91482404	-0.230877707	-0.068251496	1.010957636	-1.417879359	0.187676721	-1.142268403	-0.104621563	-0.21827617	1.158938377	0.496073674	-0.252071337	0.163277986	-0.350582952
2012/4/12	1	-0.748101249	0.869400856	-0.648280859	0.004222763	-0.022990443	1.386080162	3.237436982	0.049478459	0.698279756	-0.599582094	0.194317862	1.065389712	-1.28674477	0.939455287	-0.056529456	-0.894424632	1.971962541	-1.082341654	0.81998856	-0.935282166	-0.018002643	-0.030766635	-0.345290901	1.097156483	0.239272278	-0.493677651	-0.063718736	-0.558968911
2011/11/18	1	-0.289911584	-0.848438432	2.466180363	-1.236950235	-1.956214788	-1.364811273	-0.517388655	-0.971928869	-0.82915852	3.638346856	-1.600623463	-1.774296747	3.104554452	-1.36741961	-1.461968033	0.637068844	-1.151805484	1.303699452	0.844517485	0.622444385	-0.966084397	0.132510412	1.480759685	-0.667520501	0.228338819	-1.135037415	-0.667594801	-1.076511384
2010/8/2	1	0.742442923	-1.133160125	-1.86170731	-2.572885782	1.151663891	0.336561299	-0.581828621	-0.739783488	0.886542731	0.573266565	-0.159599735	1.148798199	-0.421415239	-0.187939959	-0.753190885	-0.544146582	0.109285154	0.025766556	-0.768029802	-0.854510616	0.467684333	-0.034826576	-0.314030728	1.827192059	0.010313153	-0.788869504	-0.530744789	-1.027905724
2011/1/10	1	-1.143996117	-0.550776589	-0.001120086	-0.774278088	1.868603532	0.602277641	-0.480440225	-0.51965437	0.083521747	-1.566397727	0.648168129	-1.21418472	-0.680925764	-0.195563791	-0.328315592	-0.452154366	-0.029652713	0.013158461	-0.023284902	0.277167992	0.068810169	-0.264147081	-0.283005062	1.078884075	-0.012636981	-0.381390398	-0.355133707	-0.321671286
2010/1/6	0	-1.200897834	0.795605862	0.484250494	0.743651406	-0.285950311	0.145241318	-0.524452032	0.840693017	1.334800805	-0.986914499	0.606448105	-0.145720983	-0.183852482	1.733017502	0.088179286	-0.928037172	0.166219497	0.184637529	0.614537259	-0.829930634	-0.396706184	0.159858371	0.577261662	-0.746608947	0.35124746	0.013663555	0.271783987	0.012086849
2010/4/22	0	-0.317042154	0.466382243	0.322460301	0.619418618	-0.684224848	-0.813966526	-0.558851588	-0.06535054	-0.024764708	-1.25826494	0.311556132	0.051884368	-0.139214727	0.829358106	0.091073639	-0.418541826	0.284601836	0.805389246	-0.727860033	0.391472495	-0.25930686	-0.284707571	-0.292313886	-0.316027974	0.249552989	-0.723864585	-0.114845466	-0.713530751
2011/1/11	0	-0.772307178	0.956026767	-0.607833311	-0.249284548	0.163263505	1.035324843	-0.592393397	0.103706364	0.01305856	0.964862785	0.038629543	1.070869429	0.242976446	0.874185021	-0.091532873	-1.058949171	-1.033070786	0.225085368	0.897263385	0.322048869	-0.216735523	-0.140197564	-0.115059936	-0.915837329	0.481706581	-0.979078661	0.29668893	-1.012878574
2011/11/30	0	-0.221121783	-0.687347637	0.888725978	0.285092838	-0.770924654	0.443352307	1.687018545	0.236111894	-0.693870016	-0.7453337	-0.583582508	-0.384246308	0.765070915	1.104420348	-0.257843219	-0.583066365	-0.578394052	2.715857886	-0.527816694	-0.786881284	-1.157929808	0.401431287	0.951222443	-1.284570704	-0.011316165	-0.613533614	0.232213484	-0.613005359
2010/7/30	0	0.557706795	0.27221825	-0.203357828	-0.92252621	0.867554388	0.13547953	-0.602661587	-1.16550133	1.638689301	-1.582640457	0.857705972	1.709690139	-0.784674568	-0.761267924	0.84132177	-0.597219013	-0.036936749	-0.315458957	0.012455731	-0.77167513	0.075113	-0.273820616	-0.310573348	-0.260645693	0.249809214	-0.771921694	-0.301725943	-0.743015923
2010/1/7	1	-0.668730109	0.053364825	-1.86170731	-2.315156283	1.375960128	-0.082882673	-0.476122012	-2.152398351	1.259799864	-0.690788237	0.889017077	1.987710683	0.128083884	-0.102108569	0.684324703	0.884669429	-0.880730133	-0.513517635	0.224306852	-0.847421121	0.977102249	-0.19170546	-0.052054513	-0.328722074	0.25212012	-0.358474272	-0.686853271	-0.218659245
2010/5/28	1	1.273770808	0.716045502	-0.648280859	-0.430413241	-0.358339295	-0.541011614	-0.623665866	0.208260373	-0.836846358	0.129688086	-0.257703309	-0.406913142	-0.415629057	0.963194387	0.295821299	0.283058032	1.007229288	-1.375102576	0.405648682	-0.856891517	0.04457049	-0.11033903	-0.159177064	0.033388293	0.451042867	0.705625806	-0.434126129	0.874454794
2012/11/16	1	0.470109704	-0.121300558	0.039327462	-0.100551757	-0.099526983	-0.005721931	1.297658825	-1.126825424	1.246017781	-0.292434175	-0.909622175	0.50015815	-1.32914541	-0.067385434	0.182530731	-0.323789845	0.787858755	0.518251884	-1.524228943	-0.656685892	-1.01773604	-0.524458011	-1.146618337	3.145893515	-0.45287548	-0.523736969	-0.426766637	-0.365767706
2012/4/19	1	-1.552485368	-1.123881689	0.726935784	1.61901504	-1.93629981	-1.553074703	-0.607917125	0.464229197	-1.142808937	-0.297046911	-0.074298557	0.096866568	0.169214386	-0.167453244	-0.895302171	2.223386141	0.103364602	-0.613034929	-0.72186963	-0.915478158	1.156646994	-0.105688631	-0.223181553	1.466172386	0.002966158	1.544945802	-0.44921879	1.670736115
2011/5/31	0	1.09844238	-0.641443132	1.131411268	0.599729104	-1.029011723	-0.042052242	-0.607761052	0.379873282	-0.19387302	0.971726517	-0.479034738	0.089411652	0.031835685	-0.15098437	-0.280686186	0.159983063	-0.06496669	-0.101299062	-0.294424958	0.251986268	-0.087362467	-0.309083828	-0.620984199	0.557709805	0.412636854	-0.873205138	0.153540106	-0.934886245
2012/2/29	0	-0.0452381	-1.140238498	-0.446043118	1.94656586	0.234480331	1.714464536	-0.54536543	1.300630453	1.218366425	-0.927712003	0.181014989	-0.835269388	-0.719646664	1.333104661	-0.407800281	0.594557826	-0.300761034	1.474098099	-0.963473677	0.439944961	-0.622392417	-0.427402009	-0.714547076	0.699795679	0.15318582	0.040092147	0.096471282	0.13717884
2010/12/20	1	-0.937160203	0.986677548	-0.284252924	0.135486647	0.810421567	0.804331872	-0.154523226	-0.168360955	-0.652304863	-1.703487292	0.981109982	0.194386092	-0.073726855	0.778968604	0.689564068	-0.805970579	0.458376346	-0.221725835	0.348945682	-0.755376475	1.182483274	-0.273664741	-0.290575961	-0.888655398	0.210211543	-0.277997043	-0.05541022	-0.252167709
2012/12/6	0	-1.083342466	-0.216876256	0.484250494	0.637407492	0.021333075	0.196008146	-0.531122026	-0.181739451	-1.495622062	-0.719736244	0.206735827	0.072407533	-0.191635341	-0.284324402	0.006938264	-0.268966022	-0.300129448	0.921111859	-0.8464776	-0.747682116	-0.830972098	-0.233820062	-0.38814233	0.081102864	0.069829593	-0.124359301	-0.008488599	-0.017656619
2012/2/24	1	0.05876031	0.282016191	-0.486490666	-1.144724165	1.448732067	-0.433182449	-0.236311055	-0.600944449	0.808712651	-1.487567056	2.059098769	0.903801199	-0.144676841	-0.93586898	0.126777393	-0.254636466	0.210536649	-0.713390192	0.983757512	-0.729528272	1.479581549	-0.322569475	-0.23077012	0.302638559	-0.04151251	-1.084808501	-0.485668813	-1.020209372
2012/4/28	0	-0.51304205	0.48834153	0.282012752	1.772476863	0.006199846	0.892494833	-0.645774266	0.462475955	0.804197159	-2.132102518	0.457348528	-0.337702834	0.542122579	1.050495237	0.43680183	-0.545915663	0.584642476	1.372375966	-0.68734841	-0.697465921	0.289955184	-0.465729102	-0.854572155	0.969781835	-0.584606503	-0.454363021	-0.044816933	-0.343946053
