# Supplementary material for: Multi-modal data combination strategy based on chest HRCT images and PFT parameters for intelligent dyspnea identification in COPD
Source: Front Med (Lausanne). 2022 Dec 21;9:980950. doi: 10.3389/fmed.2022.980950 (PMC9811121; doi:10.3389/fmed.2022.980950)
Supplement: Supplementary file 1 [file Data_Sheet_1.ZIP › Supplementary Materials V2_20221129/Table S4. S3C_22.csv]

time	label	59	162	265	270	271	276	278	279	456	650	860	861	866	871	1065	1201	1218	1222	1643	1650	1652	2729
2011/3/4	0	0.959730446	1.926019549	2.347423792	2.51200819	2.481306791	2.090447903	2.428478241	2.50308156	1.419606566	0.831445873	2.085902214	2.306547403	1.799719572	2.182825327	0.876592875	1.541982532	1.18673718	0.546207905	1.515076637	2.012003183	1.539257884	0.915699184
2011/12/29	1	0.701993883	1.847929358	2.243527889	2.342167616	2.319317102	1.958032727	2.304030657	2.501376152	1.307060599	0.561189771	1.503513575	2.126545191	1.265102029	1.756637931	0.882250011	1.414943933	0.837405443	0.852686226	1.283467889	1.754141092	1.293511748	0.695328951
2009/12/29	1	1.000391841	1.753797293	2.206326485	2.417246103	2.079908371	2.087504148	2.345556736	2.337335587	1.325993896	0.857413113	1.981930375	2.226806641	1.797562838	1.997399688	0.95995903	1.407468438	1.144630551	0.502394915	1.45681119	1.992440343	1.557682276	0.947734237
2010/11/25	1	1.05666852	1.969282746	2.461178303	2.588791609	2.506036282	2.196476698	2.37640214	2.487583876	1.495410323	0.914784491	2.135725737	2.345719576	1.848921776	2.311406136	0.920872509	1.606735587	1.125158906	0.579149961	1.512826443	1.954730272	1.593152285	0.984345496
2012/9/10	0	0.818918228	2.097714424	2.371206522	2.694476604	2.471007109	2.048370361	2.384647846	2.449960709	1.2779814	0.793189824	1.8494066	2.077672958	1.605030417	2.023232222	1.003278852	1.349390745	0.866085112	0.727408171	1.404374957	1.8871243	1.482033491	0.912121177
2012/8/20	1	0.85146898	1.760913253	2.130311489	2.383727074	1.986828327	1.965749383	2.27428031	2.338560581	1.388171792	0.635987401	1.896825552	2.322358131	1.421760678	1.74567771	0.826380789	1.213689327	1.187793255	0.531565845	1.441546559	2.028223515	1.259591222	0.734634638
2010/3/26	1	0.99362421	2.022179127	2.38872242	2.621057034	2.348814249	2.101527214	2.320082426	2.39743185	1.399012446	0.899076104	2.033962965	2.21367383	1.828723669	2.191317558	0.967375696	1.510697365	1.111170053	0.567775846	1.461053014	1.948147178	1.556939244	0.959447503
2011/3/7	1	0.986408174	1.82855022	2.336208344	2.475318193	2.167980433	2.087023735	2.275292158	2.387049437	1.413285017	0.80848527	2.031997919	2.290030956	1.694643855	2.014652252	0.870850503	1.427043557	1.183864832	0.518402338	1.499900103	2.029707432	1.531090498	0.882906914
2012/3/27	1	1.041730165	1.931289434	2.42474246	2.575767517	2.444905043	2.122928143	2.399719	2.440746784	1.385326147	0.969224513	2.089457035	2.238319635	1.864270449	2.192369938	0.8714481	1.491289139	1.104121447	0.565062284	1.481374264	1.968510985	1.554076791	0.99097389
2011/1/11	0	0.948740602	1.816761732	2.44723177	2.457208395	2.350732088	2.1207726	2.381495714	2.479776859	1.472473621	0.76822418	2.155575752	2.362794876	1.610932231	2.195846081	0.915807903	1.476837158	1.171948195	0.639658689	1.563020468	2.089437008	1.468071342	0.889632881
2010/1/19	1	1.056774497	1.714712381	2.259500265	2.366088152	2.250524759	2.219119549	2.200947762	2.115135431	1.445390105	0.90563345	2.181257725	2.292325735	1.830717325	2.25218153	0.833625376	1.505641699	1.283813357	0.537884414	1.534428596	1.928170443	1.580789447	0.951666355
2010/11/24	1	0.855940759	1.990006089	2.575515747	2.532013893	2.534086704	1.914573073	2.464528561	2.579868793	1.397409439	0.896794915	2.125896454	2.248734474	1.820939422	1.967694521	1.015958905	1.549901247	0.78701973	0.605888426	1.5127635	1.626150012	1.433020473	0.98803997
2011/1/10	0	0.880830467	1.998853445	2.436006546	2.55507803	2.499792337	1.980948329	2.470799446	2.604857922	1.394338608	0.800719917	2.022497177	2.253492594	1.673330069	2.042969942	1.03921473	1.583746433	0.882688642	0.730594814	1.492923617	1.819400549	1.359057665	0.915636122
2010/2/4	1	0.876365006	1.956184268	2.261305809	2.548776865	2.418664217	1.92750597	2.399047852	2.480811357	1.241228104	0.783606291	1.837742686	2.158638716	1.660516024	2.100519896	0.944797575	1.443836451	1.044586062	0.645125091	1.40110755	2.007659674	1.404815674	0.904511511
2012/9/10	1	0.870362163	1.940078139	2.209297657	2.5112288	2.456236124	2.091812849	2.456531048	2.538838863	1.349088669	0.786078095	1.838248849	2.224005222	1.731740117	2.052465916	0.901669025	1.525962114	1.08792448	0.549496174	1.419061899	2.010072231	1.486525178	0.916356921
2011/3/23	0	1.000021577	1.89300549	2.43772769	2.542206287	2.403702021	2.093140125	2.339713812	2.388243675	1.390361905	0.862228751	2.09072113	2.253230333	1.768982887	2.186846733	0.91440779	1.45944643	1.13226819	0.559429348	1.507435322	1.966894507	1.542837501	0.947063506
2011/5/31	1	0.849005103	1.90623033	2.317041159	2.440791845	2.455508709	1.954413414	2.477428675	2.533907652	1.377881765	0.83262527	1.832358599	2.171751022	1.875371575	1.844426274	0.948296428	1.518214345	0.910512805	0.652813852	1.294092536	1.832812786	1.246322632	0.987667501
2010/10/13	1	0.894276679	1.696631908	2.368376732	2.311303616	1.964234591	2.108783007	2.147504568	2.162455797	1.577710629	0.774906456	2.278249264	2.480277538	1.615886927	2.171587706	0.741726935	1.25235498	1.144483328	0.5964849	1.664867401	2.036658764	1.554687023	0.821444452
2012/4/11	0	0.943612039	1.851526022	2.397542953	2.488656998	2.391919851	2.039819956	2.36941433	2.41120553	1.472109675	0.853421926	2.109850645	2.336690903	1.732699752	2.187716722	0.948811948	1.521042705	1.158643842	0.601543546	1.526930809	2.002180576	1.500247359	0.928104877
2012/4/13	0	0.839396775	1.817929029	2.268991232	2.443356514	2.108519077	1.917330742	2.33651638	2.430170536	1.384414077	0.735227346	1.968669653	2.285195351	1.596761942	1.927349925	0.953947067	1.454301953	1.233340979	0.55589062	1.499732733	2.090819359	1.414781928	0.81414783
2012/12/20	1	0.752733767	1.529803276	2.004436731	1.968833685	1.815164804	2.055771112	2.215830326	2.228528023	1.508687973	0.63364315	2.009088516	2.745228052	1.198205471	2.047119379	0.614222288	1.142728806	0.756521523	0.792088032	1.681717753	1.744359016	1.54050374	0.803414166
2011/6/3	1	0.940357149	1.978433251	2.637496233	2.594568014	2.443223238	2.038901806	2.395285845	2.486433506	1.468933225	0.83942771	2.205782652	2.318916321	1.745485306	2.11169076	0.955670118	1.499670148	0.946273386	0.661846757	1.575703621	1.849399924	1.494049788	0.936733425
2011/11/23	1	0.883605719	1.702844977	2.307188034	2.343999863	2.351966619	1.972816229	2.379390717	2.430554867	1.273364782	0.877408981	1.970196128	2.184594154	1.808018923	2.140701532	0.940171242	1.501071453	1.125173926	0.599253953	1.458897829	2.002627134	1.451878071	0.96988976
2012/12/14	0	0.792582095	1.77898252	2.243166208	2.392804146	2.193865538	1.901428938	2.413830757	2.539214611	1.416915655	0.751644015	2.01833725	2.360967636	1.614320993	2.043216944	0.932553709	1.521086812	0.991888642	0.616640329	1.607106328	1.961007357	1.366493225	0.876323819
2009/12/17	1	0.913888514	1.77614522	2.534638882	2.393695116	2.443714142	1.954978228	2.351996899	2.370490074	1.310168862	0.74066329	1.864796638	2.253488541	1.515529633	2.017907858	0.917919934	1.456223607	1.159322262	0.530186594	1.376919866	2.029186964	1.334979773	0.829803169
2012/4/6	1	0.939578831	1.904775381	2.463519812	2.455440998	2.481026411	2.038092852	2.459891319	2.54142642	1.398514628	0.768097341	2.061943769	2.387722731	1.576820731	2.155181408	0.901761055	1.595609784	0.962165952	0.622968078	1.606550097	1.856890321	1.389911771	0.912510514
2011/2/22	1	0.998641491	1.907884717	2.424540281	2.547586918	2.490396738	2.074110031	2.409410954	2.488339901	1.344687939	0.882863939	2.061058521	2.186930656	1.761160374	2.205341578	0.963336289	1.540245056	1.142226934	0.570490837	1.447339058	1.966770411	1.486500859	0.926854193
2011/4/28	1	0.91285944	1.839135051	2.249049664	2.476418018	2.194788933	2.141426325	2.316044807	2.433118343	1.458730698	0.797983944	2.005231619	2.341891289	1.711569548	2.121367931	0.967456162	1.40950954	1.192892671	0.567506611	1.503481507	2.160864353	1.474150777	0.876224697
2013/1/4	0	0.934027672	2.017146111	2.507030725	2.602934837	2.538455963	1.983872294	2.489746809	2.631467104	1.400497794	0.919965267	2.145723343	2.338885307	1.803879023	2.143939018	0.912559748	1.623214245	0.925055504	0.622014761	1.622668266	1.751369357	1.481867194	0.975338638
2010/11/23	1	0.820827603	1.982445717	2.481465578	2.574043512	2.448003769	2.173862219	2.417541981	2.516481638	1.416220307	0.731285095	1.97774756	2.350916862	1.573861718	2.149412155	0.927546322	1.413162947	0.894324303	0.775042534	1.47670126	1.856855392	1.454454303	0.885036111
2011/4/18	0	0.942606568	1.949991465	2.392120123	2.528925419	2.355228186	2.117775917	2.364986897	2.463919401	1.405959725	0.782104135	1.984077096	2.282395363	1.622505784	2.207530975	0.95674789	1.488241076	1.044204116	0.624611497	1.487018943	2.01967597	1.537660837	0.889832258
2010/5/5	1	0.871275842	2.022081852	2.488179207	2.607831478	2.512646198	2.078920603	2.359880447	2.440463543	1.417364001	0.807115197	2.04017663	2.254780531	1.690365672	2.123141289	0.985530734	1.454133034	0.94217968	0.649925053	1.465483665	1.906515837	1.513670683	0.91574955
2009/12/16	1	0.801525056	1.750080228	2.124737978	2.370461941	2.076236248	2.012774229	2.30826664	2.389374733	1.380960822	0.818506241	2.120323181	2.307290316	1.748925209	1.822026491	0.905716658	1.276583672	1.022803187	0.546774685	1.602791905	1.967473626	1.491943002	0.975268245
2013/1/7	0	0.882917702	1.603092551	2.164651632	2.242389917	2.099638224	2.066741467	2.385401249	2.459392309	1.476447821	0.726547241	2.230104446	2.427501917	1.537862659	1.90310812	0.963765085	1.500700831	1.102339506	0.529369831	1.743249178	2.046574116	1.590811372	0.837405264
2011/3/23	1	0.985135615	1.917744517	2.426994085	2.538661718	2.434939861	2.042132616	2.415232897	2.469017982	1.405524731	0.929563403	2.130222082	2.314054012	1.856517553	2.175575733	0.841848612	1.509135604	1.117307782	0.561079204	1.536373019	2.002265215	1.563506484	0.999694347
2010/2/2	1	0.883143008	1.758082747	2.410482883	2.357802153	2.173838139	1.885087609	2.372750998	2.396556616	1.359579086	0.793032944	2.05131197	2.372272491	1.588039756	1.969288826	0.892121315	1.466590285	1.09925127	0.577356577	1.565137386	1.977742672	1.45598948	0.912641168
2012/4/26	1	0.92417413	1.92315197	2.315447092	2.498913527	2.304324389	2.014442921	2.435332775	2.492650509	1.420307517	0.817009449	2.086764097	2.327118635	1.667934775	2.100942373	0.904166758	1.43285346	1.041610718	0.653646529	1.530510664	2.018239737	1.456062794	0.896218479
2011/2/23	0	0.967900515	2.029448509	2.426651239	2.629024744	2.49706316	2.032768965	2.409298182	2.501684189	1.351751924	0.88791877	2.0607934	2.191828489	1.814808488	2.077426195	0.935049653	1.512584329	1.118624568	0.561660528	1.47474575	2.012598276	1.545649409	0.967985868
2012/8/23	1	0.802586734	1.692102075	2.288361788	2.299943924	2.058604479	2.010451555	2.308419466	2.359831572	1.466967702	0.721326649	2.026700497	2.379686832	1.594019413	2.174545288	0.708184898	1.303901196	1.004753113	0.654480278	1.605196595	1.892314076	1.37945652	0.848059118
2010/11/30	1	0.915487707	2.124780655	2.560655117	2.739276648	2.626736164	2.117200613	2.462148905	2.613587141	1.343384027	1.025815129	2.025890827	2.20079422	1.961754322	2.193492413	1.033937693	1.673500657	0.860910773	0.720005989	1.455901742	1.705425501	1.507951498	1.081140518
2011/3/31	1	0.881458819	1.918694973	2.457598209	2.530550718	2.528293133	1.979591608	2.446407318	2.552232027	1.379886031	0.838262677	2.00219202	2.257456303	1.707841992	2.216813087	0.985342443	1.583639026	0.930749357	0.734342635	1.4636724	1.887283325	1.436316013	0.984089434
2010/4/26	0	0.921426058	2.016597748	2.388100624	2.598614454	2.465946913	2.16882515	2.486381292	2.635848999	1.424039602	0.845054507	1.963625789	2.27640748	1.746389508	2.169513702	1.013040304	1.58515203	1.030170202	0.615133345	1.43152988	1.930921912	1.541932225	0.956986725
2010/8/31	1	0.850461602	1.697720885	2.200076103	2.295851946	2.232331753	1.99323833	2.371162653	2.46356082	1.338661075	0.727788448	2.041556835	2.300946474	1.624832511	2.059284687	0.801258206	1.322475076	1.050832152	0.5886724	1.587123752	1.99116993	1.43013382	0.872600675
2010/4/8	0	0.93278724	1.799758792	2.33443141	2.449382305	2.336124897	1.981695652	2.399629593	2.450545788	1.347845435	0.909527719	2.058236122	2.243779182	1.798650503	2.117075443	0.890119851	1.465733767	1.104715705	0.615554273	1.511716008	1.96912086	1.528234005	0.955965996
2010/2/3	1	0.942308009	1.816616416	2.153450012	2.48927474	2.100530386	2.087091684	2.259538889	2.444355488	1.432180405	0.811623275	1.987627387	2.312458992	1.812797666	2.170531273	0.753635466	1.321353436	1.175454617	0.553352475	1.470430493	2.016109705	1.478559494	0.880521536
2011/1/18	1	0.860297084	1.898992062	2.108537197	2.430925131	2.412383795	2.026831865	2.430435419	2.499802351	1.344261885	0.78916949	1.98491931	2.322573423	1.667914748	1.926255226	0.907194018	1.394322395	0.945576131	0.581570625	1.500905752	1.868061543	1.541944027	0.916887403
2010/4/23	0	0.884641349	2.038277626	2.519756556	2.641596079	2.507754326	2.100115299	2.408094883	2.486676455	1.392744064	0.838993192	2.05685544	2.2469697	1.784395814	2.163515806	0.977147758	1.492715478	0.994889021	0.628125727	1.487984776	1.925453782	1.541596055	0.938875496
2010/1/26	1	0.987645984	1.759750962	2.114654779	2.39563632	2.156156301	2.126991749	2.364283323	2.483767271	1.396731973	0.787567794	2.032077074	2.263322353	1.600376844	2.187425613	0.925881684	1.574144483	1.149650455	0.562843204	1.491332173	2.045530558	1.509940982	0.826112509
2011/3/29	1	0.929492295	1.913602948	2.407411337	2.523537636	2.359464645	2.06636858	2.371479511	2.448078632	1.405629873	0.849743307	2.014842033	2.267586946	1.758849978	2.163209677	0.909954309	1.550914645	1.131528258	0.585487127	1.473845601	1.974375486	1.507619739	0.925395012
2011/2/25	0	0.928316236	1.865416408	2.449220419	2.538624048	2.420544624	2.080713511	2.259125471	2.415510893	1.371212602	0.845617712	1.847154617	2.273514032	1.768458962	2.180556536	1.017789602	1.572303295	1.08074677	0.567945838	1.42301333	1.961066008	1.446950316	0.865619183
2009/12/28	1	0.910933018	1.833815813	2.412125587	2.441110849	2.434907675	2.056725979	2.407335281	2.431135178	1.513054371	0.85832423	2.161452293	2.386258364	1.695796251	2.138651848	0.932726085	1.426739573	1.063914776	0.582154095	1.565139532	1.9763273	1.531961918	0.956733048
2010/8/26	1	0.943632782	1.778484702	2.428667545	2.443031073	2.297710657	2.12079072	2.341484308	2.438834906	1.454538584	0.858994782	2.180012703	2.350224257	1.810938478	2.2495749	0.830853343	1.522773027	1.180840135	0.575577021	1.614266038	2.055570364	1.542780757	0.904215038
2012/12/4	1	0.918692946	1.87722218	2.271737099	2.515156746	2.249072313	2.042489052	2.294033051	2.36503768	1.372350812	0.803731501	2.033302784	2.261268139	1.725862265	2.030694485	0.933292747	1.426730871	1.171013594	0.503062308	1.47612536	2.02421093	1.407222748	0.881896555
2012/9/27	1	0.95253098	1.90167284	2.417521477	2.515832663	2.25880146	2.107677221	2.195927858	2.293693781	1.434842706	0.779833972	2.089552879	2.285180807	1.651941299	2.080444813	0.956655562	1.399901748	1.1984905	0.541502297	1.497591376	2.030065775	1.517790794	0.851646364
2010/4/16	0	0.929176748	1.818608284	2.269176722	2.496352434	2.265541077	1.972505093	2.298538685	2.324048281	1.304342985	0.811726511	2.019923449	2.22040081	1.687292337	2.094771385	0.883452594	1.37122345	1.23562479	0.58354646	1.490424275	2.110944986	1.509698749	0.8839432
2012/4/13	0	0.835016966	1.808815241	2.196885109	2.468748331	2.285914898	1.928353548	2.417043209	2.506902933	1.355966806	0.797356009	1.981963992	2.252020836	1.735270858	2.036746979	0.978179216	1.545858502	1.182435155	0.602032125	1.488726497	2.052099943	1.463461161	0.892851233
2011/1/17	0	0.97513622	2.039691925	2.441721439	2.634310961	2.547627687	2.10347867	2.423320532	2.562783241	1.459865808	0.848710656	2.14033556	2.44638443	1.769265532	2.155493975	0.916990817	1.557651281	1.03048265	0.573921442	1.618317962	1.861433744	1.53400135	0.941690803
2011/11/1	1	0.922073364	1.91300714	2.439825535	2.536050797	2.404070377	2.011839867	2.360633135	2.408665657	1.319090486	0.844402552	1.927476287	2.197075844	1.773506522	2.072398424	0.933754683	1.526129484	1.138961196	0.545364141	1.435689807	2.000952721	1.525513649	0.949654281
2011/1/13	1	0.847280622	1.933935404	2.501171827	2.471406221	2.442386866	2.03156662	2.438766479	2.557338953	1.534234405	0.710024059	2.199976206	2.563758612	1.497278214	1.99279201	0.816955268	1.454401135	0.952812135	0.61169517	1.679787397	1.814559221	1.386196613	0.857012093
2010/12/8	0	0.942586839	1.923590183	2.481029749	2.530396223	2.370002031	2.115901232	2.434858084	2.562141657	1.496876955	0.777258575	2.165277719	2.393704176	1.648006916	2.070160627	0.904959023	1.536514759	1.08554256	0.544401348	1.650499225	1.972087026	1.530388117	0.860168993
2010/12/30	0	0.966916561	1.792232037	2.380373478	2.399522543	2.360419273	2.180820465	2.438804388	2.548817158	1.424467087	0.80577445	2.047917604	2.445908308	1.671445966	2.172499657	0.932145357	1.598556638	1.043814182	0.571218908	1.610966563	1.88326025	1.562217236	0.868739665
2011/1/19	0	0.84676373	1.759615421	2.243007898	2.367195606	2.357741833	1.926749587	2.45878911	2.573240042	1.398620725	0.793920457	1.998266578	2.338347673	1.661108494	2.081579924	1.014006019	1.494325638	1.0371387	0.665710807	1.52366817	2.015878201	1.390063286	0.923668861
2010/12/17	1	0.82366538	1.881282926	2.162543297	2.472674131	2.0209589	1.912883639	2.28087759	2.423621178	1.494537473	0.668228209	2.161271095	2.360555887	1.388389349	1.714208126	1.049084663	1.377120256	1.110113502	0.492480636	1.615212202	2.014407396	1.29642427	0.747083247
2010/2/2	1	0.862445533	1.832578778	2.22981596	2.418937445	2.15413785	1.879775643	2.340676069	2.337100029	1.279639244	0.793370426	2.02241993	2.274883509	1.616937041	1.886829615	0.805455565	1.328229547	1.065406799	0.570877552	1.590121984	1.924496889	1.399815917	0.861757934
2012/8/23	1	0.896694362	1.655212164	2.062255383	2.284856558	2.035266399	2.008789778	2.258055925	2.30633688	1.312823653	0.743750334	2.04466486	2.237054825	1.571141481	1.991881132	0.879158318	1.133964658	1.142537236	0.547217607	1.549142003	2.040832043	1.431685567	0.806483865
2012/10/24	1	0.932972848	1.724325776	2.231900215	2.327497721	2.310541391	1.990546823	2.441547394	2.447186947	1.394306779	0.905547559	2.088887453	2.308466434	1.792551756	2.162644148	0.796891689	1.358831406	1.040886879	0.66495645	1.534308314	1.988899589	1.559218645	0.979476869
2012/12/21	1	0.942629099	1.850332141	2.289903164	2.504260063	2.357068062	2.040982723	2.464168072	2.570567608	1.406962991	0.821845829	1.970217347	2.276457071	1.761322975	2.081510782	1.011227965	1.662051797	1.148695469	0.553948879	1.455983639	2.010797739	1.522298455	0.904474795
2010/2/2	1	0.913595557	1.775574327	2.408292532	2.42080617	2.361334085	2.036543369	2.328027725	2.395621777	1.39890635	0.845666826	2.112317562	2.310903311	1.770869136	2.138338089	0.835342228	1.435446978	1.126628876	0.593218505	1.569921255	2.00430274	1.525681496	0.952052593
2011/11/30	1	0.835237741	1.9565624	2.308054447	2.577722549	2.429546595	1.927296638	2.448926687	2.589435339	1.332552433	0.799244285	1.832957387	2.21896553	1.755588651	1.945649624	0.997473955	1.544305325	1.003116012	0.671852112	1.427786469	1.921668172	1.359503508	0.947678089
2011/12/29	1	0.865310192	1.764421344	2.327778339	2.393404722	2.101022959	2.013473511	2.363832474	2.385160685	1.307918429	0.836340249	1.810128927	2.218279362	1.806359887	1.892996907	0.952799678	1.404788375	0.973164022	0.554660141	1.404431343	1.937765956	1.505869269	0.953936696
2011/4/11	1	0.930314422	2.10208559	2.38394475	2.678096533	2.586796284	1.837683797	2.412814379	2.46739912	1.209825635	0.838381708	1.864809632	1.95188427	1.827986479	1.959051013	0.87488687	1.481177092	1.068869114	0.62452352	1.304601431	1.833163857	1.347710967	0.914520741
2011/1/18	1	0.814419627	1.828885436	2.250350714	2.414631844	2.29573822	1.794103146	2.437394857	2.495741367	1.345477939	0.748960078	2.044024706	2.272163391	1.610935926	1.805941105	0.967694163	1.47937727	1.057019711	0.589165688	1.539860487	2.016314983	1.339769244	0.873395324
2012/1/10	1	0.983196259	1.727561116	2.488758564	2.351953745	2.389786243	2.070675611	2.334565639	2.342381477	1.418720365	0.830090225	2.087026596	2.359693527	1.627374053	2.17991972	0.853081822	1.424355149	1.130380154	0.576413929	1.508775115	2.009723902	1.468140721	0.867608309
2011/11/22	0	0.926909864	2.04367733	2.480097771	2.648254871	2.482319355	2.106055737	2.397214413	2.432082176	1.437552691	0.862266362	2.008907557	2.289644957	1.801892877	2.241683722	0.953694046	1.481221795	1.031016588	0.677879751	1.451670647	1.972038388	1.525570869	0.954790831
2010/8/3	1	0.973570466	1.849592328	2.384814024	2.466493845	2.389364958	2.0526793	2.423017025	2.532986641	1.407507062	0.904839754	2.058438063	2.267025948	1.802783608	2.151114464	0.932940841	1.525056601	1.062339067	0.628958881	1.49999249	1.976041794	1.536911607	0.999926329
2012/2/20	1	0.95939219	1.953308463	2.455918312	2.574936628	2.568346977	2.030700684	2.450184822	2.57809186	1.325395584	0.905635774	2.026651621	2.229974747	1.786277175	2.162755728	0.967333972	1.60641706	1.057815075	0.591543674	1.447328448	1.927010655	1.450025201	0.959846973
2011/11/24	1	1.051741838	1.857557058	2.340456247	2.445112705	2.285448551	2.083311081	2.43664217	2.485913277	1.419851065	0.88182354	2.109715462	2.275193691	1.732738853	2.146685362	0.915025473	1.370870352	1.009790063	0.580841899	1.499298334	1.904100895	1.531229377	0.954381406
2012/2/23	1	0.956975818	1.938498259	2.37392807	2.535145521	2.399712563	1.993600607	2.442481756	2.437431097	1.390459538	0.867610633	2.081360579	2.288767099	1.794645071	2.048707962	0.94082123	1.449837685	1.080336928	0.588532448	1.498354077	2.030412436	1.487333059	0.955468237
2010/10/28	1	0.963154376	1.90869832	2.533100367	2.512583971	2.511957884	1.945376039	2.425643206	2.505672455	1.380321264	0.947573781	2.056228638	2.184884071	1.833278179	2.218822241	0.88248688	1.429823518	0.951705575	0.663096547	1.47673738	1.795352697	1.464470267	0.998194277
2010/12/20	0	0.960686684	1.789177656	2.314049721	2.403362274	2.179097414	2.142437935	2.367685795	2.454125166	1.532364249	0.820341408	2.176812172	2.396695614	1.720097423	2.220190525	0.877662361	1.456553102	1.173973441	0.571695566	1.580543041	2.033533573	1.542145491	0.891972244
2011/11/10	1	0.953910172	1.795675159	2.385083675	2.442427874	2.216831446	2.106916904	2.30988884	2.297134399	1.425640225	0.857176602	2.07737875	2.253134966	1.780228138	2.201427698	0.875643313	1.413176179	1.223547459	0.543392599	1.482520461	2.129105806	1.580433965	0.944564462
2011/1/6	0	0.729317069	1.787876844	2.312772274	2.400898218	2.140444756	2.02969265	2.356541872	2.448433876	1.419680595	0.688081682	1.797576427	2.341583729	1.50304687	2.084866285	0.933213234	1.435973167	1.032101989	0.825372458	1.44404161	2.019557476	1.298766613	0.822962999
2011/11/16	1	0.847102284	1.832565069	2.333038807	2.441545725	2.220378637	1.957032681	2.419330597	2.546118975	1.328397989	0.74619019	1.789367557	2.191672564	1.628278732	2.045278788	0.942607999	1.516724706	1.061941147	0.639330745	1.408849597	1.975302458	1.413229823	0.857675612
2012/11/13	1	0.920754492	2.043277025	2.570174456	2.630274773	2.557752609	2.087202311	2.431359291	2.555723429	1.405304313	0.92482847	2.103924036	2.286496162	1.851008296	2.153924465	0.955314934	1.469157219	0.905038655	0.691762149	1.486944914	1.854557157	1.481867313	1.002545953
2011/4/26	0	0.986312926	1.89375937	2.26854682	2.548340559	2.302420139	2.158905983	2.353769064	2.411712646	1.489054441	0.789128363	2.121150494	2.348735332	1.63574636	2.177405357	0.912485898	1.434854507	1.122743845	0.551455259	1.538933635	2.051187992	1.536952734	0.868436277
2009/12/7	1	0.78950882	2.027473927	2.166262388	2.59518075	2.404405355	2.017058849	2.359118462	2.509984732	1.233259201	0.752581179	2.043665409	2.115064144	1.453360796	2.027038574	1.023797393	1.501138806	0.816610038	0.813353717	1.487286448	1.814044714	1.520251393	0.863157392
2011/4/14	0	0.955087066	1.961897016	2.116850138	2.607156992	2.178495169	2.027180433	2.289368629	2.471423149	1.363824248	0.918825209	1.938397884	2.19018507	1.851999164	2.150758982	1.005477548	1.411636472	1.190564871	0.593637824	1.402296185	2.09529233	1.587916136	0.958818793
2012/11/22	1	1.045865536	1.94977057	2.423672199	2.585423708	2.484821796	2.160152197	2.367358208	2.44325614	1.423095584	0.91254127	2.08837676	2.275836468	1.844884157	2.265909433	0.92402029	1.536288381	1.136219859	0.584879756	1.483307481	1.990511179	1.586170793	0.992582023
2012/11/27	1	0.877025247	1.972012401	2.387488842	2.526492357	2.341776848	1.991179109	2.468784571	2.61504674	1.449661493	0.746273398	2.070574045	2.387930155	1.581661344	1.845999599	0.964574635	1.577674985	0.979308546	0.593154252	1.608782768	1.868497729	1.370698571	0.860342562
2010/11/30	1	0.90838635	2.018154383	2.398586512	2.599328995	2.509289742	2.07322526	2.456605434	2.506702662	1.450953126	0.890288353	2.120205879	2.324617624	1.853980184	2.095277309	0.962442219	1.524500728	1.030865669	0.592004955	1.514083862	2.000669479	1.512998104	1.000591755
2010/1/27	1	1.003090024	1.979884982	2.25456357	2.598495483	2.280011892	2.087376118	2.337579727	2.396472216	1.383633733	0.786042631	1.891221046	2.237405539	1.695418358	2.16911006	0.941204369	1.421761394	1.088715672	0.614371479	1.371234894	1.947410822	1.397152185	0.898857892
2012/12/3	0	0.878039718	1.891541839	2.205861092	2.469305992	2.380393505	2.076147556	2.448033333	2.567272425	1.302441359	0.707242548	1.733445406	2.151332378	1.474496484	2.188522577	0.904599845	1.498342037	1.008233547	0.785818815	1.306791186	1.974105239	1.588352799	0.890228748
2009/12/18	1	1.010985732	2.022535801	2.440513611	2.614639044	2.473487616	2.11408186	2.424169779	2.509530783	1.38691628	0.918190658	2.031304598	2.273774147	1.81860888	2.208701134	0.896409929	1.455898881	1.051004887	0.620227098	1.456811786	1.922631383	1.496750355	0.991161287
2010/12/21	0	0.883860528	1.784700394	2.263583183	2.398219109	2.266349077	2.004401922	2.419916868	2.515024424	1.418455005	0.686340809	1.922798872	2.321305752	1.536878109	2.036855221	0.955059588	1.493814349	1.165112853	0.596789777	1.445983052	2.101376295	1.388749838	0.797288239
2012/11/22	1	0.914332509	1.814813137	2.493428469	2.455572605	2.350891352	1.956677079	2.40060091	2.411748648	1.420156598	0.910434425	2.148556948	2.333215714	1.838345289	2.086278439	0.88472718	1.428285599	1.033546925	0.595040739	1.558049202	1.99758482	1.482891202	0.987925112
2010/7/7	0	0.889791071	1.884482265	2.21472764	2.440167427	2.39020443	1.996068597	2.431312323	2.529550552	1.419356465	0.790791929	2.006735325	2.420128107	1.673020482	2.09721899	0.821847677	1.4126091	1.067458391	0.632269442	1.503420115	2.000237942	1.498594284	0.92877847
2011/11/1	1	0.954947293	1.971075416	2.311697245	2.580657721	2.371866226	2.084734678	2.312752008	2.318871021	1.395864725	0.848746955	2.176803112	2.246226549	1.741541624	2.149953365	0.942997098	1.452105284	1.065932631	0.5787521	1.541348219	1.978854656	1.565534115	0.926860094
2012/9/26	0	0.928827405	1.972120643	2.243611813	2.566066504	2.387512445	2.046388388	2.473219156	2.600061655	1.343025327	0.819468796	1.911257863	2.267407417	1.737839222	2.080238342	0.934493482	1.481811047	1.132676005	0.564935863	1.451651216	2.027434587	1.464840651	0.915917277
2010/12/14	1	0.951051176	1.855352044	2.347123146	2.471696854	2.361681938	2.062198162	2.412653923	2.495505571	1.359611988	0.824866712	2.001002073	2.203696251	1.677208781	2.105543852	0.995702922	1.530277133	0.986923218	0.644044936	1.456004262	1.918574572	1.503650784	0.932965875
2012/1/5	1	0.815236509	1.953777075	2.26369381	2.502706051	2.398178339	1.897919178	2.41658783	2.546583652	1.286470413	0.747111499	1.788310766	2.111765862	1.642673612	1.787771225	1.078810692	1.587746859	0.963989019	0.569717586	1.360648155	1.828493357	1.377818823	0.860231102
2011/5/19	1	0.883394003	2.12645936	2.440758944	2.722746134	2.609360933	2.085355043	2.437943935	2.593158007	1.33688879	0.842573225	2.009874105	2.261315584	1.817004323	2.123109341	0.958340466	1.579209447	1.046893954	0.568794966	1.534356833	1.955010772	1.469212413	0.966912389
2012/4/6	0	0.939392328	1.790558577	2.636909723	2.417253494	2.363012075	2.040773153	2.405820608	2.476652861	1.609032154	0.949153066	2.300665855	2.464139462	1.883409262	2.292740583	0.881830096	1.522818565	1.033605576	0.711170435	1.607475638	1.930933714	1.618295789	1.041413546
2011/1/12	1	0.895409167	1.893681526	2.321299553	2.485784531	2.426824093	1.961289167	2.464044571	2.551083326	1.321806908	0.867765963	2.033844471	2.249928951	1.747625947	2.079894781	0.966962099	1.57321167	1.013781309	0.596780002	1.534792185	1.948099732	1.525061131	0.960437596
2012/6/5	1	0.935485184	1.802708268	2.336174488	2.408782005	2.357438087	2.075365543	2.372295141	2.342753887	1.391944766	0.814905643	2.080641031	2.273600101	1.673304915	2.349367619	0.843945682	1.386959434	1.060678363	0.746513307	1.536175847	1.958752632	1.549916506	0.912553668
2010/4/12	1	0.928292692	1.678978086	2.169868231	2.321228981	2.217278957	2.001322269	2.359575748	2.370752811	1.377302766	0.784005642	2.014605045	2.364993572	1.657365799	1.992855191	0.817905366	1.361752748	1.258860469	0.519941807	1.521278858	2.095873594	1.462179065	0.874049783
2010/11/19	1	0.899232209	1.971299529	2.428480387	2.524004936	2.509451389	2.120754242	2.424233437	2.514744997	1.293358207	0.821540058	1.895030737	2.098094702	1.753648877	2.141978264	0.921728015	1.485265255	0.882157087	0.676781535	1.414952636	1.731027961	1.473816633	0.984513342
2010/11/29	1	0.940692961	1.811862946	2.235463142	2.455885649	2.258541584	2.0382514	2.448881149	2.542179823	1.370275378	0.841451645	2.012168169	2.275821447	1.746243238	2.130535364	0.948062301	1.492053747	1.061998129	0.592396855	1.510888577	1.96236968	1.527414441	0.935542941
2012/6/18	1	0.836553216	1.815003276	2.197142363	2.385150194	2.281643867	1.910082698	2.388911009	2.421197653	1.382503629	0.715325534	2.07098341	2.459424973	1.508095264	1.831915498	0.63097173	1.309302807	1.019939184	0.531021297	1.672518969	1.885926962	1.310992837	0.858819067
2011/6/3	1	0.962745667	2.054954052	2.520846128	2.660699368	2.57268858	2.126804113	2.474013805	2.605918884	1.399006128	0.90277499	2.122227907	2.291194677	1.83966434	2.180583715	0.923437297	1.577266932	1.000089645	0.602928281	1.553957582	1.895252347	1.524690032	1.014325142
2012/12/17	1	0.973361194	1.839246035	2.091683626	2.49386549	2.319370508	2.090700626	2.320187807	2.392021894	1.375454783	0.813748777	2.018175602	2.228248119	1.687481523	2.135846138	0.960637927	1.513904095	1.059278965	0.580186307	1.478826165	1.971069694	1.52424407	0.897644699
2011/2/25	1	0.891253352	1.809988022	2.284092426	2.440908432	2.301459789	1.992191195	2.384609222	2.360343695	1.287785172	0.883730173	2.032610655	2.256773472	1.834252596	2.077568531	0.865765572	1.4106282	1.126739264	0.608053148	1.52020371	2.016690016	1.542798996	0.997761667
2010/3/23	1	0.7754336	1.923690081	2.332072496	2.54948616	2.158540249	1.906533241	2.273976564	2.40533042	1.379646063	0.829253078	1.974295259	2.290827513	1.73118639	1.907072544	0.881688535	1.366497397	1.001248717	0.576469064	1.528840542	1.967229962	1.400384188	0.871234775
2010/1/19	1	1.048364162	1.905885339	2.296816826	2.538720608	2.128856897	2.143100262	2.339958906	2.38880682	1.43115747	0.930842102	2.058493137	2.320014954	1.851361752	2.221724272	0.804778397	1.347378612	1.332987309	0.562255383	1.480698109	2.145715952	1.584982872	0.985860467
2011/12/15	0	0.836500704	1.933063269	2.344555378	2.488830328	2.414491415	1.89157486	2.41684413	2.490636349	1.345159888	0.806218863	2.02331233	2.310991526	1.673478603	2.108547211	0.84837985	1.44735527	0.949498653	0.630563259	1.514161468	1.907231331	1.390298963	0.930266261
2009/12/23	1	0.921356201	1.937224627	2.259051561	2.501888514	2.425289869	1.946485162	2.376817703	2.44405961	1.267566442	0.817147732	1.926680326	2.098726034	1.731249213	1.889270902	1.070136547	1.502906799	1.053362608	0.523249865	1.405437231	1.84269917	1.459412575	0.906727433
2012/1/17	1	0.847326815	1.779188871	2.419554949	2.345199347	2.148513079	1.960733533	2.380234718	2.505704165	1.518699408	0.622678816	1.951402068	2.527198076	1.248576045	1.850239515	0.825775325	1.36195159	0.919439018	0.603331447	1.621094346	1.753642321	1.20985949	0.74626106
2010/11/22	1	0.906567812	1.776147723	2.405709505	2.410281181	2.248693466	2.018378258	2.348117113	2.364754677	1.393742442	0.844304621	1.968314409	2.244567156	1.748191476	2.091615438	0.905606389	1.392197967	1.119362116	0.592383921	1.406608224	2.103229761	1.499097228	0.935837686
2010/8/11	1	0.874206305	1.825132608	2.26150012	2.453263283	2.232089281	2.002969742	2.324845076	2.439300776	1.35190165	0.784493327	1.967703342	2.222229004	1.649129868	2.015901804	0.956223786	1.439119816	1.173110843	0.558370531	1.453008175	2.06863308	1.451983452	0.893079162
2010/12/2	1	0.926053822	1.931491375	2.486490726	2.528331757	2.558765173	2.139604092	2.413996935	2.553296804	1.413977861	0.858946204	2.186496735	2.303884506	1.661364675	2.264570951	0.90722698	1.616135836	0.84542954	0.624627948	1.563198805	1.727011442	1.727863073	0.969808519
2010/3/22	1	1.007974267	1.996151686	2.478259087	2.601647854	2.530194998	2.137060165	2.429893017	2.539201498	1.403175116	0.892696381	2.042730093	2.262369871	1.796992779	2.265141249	0.907000899	1.590330482	1.045894027	0.620295405	1.458701134	1.938232064	1.533545375	0.979336679
2010/3/5	0	1.008097887	1.962558627	2.508864403	2.602813244	2.562369585	2.144378662	2.411343336	2.521292448	1.417343378	0.865760028	2.050039768	2.222305059	1.7322613	2.345813036	0.91462183	1.502561688	1.102885485	0.693030357	1.447939992	1.948408365	1.527065277	0.921571493
2011/12/16	1	0.956730008	1.973542213	2.56325531	2.570777416	2.514993191	1.957621098	2.414548159	2.500874996	1.409984827	0.920431316	2.107609034	2.243648767	1.808058381	2.207741737	0.894977987	1.42511785	0.917080641	0.660099268	1.517207861	1.790598035	1.449021816	0.99123776
2010/5/4	1	0.961474776	1.781100392	2.296744585	2.38154459	2.40699625	2.016379595	2.434995174	2.475269079	1.370854735	0.824298024	1.931561708	2.275295496	1.725196123	2.003412724	0.869925499	1.52813077	1.188025355	0.536411464	1.436028123	2.040383339	1.407871008	0.898185253
2010/6/7	1	0.901150227	1.885628581	2.341594458	2.494078398	2.333900928	1.967575073	2.395520926	2.374812365	1.378830075	0.818765342	2.061679125	2.298734188	1.723801255	2.054426193	0.875372529	1.389761925	1.0391258	0.608533025	1.533592463	2.034700871	1.553731799	0.931601703
2010/5/11	0	1.005628347	1.951945066	2.489110708	2.587956905	2.47258687	2.024808884	2.379626513	2.472859383	1.342510462	0.914248943	2.093309402	2.245107889	1.845421195	2.223609686	0.903717577	1.462455034	1.151605368	0.567861319	1.50469172	2.037321568	1.537326336	0.977667689
2012/2/21	0	0.846887946	1.871697903	2.198871136	2.425445795	2.291346073	1.940289736	2.418940067	2.536808491	1.338904381	0.721260607	1.909924507	2.236007214	1.527513027	2.118112087	0.931010425	1.4541291	1.049207449	0.671177983	1.441889882	2.018214941	1.395226598	0.857330322
2010/4/20	1	0.977113366	1.868188143	2.260962248	2.521455288	2.394341707	1.989861488	2.367594242	2.381342411	1.389499187	0.900577605	2.100728989	2.233309507	1.805066943	2.149062157	0.952506721	1.473974466	1.190792918	0.557479322	1.491095185	1.989768744	1.547621369	0.930926442
2010/5/10	1	0.888727665	1.851706266	2.153759718	2.362853289	2.402701855	2.092145443	2.448197842	2.554807901	1.402663708	0.765706241	2.302843809	2.554580212	1.636728644	1.950330496	0.731106758	1.311200976	0.908707321	0.561095178	1.809287548	1.693009138	1.527466297	0.915286005
2012/3/30	0	0.956099987	1.976276636	2.475886106	2.60048914	2.36871624	2.084891796	2.298615217	2.393924952	1.409723997	0.852193296	2.08634901	2.283515692	1.811128497	2.151019096	0.930272877	1.473554611	1.100123405	0.586828351	1.514903784	1.964621425	1.483164668	0.922051311
2011/1/21	1	0.833324254	1.879104614	2.375952721	2.458774328	2.449283361	2.142792702	2.386952162	2.491737843	1.267439723	0.759444952	1.547550321	2.045708656	1.662817597	2.119083881	0.973094344	1.492760181	0.903375864	0.8133744	1.24221921	1.835345626	1.427688956	0.881839871
2010/9/30	1	0.899034619	1.664662719	2.356714725	2.294222593	2.405944109	1.963675976	2.294313192	2.280097485	1.326709032	0.784834206	2.072387457	2.286001444	1.71030581	2.149913311	0.797434688	1.44024241	1.195850611	0.579533637	1.55349946	2.056148052	1.448980451	0.915435314
2010/11/4	1	0.935003757	1.993395448	2.619880676	2.597502708	2.503286123	2.095878124	2.436415434	2.514492273	1.415391326	0.895663321	2.0863235	2.266622543	1.789959311	2.106733561	0.987932205	1.560478926	0.878834009	0.640997469	1.510899782	1.819357157	1.626409531	0.996310771
2010/10/13	1	0.879579127	1.81455946	2.102398396	2.432950735	1.983878374	2.031543493	2.245119095	2.364453793	1.40691638	0.608104348	1.66578114	2.273631096	1.353480697	1.620695949	0.945799947	1.217673898	1.132460475	0.525775373	1.301692843	2.123586416	1.161673427	0.740493774
2010/7/16	1	0.950891435	1.819929242	2.351808548	2.469976425	2.281102896	2.008171082	2.349432707	2.348748446	1.360661626	0.885092914	2.03845048	2.211564302	1.750812531	2.130548954	0.947140992	1.395324469	1.081759572	0.597268581	1.458224773	1.985428452	1.515168428	0.93974793
2010/5/7	1	0.915702879	1.916961551	2.277268171	2.562354565	2.317826033	2.092398167	2.319437981	2.409113407	1.453499317	0.752161741	2.073790312	2.342983484	1.601311684	2.115784883	0.936500132	1.435818791	1.076365948	0.608237624	1.536369324	2.035518646	1.492609978	0.853242159
2011/10/21	0	0.753646672	1.546265721	2.057112217	2.124542952	2.018215656	1.990373135	2.380857229	2.439140558	1.321662307	0.668359816	1.851816177	2.281655073	1.460009813	1.880041599	0.80453074	1.235643864	1.007497907	0.794027328	1.529789925	1.964064121	1.404544711	0.851163566
2010/7/8	1	0.92442131	1.75895381	2.29970026	2.400249958	2.308121681	1.964081883	2.29566884	2.35318327	1.340038061	0.76139456	2.006912708	2.361751556	1.556867003	2.087999344	0.935942233	1.433763981	1.204096198	0.564795852	1.516517282	2.070931435	1.425196409	0.870455682
2010/3/3	1	1.048191667	1.828957081	2.219444036	2.465206623	2.102591515	2.183637619	2.262554169	2.268988848	1.44735527	0.841723084	2.119064093	2.327840567	1.627372861	2.24895525	0.798810065	1.452002287	1.111759305	0.556920171	1.520087123	1.899295568	1.517950654	0.887838662
2011/12/5	0	0.982130289	1.943361521	2.500091791	2.526447535	2.426940918	2.07416749	2.457391262	2.578261375	1.520093441	0.842764854	2.239499807	2.402423143	1.712549448	2.030210018	0.898283362	1.551271796	1.037895441	0.549439728	1.647891998	1.911239982	1.545093298	0.919612646
2012/12/27	1	1.003820419	1.732141614	2.220502615	2.338745117	2.103305101	2.064406633	2.430260897	2.521233082	1.428170204	0.773168564	2.020069599	2.275662899	1.649296999	2.106424809	0.958787382	1.515369534	1.03954339	0.56909734	1.49232924	1.930278778	1.467915773	0.900373757
2011/1/11	1	0.849312484	1.765848756	2.241172075	2.343135595	2.115752935	1.973956943	2.368116379	2.498679876	1.323345661	0.801039934	1.927825928	2.233029127	1.658150077	1.904656053	0.957564592	1.545842886	0.897670329	0.66615361	1.526264668	1.886249185	1.651437521	0.923512161
2010/3/8	1	0.88541019	1.829015613	2.289216518	2.492349625	2.278450489	2.032153368	2.32109189	2.368124723	1.366615415	0.836571097	2.022999763	2.305192471	1.749242902	2.153255701	0.85504508	1.436396718	1.179536819	0.617341161	1.516301036	2.076678991	1.54331553	0.955037594
2011/1/17	1	1.033037066	1.911316395	2.502042294	2.566459417	2.5276227	2.086717844	2.39517808	2.483282566	1.382287979	0.921711683	2.144294024	2.260355234	1.820703268	2.191709757	0.88299948	1.559707165	1.11301899	0.566809833	1.505137563	1.954206109	1.523626447	0.995906293
2010/3/4	1	1.023712158	1.981079698	2.298311949	2.585833311	2.554800272	2.020350218	2.322926044	2.364845276	1.299039483	0.817789435	1.992632866	2.079986095	1.699890852	2.035584688	0.915255785	1.487000346	1.135974884	0.536122799	1.386704683	1.847792029	1.452916622	0.869412005
2010/1/5	1	0.911755264	1.817666054	2.109013557	2.403692961	2.143982649	2.018981695	2.323195457	2.384797812	1.309471011	0.810525835	2.012933731	2.197338581	1.740891457	1.98947823	0.86872232	1.446047425	1.042153001	0.580327272	1.508271217	1.993070841	1.642853856	0.966506779
2010/8/3	1	0.981246412	1.929363012	2.56274128	2.540049076	2.39816165	2.165538073	2.262875557	2.414137363	1.49759233	0.808514476	2.181636095	2.3440485	1.60764575	2.355111837	0.904929698	1.362214684	0.931187689	0.748522699	1.568627	1.837223053	1.61921227	0.899875939
2011/3/21	0	0.918706298	2.064851999	2.556654692	2.677354097	2.44845891	2.129890203	2.347658873	2.439083576	1.414770007	0.954048932	2.06551981	2.230516911	1.936537147	2.206490278	0.975770354	1.471505284	0.934439123	0.690084755	1.485343456	1.83949542	1.607640147	1.055068851
2010/11/18	1	0.937002242	1.700671554	2.170017719	2.300451517	2.334706545	1.945930719	2.404356003	2.3222785	1.308922768	0.863283098	2.075444937	2.403299332	1.750584483	2.064725637	0.697859943	1.340333819	1.07049799	0.591960728	1.583129287	2.005993843	1.500862122	0.960456789
2010/6/9	1	0.896872044	1.937741995	2.501396656	2.555728912	2.28151536	2.005689144	2.320904732	2.394750595	1.384750843	0.823316038	2.0929389	2.214702129	1.774110556	1.947619081	0.929522753	1.452676177	1.028682828	0.492752939	1.522986293	1.936760545	1.508765936	0.923078775
2010/10/14	1	0.95254159	1.787729025	2.186372042	2.395421028	2.243412256	2.009817839	2.32387042	2.252523184	1.297822118	0.912099183	2.069030523	2.256853104	1.847485781	2.069126129	0.776163876	1.250641584	0.948947906	0.613257647	1.590021849	1.889735222	1.535834193	1.032962918
2011/11/7	0	0.829372942	1.861751318	2.415347099	2.487076998	2.304316282	1.958352208	2.306012154	2.343221903	1.419060469	0.774456978	2.069257975	2.429926634	1.660594106	2.015913486	0.869531751	1.347549677	1.145356894	0.539950728	1.575408697	2.015110254	1.374284863	0.860636413
2012/6/18	1	0.964574814	1.775682092	2.233021021	2.427739382	2.130018234	2.096360683	2.268596411	2.335336685	1.438386321	0.829718351	2.115643024	2.283556938	1.728154659	2.107127905	0.957897127	1.369508505	1.226991773	0.518611968	1.517534494	2.078626156	1.542355061	0.869522691
2010/12/24	0	0.910575569	1.868575215	2.362903118	2.473649263	2.471342802	2.101228952	2.440641403	2.579182863	1.428000212	0.783689022	2.052629471	2.347082138	1.681451559	2.213874817	0.983661354	1.575877666	1.132116556	0.610976636	1.510226011	2.052458286	1.535313368	0.915971816
2010/9/28	1	0.943278015	2.003240585	2.352884054	2.592490196	2.42346406	2.079693794	2.462590218	2.591215372	1.40615344	0.813682437	2.044007301	2.331332684	1.732519269	2.122778177	0.924128771	1.456370592	1.141404986	0.58947432	1.529227614	2.048855066	1.480097771	0.917427421
2012/2/15	1	0.938030899	1.965756893	2.528594017	2.56515193	2.571784496	2.017270088	2.400515795	2.522837639	1.353195906	0.878096282	2.069942236	2.255759478	1.821058512	2.13219285	0.894450247	1.577820539	1.068514109	0.571605921	1.4971385	1.939445019	1.43670702	0.985382617
2010/8/10	1	1.007046223	1.945936441	2.269383907	2.564855099	2.300922394	2.060797691	2.360830307	2.398442268	1.407249689	0.952722669	2.13404727	2.252538204	1.858160853	2.179348946	0.823242247	1.458506942	1.235138059	0.530501664	1.502340078	1.936809063	1.534282207	0.996496677
2011/11/29	1	0.860717893	1.82057941	2.281726122	2.397246838	2.166796207	2.102935791	2.411014795	2.556644201	1.403470993	0.707520425	2.031925917	2.350297928	1.491661191	1.982532859	0.876611352	1.475121498	1.012846589	0.605711222	1.620977879	1.9429003	1.44415319	0.839379668
2009/9/25	0	0.952905357	1.932307005	2.351472139	2.550610781	2.378975391	2.089859009	2.42690134	2.483314991	1.441813946	0.828060746	2.06333518	2.303249359	1.767388105	2.04154253	0.910293877	1.407944441	1.14435792	0.536628485	1.482376337	2.052613258	1.484585881	0.929462135
2012/3/1	0	0.954775274	1.904528141	2.229065418	2.505706072	2.226067305	2.043269873	2.424751043	2.559261084	1.445661306	0.834284544	2.034656763	2.327151299	1.801966548	2.169474363	0.80931586	1.427024007	1.097114086	0.569585264	1.490939498	1.962894082	1.510091543	0.93753016
2012/4/27	0	0.986157477	1.984150887	2.597220182	2.625787497	2.516855955	2.114956617	2.377768993	2.483936548	1.463048816	0.903433204	2.17143178	2.327190876	1.878098011	2.283042431	0.880839109	1.530959129	1.118570447	0.570252717	1.543781519	1.995154738	1.57534194	0.980913818
2010/6/10	1	0.886237383	1.670432448	1.899319768	2.255415201	2.119519949	1.894731998	2.371886492	2.327177286	1.349109054	0.775401771	1.786910534	2.181577682	1.739432693	1.681158423	0.913730979	1.382332206	1.0966295	0.469582111	1.276860952	1.970228076	1.24922657	0.893984854
2011/2/21	1	0.937735319	1.940095901	2.326892138	2.529820681	2.400523424	2.018255711	2.42424202	2.413598776	1.371744037	0.825324357	2.02639389	2.260869741	1.765601516	2.02865386	0.951946199	1.455022216	1.121819139	0.549587429	1.460161328	2.044707298	1.489887357	0.937662899
2010/6/29	1	0.941601574	1.749905109	2.205924511	2.414931774	2.174704552	1.993970394	2.378691912	2.417999029	1.377118707	0.864972115	2.09206152	2.229023933	1.765875578	2.003716946	0.960136771	1.356517792	1.171463966	0.540373921	1.517307401	2.081024885	1.533100486	0.921777904
2012/11/21	1	0.844931662	1.894285202	2.282374859	2.498726368	2.28248477	2.046540737	2.436657429	2.495831013	1.407540202	0.817528069	2.073287487	2.291569233	1.730345607	2.134212017	0.957413673	1.375005603	0.980914295	0.676886559	1.540970922	1.937958002	1.527009368	0.959682524
2012/1/16	1	0.823950469	1.813220978	2.118109226	2.365043163	2.302645683	2.052077532	2.415862799	2.502588749	1.40793097	0.698490679	1.842293382	2.361635685	1.486257076	1.992638588	0.938634217	1.403575182	0.945279598	0.726867974	1.523343801	1.881748915	1.385776043	0.882992506
2011/12/7	0	0.966250241	1.842327595	2.296292543	2.468775511	2.3516469	2.130850315	2.39885664	2.412421703	1.482022643	0.793231249	2.168220282	2.400141001	1.695486426	2.229623795	0.81016767	1.414711118	1.099674106	0.62237227	1.614683986	2.008203983	1.570340157	0.889511645
2011/3/1	0	0.862802804	2.014641762	2.343174458	2.588200092	2.467511654	2.038238049	2.420913458	2.569133997	1.381118059	0.824417591	1.946205378	2.304290771	1.866352916	2.156597614	0.813474119	1.432388425	1.081390381	0.58473736	1.47698915	1.989312887	1.484469652	0.957131088
2012/3/31	1	1.059754968	1.833961606	2.44747448	2.473345757	2.385915041	2.141922474	2.351541519	2.370484829	1.466634989	0.951084256	2.184145689	2.286403894	1.837118149	2.216575861	0.906942606	1.47479105	1.101694465	0.557856739	1.522861838	1.937681675	1.577136993	0.978325188
2010/12/24	1	0.961205482	1.532711506	1.979322553	2.029890776	2.067091227	2.035944223	2.39277792	2.454603195	1.469774485	0.776388943	2.085010052	2.711896658	1.520132542	2.161899567	0.741245151	1.432873487	0.812700152	0.633700669	1.626627088	1.702469349	1.606831312	0.924208522
2012/2/17	0	0.900464237	1.835460067	2.310724258	2.471844435	2.276471853	1.937087655	2.394206047	2.412324667	1.425220251	0.809586644	2.092984915	2.319600821	1.708402634	1.944983125	0.976475835	1.429137468	1.144880891	0.549329042	1.52510047	2.075660467	1.440466642	0.892707229
2010/4/12	1	1.002366066	1.832144856	2.254358768	2.485651016	2.285336018	2.065028191	2.407047749	2.45829463	1.421604991	0.867478967	2.047418118	2.290309668	1.715158224	2.140995979	0.907719851	1.466870189	1.150503755	0.565396965	1.494289279	2.019526243	1.547770739	0.918084204
2010/1/22	0	1.010729074	1.978999734	2.544662952	2.61853385	2.607213497	2.085637808	2.337810993	2.48602581	1.403486609	0.901966095	2.109424114	2.291812897	1.87674427	2.309505701	0.900057018	1.637410522	1.084991693	0.565092623	1.513312101	1.91441524	1.523393512	0.934847653
2010/12/30	1	0.844891608	1.818215132	2.174842119	2.485442638	2.153914213	2.054861307	2.201297283	2.29794383	1.348679304	0.793156624	1.926700592	2.22347641	1.724424601	2.020848036	0.854627192	1.323684454	1.098989725	0.593297064	1.512461066	2.034789324	1.472669005	0.865224004
2011/11/25	0	0.909330845	2.025295734	2.647040129	2.639157534	2.537600517	1.998100162	2.382803679	2.471446276	1.462954402	0.938556075	2.232859373	2.353339911	1.826240659	2.255166292	0.961354077	1.486096621	0.872420371	0.691666961	1.579614401	1.810737252	1.589552641	1.010454655
2012/7/4	1	0.906101286	1.729829669	2.142591476	2.353364944	2.117075205	2.140063763	2.324766159	2.340859175	1.440679789	0.848122716	2.164234877	2.397091389	1.801377535	2.16256547	0.803897917	1.219860554	1.131814122	0.611686051	1.648955703	2.085833073	1.621222496	0.971230567
2012/1/18	1	0.883426726	1.9552387	2.410440445	2.561743259	1.908486009	2.313196659	2.363619566	2.496202946	1.40918982	0.864718616	1.503362298	2.364537477	1.745930076	1.884510398	0.928409398	1.272154808	0.926386654	0.798640728	1.29882586	1.952947497	1.693748474	0.93958348
2012/12/28	0	0.810676515	1.905807137	2.378476381	2.496404409	2.433124304	2.120228291	2.352425814	2.394622326	1.427146077	0.713772714	2.072737217	2.303268433	1.574945092	2.303994894	0.835716128	1.374424338	0.926701188	0.805033743	1.542248487	1.877615809	1.563420296	0.895934999
2012/12/7	1	0.892758846	1.783217311	2.297494888	2.432507038	2.228408337	2.09831357	2.398431778	2.546537638	1.432160378	0.739398599	1.961898208	2.358167171	1.593369961	2.126260281	0.920730293	1.51233077	1.184904575	0.602771521	1.481359959	2.043843746	1.479363322	0.823302448
2012/3/27	1	1.028180003	1.945983291	2.494591236	2.594792128	2.557014465	2.149903059	2.396944046	2.480284929	1.449300289	0.897692323	2.082739592	2.257839918	1.759218216	2.339075804	0.914484084	1.485598564	1.090608835	0.665602922	1.451328158	1.946074247	1.532818675	0.937135756
2010/3/23	0	1.043107271	1.876249433	2.219243288	2.548848391	2.280682087	2.156751156	2.285279751	2.30782938	1.414786816	0.915650845	2.102273941	2.245300293	1.781332612	2.18868041	0.841338873	1.372745037	1.148215413	0.532371163	1.458384633	1.920434356	1.562192082	0.917742074
2011/1/10	0	0.834366739	2.082069159	2.424391031	2.666129112	2.593725443	2.06896472	2.494665384	2.648292542	1.373652458	0.87911427	2.267409563	2.233917475	1.663463712	2.061864376	1.057307959	1.776079655	0.823288918	0.727064967	1.589879036	1.706039548	1.551605821	0.961348295
2011/4/28	1	0.890554011	1.929416895	2.475622654	2.557715416	2.275974989	2.008352757	2.320230007	2.430075884	1.39958322	0.787662864	2.088191271	2.291860104	1.710303187	2.049470663	0.924646318	1.339627981	1.087210298	0.595333755	1.507622719	2.004884243	1.433316946	0.872406125
2012/1/5	1	0.82138449	1.745053768	2.065212011	2.475741386	2.08110404	2.067489147	2.315745354	2.394337654	1.410018325	0.72555536	1.912096024	2.243001938	1.592290401	1.865613103	0.954395473	1.352664232	0.98439151	0.574332952	1.430496573	1.972199798	1.417684436	0.840549946
2010/11/19	1	0.836807072	1.821035862	2.455441475	2.455363512	2.319848537	1.945465326	2.327029705	2.363927364	1.405960321	0.775287747	2.008293867	2.440022945	1.692463636	2.029947042	0.847248256	1.366390824	1.08313489	0.563618004	1.557162762	1.980540633	1.395631313	0.884189308
2011/3/1	0	0.891844571	1.761525512	2.45709157	2.370466948	2.339893341	2.008758783	2.356367588	2.406835318	1.415687919	0.833621681	2.160868406	2.356508493	1.718111873	2.094184637	0.846117258	1.448726058	1.045104504	0.592893958	1.607679963	1.936891079	1.545141816	0.945663452
2012/11/23	0	0.88802582	1.99972403	2.653542757	2.596448183	2.378853559	1.989748001	2.388504505	2.426213026	1.47582674	0.761221468	2.06870985	2.279026508	1.591296554	2.311827183	0.863242328	1.329065442	0.895751953	0.855199635	1.456480145	1.784603357	1.464110732	0.884741008
2010/2/4	0	0.959592342	1.914064288	2.207071304	2.533409834	2.378391027	2.095392942	2.43768239	2.517344475	1.393215775	0.816371381	2.006954908	2.276831388	1.724686265	2.103757381	0.916010082	1.472055197	1.183956504	0.554578304	1.45848012	2.068377256	1.528272033	0.906188607
2012/2/20	1	0.895616293	1.876590014	2.336567163	2.465703964	2.439266205	2.049088001	2.34689641	2.418992758	1.364277124	0.762689948	1.983271718	2.261276007	1.673182249	2.145338774	0.850035727	1.477426767	1.122242093	0.595502615	1.451131582	2.007897377	1.491707921	0.858822763
2012/2/27	1	0.870558381	1.72595048	2.314675808	2.364816666	2.310688257	1.973419309	2.457685471	2.557149887	1.450524092	0.798343956	2.08053565	2.382737398	1.688325644	2.113966703	1.014481306	1.527437091	1.089458108	0.628015518	1.537631035	2.063131571	1.439991236	0.917422235
2012/2/17	0	0.893097401	1.948781967	2.308541536	2.542780876	2.418586969	2.029660225	2.397027731	2.455359221	1.37617445	0.76199764	1.953053594	2.240026474	1.667784452	2.055958986	0.995312691	1.504604816	1.0462358	0.596953034	1.441147208	1.976737499	1.476056814	0.898939312
2010/1/13	0	0.972362161	1.793002963	2.127446651	2.385159254	2.346006632	2.070576429	2.375153303	2.406375647	1.381085634	0.834443867	2.116424084	2.328971863	1.67203486	2.068091869	0.917037189	1.428340793	1.121575594	0.541184843	1.541579843	2.008640528	1.608089566	0.915233493
2010/5/5	1	0.876049638	2.072540045	2.486598253	2.638075113	2.574743748	2.085881948	2.431257486	2.576705217	1.367428541	0.819919407	1.984399319	2.230584145	1.691268444	2.016682625	0.941813946	1.619002819	0.885660887	0.527958333	1.556658149	1.812339425	1.536092281	0.887756228
2010/4/7	0	0.903608918	1.841042995	2.337928057	2.52557373	2.379002094	1.962291241	2.331298113	2.370304108	1.326578021	0.815858483	1.964027286	2.252454996	1.705111384	2.101619244	0.923247397	1.483772993	1.222734809	0.584243178	1.454008937	2.067960262	1.419184566	0.903949738
2011/12/27	1	0.788763404	1.874724627	2.326145887	2.447608948	2.246194124	2.150336742	2.419805288	2.51551652	1.32563138	0.666092455	1.796722651	2.189053774	1.416060805	2.172180653	0.903988779	1.303203106	0.914736211	0.825309753	1.397969961	1.920962453	1.456050038	0.841889501
2010/2/1	0	1.050303578	1.952098012	2.290395975	2.577341557	2.395120382	2.157790184	2.325561762	2.352490425	1.368540764	0.932700515	2.110923529	2.195029736	1.82790637	2.192705154	0.83439368	1.446648836	1.226219893	0.528515458	1.469468117	1.980795622	1.582577586	0.959073424
2010/12/1	0	0.934146821	1.96153307	2.478321791	2.571660757	2.434062481	2.071554184	2.41382432	2.495060682	1.441212773	0.866726816	1.991362453	2.299093008	1.82102108	2.225327015	0.978816628	1.579322815	1.088990211	0.629431188	1.441029191	2.027421474	1.520902991	0.962265074
2011/1/5	1	0.866836429	1.883553267	2.476714134	2.488315344	2.383206844	1.993464589	2.416768074	2.54255271	1.417376161	0.758529842	2.098888159	2.318495274	1.580223203	2.077322006	0.88633281	1.534503102	1.028000355	0.566580713	1.654269099	1.948020458	1.436962366	0.876628578
2010/3/26	0	0.896180511	1.883986592	2.168654919	2.433431864	2.371482849	1.895120144	2.439885139	2.485646486	1.235388756	0.834503472	1.800129771	2.124577761	1.730589986	1.973017931	0.811388969	1.364181399	1.020643234	0.586948991	1.350446224	1.95408833	1.431748629	0.921112657
2010/1/25	0	0.960675597	1.704920888	2.380982161	2.311595201	2.317813396	2.174255848	2.347703218	2.409309626	1.419389844	0.810093343	2.03143096	2.353908539	1.667065263	2.34353447	0.866372228	1.368638158	1.014015794	0.695079386	1.51873517	1.91803515	1.541758776	0.926938474
2011/10/21	0	0.826403737	1.860422373	2.386606932	2.481495142	2.200350046	2.009595871	2.282165051	2.367637157	1.38785255	0.680176079	1.992345691	2.244673729	1.471884012	1.878717899	1.004522324	1.377083063	0.946753502	0.716563165	1.486248493	1.923285365	1.38780427	0.810320258
2010/11/17	1	1.011873603	1.962216735	2.49331069	2.564115763	2.454579353	2.06089139	2.388520241	2.450530291	1.423958302	0.955442548	2.153833389	2.254852057	1.853017926	2.188260317	0.907638311	1.420312047	1.063451171	0.61763835	1.500752091	1.979131103	1.542922974	0.995240271
2010/5/17	1	1.031732559	1.670152068	2.202788591	2.31148243	2.085943937	2.217983484	2.241752625	2.234029531	1.471452951	0.910659909	2.200798988	2.394137144	1.854594707	2.277433634	0.761133909	1.279320955	1.209125757	0.565286875	1.617094159	2.051255941	1.601619244	0.940459907
2012/12/13	0	0.941183567	1.870220423	2.334771872	2.470538855	2.372379065	2.021991968	2.429316759	2.423855543	1.412474513	0.822182059	2.035969734	2.281680822	1.730741143	2.106277943	0.779835403	1.37574935	1.107223868	0.55416584	1.474912524	1.944790483	1.502197981	0.927173853
2011/5/12	0	0.943595171	2.001089096	2.46199894	2.58915925	2.52829051	2.104982853	2.411920071	2.480478525	1.409662008	0.853992939	2.119963646	2.319263935	1.809297204	2.19349575	0.865178704	1.516343951	1.046565533	0.570526183	1.553064585	1.940197349	1.554097772	0.96752578
2010/1/21	0	1.047173738	1.741193891	2.36734128	2.38691926	2.245384455	2.173867941	2.367539167	2.315130949	1.466308594	0.866164267	2.139655113	2.30216217	1.731442213	2.178266048	0.872301042	1.4546628	1.219560862	0.521905363	1.503104091	2.047546387	1.550812364	0.898787618
2010/1/29	1	0.999878049	1.919301033	2.359617472	2.580115318	2.425488949	2.094871998	2.360672951	2.438477278	1.338121653	0.956253469	2.084400415	2.182773352	1.852947116	2.180860996	0.905146837	1.473093271	1.112262011	0.535248756	1.465598345	1.941216469	1.542471647	0.978523076
2012/11/12	1	0.930536032	1.674177051	2.185220957	2.280567169	2.34700346	1.985323071	2.367824793	2.273403406	1.323770046	0.825256526	2.086936474	2.405767441	1.71625495	2.091036558	0.697064698	1.375985384	1.150931239	0.557032108	1.607560396	2.05885148	1.496916771	0.941409409
2010/8/10	0	0.995858252	1.803442955	2.385902166	2.431707859	2.38985014	2.094878674	2.420509815	2.485953808	1.425393224	0.910602629	2.161269665	2.354702234	1.794966817	2.22453022	0.904626131	1.509297132	1.145257831	0.59480983	1.581758142	2.036630154	1.589281678	0.982694983
2012/5/31	1	0.811784446	2.113509178	2.316040277	2.659985542	2.557475567	1.799425602	2.232878447	2.389943838	1.279019594	0.618481755	1.470161438	2.070379019	1.495666742	1.81241858	0.937885225	1.356658101	0.965273619	0.764905334	1.129453063	1.765212297	1.026214957	0.724870622
2011/3/29	0	0.911613703	1.742886543	2.48914957	2.373193741	2.331279755	1.966661453	2.397761583	2.492157221	1.39535892	0.879028618	2.148463964	2.383618355	1.783768296	2.197229385	0.84660238	1.496563435	1.070633531	0.649743378	1.60822475	1.93924284	1.491812825	0.982116222
2011/1/12	0	0.826387584	1.916109681	2.435721636	2.514567137	2.423605204	2.068004847	2.386418581	2.489629269	1.452210426	0.73789078	2.088482618	2.30436182	1.656496763	2.11773324	0.927256584	1.363646626	1.031757355	0.722436547	1.561969161	1.988426924	1.446366191	0.902840793
2010/11/24	1	0.924975514	2.01047039	2.353156805	2.586628675	2.482815742	1.922707081	2.433315754	2.569416523	1.313912153	0.857061505	1.917303324	2.24941349	1.742064238	2.144987822	0.936960638	1.518181682	0.935288846	0.734916985	1.370623589	1.870195866	1.402154446	0.950811028
2010/7/5	0	0.80687815	1.99719882	2.317899227	2.554732561	2.533319235	2.019483805	2.399195194	2.502347946	1.285157681	0.730836153	1.673684359	2.184462786	1.745425344	1.912813067	0.929717243	1.422176003	1.000054479	0.619214237	1.335560918	1.911651731	1.375547051	0.921711624
2010/1/12	1	1.102643013	2.018272638	2.414360285	2.633344412	2.488305569	2.244709253	2.407804966	2.529349804	1.487754822	0.989920437	2.235101938	2.362791538	1.822992086	2.392128944	0.808010757	1.528201342	0.973384261	0.616784632	1.551043987	1.761064768	1.629556775	1.070953369
2010/8/6	0	0.903449774	1.876470327	2.352015972	2.496574879	2.382900476	2.042672157	2.285822153	2.299411535	1.367706656	0.815971851	2.032358408	2.374551058	1.666171908	2.236768484	0.894542158	1.417113185	1.027860403	0.606835246	1.571478486	1.969897866	1.442519307	0.930207253
2010/4/28	1	0.900039315	1.782292247	2.232281923	2.407987118	2.210612297	2.043732882	2.250031948	2.299876928	1.315072536	0.817328513	2.029958725	2.278475285	1.723227262	2.068098545	0.930517614	1.398732305	1.155560136	0.570501566	1.543290138	2.059207201	1.524346828	0.894611359
2010/1/20	1	0.890188694	1.922904134	2.044951677	2.527736425	2.425300598	2.008758545	2.404643297	2.489646673	1.201156378	0.826939464	1.698277354	2.077658653	1.786628366	2.042150974	0.935844064	1.496883035	1.091281891	0.590759397	1.268087149	2.018015146	1.519960046	0.956526637
2011/1/7	1	0.850556374	1.880773783	2.230777979	2.459449053	2.358631372	2.022643805	2.455141306	2.579441786	1.360427976	0.742805719	1.876409888	2.183059692	1.708200097	1.992092371	1.000833154	1.5838902	1.046166539	0.64966625	1.414668083	2.010479689	1.430832744	0.914698899
2012/5/24	1	0.877142608	1.826944351	2.295137167	2.492311478	2.16782856	1.985726237	2.272049665	2.264101028	1.405898094	0.82950443	2.056908607	2.31574297	1.744926214	2.007456303	0.862243354	1.33404696	1.083228588	0.5788818	1.564212203	2.05437851	1.522333145	0.895760834
2011/3/4	1	0.968139768	1.934097767	2.350656748	2.593651056	2.402555227	2.058323383	2.303132772	2.412992477	1.376083136	0.839380562	2.012074947	2.231222868	1.770528316	2.222663641	0.931168556	1.502561688	1.207711697	0.57102716	1.478809834	2.064587116	1.483535767	0.900159001
2011/1/13	1	0.958342195	1.882188201	2.491794109	2.484888554	2.500016451	1.968666673	2.430753469	2.498482704	1.370532274	0.879563808	2.06216979	2.270165682	1.819647908	2.189112663	0.898485065	1.591365576	1.160959363	0.550458014	1.484205723	2.001947641	1.467346191	0.974104643
2011/1/6	1	0.74359405	1.930065274	1.98000288	2.43203187	2.201658726	1.941131353	2.391269684	2.569364309	1.237486243	0.600493073	1.460662603	2.06148839	1.331172466	1.76983881	0.921472609	1.529610276	0.840397298	0.751999974	1.264745116	1.762297392	1.309614539	0.725744605
2011/4/11	1	0.92885381	1.919292569	2.444830418	2.541307211	2.474933863	1.990386367	2.399188042	2.447528601	1.393735766	0.882920444	2.146752357	2.306474209	1.790851116	2.158303499	0.957620859	1.502739787	1.060090542	0.623760462	1.556523085	1.970154643	1.538432002	0.973713815
2010/10/8	0	0.868970633	1.936790228	2.33806324	2.508926392	2.372928143	1.988914251	2.389358759	2.429311752	1.369226456	0.768508971	2.033266068	2.212126493	1.611323833	2.005850792	0.985814273	1.430313826	0.908863127	0.700827062	1.465267777	1.881511927	1.417024136	0.893903077
2013/1/9	0	0.937406361	1.735364676	2.443690777	2.381361485	2.271104574	2.139577627	2.354609251	2.43561554	1.467567086	0.763024688	2.140514374	2.394392252	1.590281129	2.219891071	0.875160575	1.457981586	1.171733737	0.647490799	1.583003879	2.063114643	1.468465567	0.862340033
2011/3/17	0	0.994176328	1.870272398	2.490951777	2.523797512	2.443292379	2.102497339	2.331316233	2.3981812	1.417715192	0.869468689	2.112903357	2.281616449	1.786699653	2.189482927	0.919737875	1.503848433	1.110841036	0.562431931	1.512069106	1.973930359	1.542830706	0.945143938
2011/11/2	1	0.835503101	1.536769032	2.215086937	2.143930674	1.892977953	2.040136814	2.326817751	2.300920963	1.408534646	0.756933212	2.040983915	2.313761473	1.588441014	2.142800331	0.865377247	1.23631537	1.020641804	0.717711806	1.560342908	1.992071867	1.501105785	0.892081738
2011/5/19	0	0.965037763	1.871022701	2.515823126	2.493969202	2.360268354	2.103552818	2.285863161	2.343016386	1.506005526	0.874284089	2.247351885	2.391576052	1.818783402	2.299315691	0.876563311	1.463313818	1.107023478	0.60298574	1.595536828	1.988751888	1.563303113	0.970287323
2009/11/20	1	0.898272097	1.715999484	2.316039562	2.33438015	2.365608931	1.920889616	2.405725956	2.445687532	1.298107743	0.943188012	2.043814421	2.169000626	1.864248991	2.13096261	0.934960842	1.502419472	1.062957525	0.623642921	1.484931469	1.99597168	1.47490108	1.010569572
2010/1/29	1	1.031431675	2.012880325	2.45399785	2.589810848	2.536807537	2.164791584	2.404616594	2.537957907	1.339746594	0.874026835	2.075729609	2.199509382	1.788959265	2.144766808	0.975960433	1.50841701	0.948226154	0.597664118	1.488462567	1.787509918	1.570579648	0.973771274
2012/4/18	1	1.018265128	1.832266688	2.477795839	2.455557823	2.209697247	2.149609804	2.308344364	2.405225277	1.458485126	0.818486452	2.10695219	2.289807796	1.625825047	2.249753475	0.92828393	1.497099161	1.109238982	0.5647614	1.493066549	1.978814602	1.528564095	0.876206756
2012/3/29	1	1.017704129	1.97878623	2.472783089	2.613090277	2.499285698	2.111683607	2.427965403	2.481542826	1.389076352	0.945729673	2.131312132	2.271294117	1.858606696	2.217140198	0.841532588	1.435296416	1.060710192	0.588279903	1.542011261	1.95213151	1.563476205	1.023110509
2012/3/26	1	0.902212322	1.827903271	2.33424902	2.479706287	2.292699099	2.027039051	2.424687862	2.51657629	1.376077652	0.834575415	2.042328596	2.3220222	1.741331458	2.164083481	0.92150414	1.586006761	1.161915779	0.606215835	1.533563495	2.047457933	1.537093043	0.954769075
2010/5/10	1	0.958262026	1.982370019	2.386545658	2.571598291	2.577314138	1.927802444	2.402602196	2.484798431	1.186256766	0.976777375	1.995479703	2.114541054	1.959575534	2.133290291	0.910161614	1.630388618	1.003103852	0.59007889	1.46497035	1.896357179	1.48169601	1.065005541
2012/6/8	1	0.892053425	1.745983958	2.024689913	2.389537573	2.08546567	1.747006416	2.451298237	2.40559411	1.258547187	0.903894782	2.077779055	2.172975063	1.913485765	1.655755639	0.819514096	1.158188343	0.89167738	0.546388566	1.59023118	1.792877078	1.446383238	1.045929909
2010/8/9	1	0.897394419	2.013892889	2.590863466	2.596713066	2.550716639	2.164313555	2.417666435	2.524537325	1.4428128	0.803578138	1.9708215	2.264692307	1.734094858	2.158229828	1.012612581	1.572876692	0.995756626	0.622489631	1.408555388	1.852207541	1.443379402	0.93694669
2011/1/19	0	0.827427447	2.097122908	2.420480251	2.649616003	2.552640438	2.176020145	2.480317831	2.635331154	1.345947504	0.701935649	1.891351938	2.264639378	1.515967607	2.189309597	1.024420977	1.59932518	0.926930904	0.750685573	1.485099673	1.770373225	1.449963689	0.847583592
2011/11/7	1	0.918838561	1.855823755	2.4196558	2.436896324	2.391538143	2.043119907	2.371417761	2.404564381	1.330892801	0.807448745	2.000696182	2.146953106	1.689345121	2.139396667	0.91972065	1.421803594	0.946608245	0.654787779	1.487043381	1.78756845	1.460405588	0.928775012
2010/8/11	1	0.924491823	1.902781963	2.271952391	2.45454073	2.393208027	1.991278768	2.425212622	2.507511616	1.400958419	0.739855528	2.006727457	2.403241396	1.628446341	2.023273945	0.86092931	1.464667678	1.161591768	0.570483267	1.504938602	2.060329676	1.378788352	0.867541015
2011/5/31	1	0.802928269	2.004054308	2.44038868	2.550076962	2.545040607	2.236774445	2.453023434	2.577627659	1.274939775	0.756199777	1.993076801	2.187070608	1.645278811	2.123245955	0.88670361	1.484161496	0.841975331	0.78642261	1.542345047	1.692396402	1.484062672	0.891323924
2011/5/3	1	0.895608068	1.758165717	2.154139757	2.27646637	2.277443171	2.06051445	2.424908161	2.485976219	1.444593191	0.78675735	2.321130753	2.577361345	1.644706368	1.939746261	0.685259461	1.201177478	0.884468973	0.564099193	1.794118404	1.73039484	1.567070723	0.938248932
2012/4/13	1	0.773442149	1.735180855	2.116165876	2.327484846	1.926246524	1.948420882	2.226187944	2.304764986	1.461981893	0.732032061	2.053616047	2.443590879	1.589576483	1.708716869	0.816111267	1.236906528	1.155323863	0.512468398	1.604896665	2.069057941	1.343898058	0.82363379
2010/3/19	1	0.991254032	2.02558136	2.470296621	2.622689486	2.560690165	2.107945204	2.437621355	2.559020996	1.34009409	0.91081655	2.05395937	2.240967035	1.838784337	2.20507741	0.877545118	1.505494952	1.038730741	0.609401405	1.509598017	1.912436485	1.536027908	0.997258425
2010/7/30	1	0.786412597	1.81967485	2.240479946	2.439468145	2.320651293	1.964446068	2.343385696	2.460501909	1.263671398	0.778342783	1.827494621	2.061375856	1.727979302	2.115648985	0.949278951	1.472577453	1.015775204	0.728034019	1.431214333	1.968817949	1.399274707	0.90473479
2013/1/6	1	0.924457848	1.949058533	2.40058732	2.516333818	2.504004478	2.160207033	2.498743057	2.653475761	1.492234826	0.828264832	2.108560085	2.416654348	1.711168766	2.251029491	0.978795707	1.693003416	0.964369118	0.700290501	1.535624862	1.876049161	1.497157574	0.948655725
2010/12/15	1	0.894355834	1.90009439	2.253329992	2.519440413	2.050720453	2.094625473	2.210545063	2.320562601	1.555585384	0.865383446	2.18513608	2.408996344	1.841634274	1.946788073	0.883192182	1.393333197	1.129935026	0.464801699	1.615845203	1.961423993	1.531921029	0.887610376
2010/1/20	0	0.955376267	1.786181569	2.198468447	2.414393425	2.16189146	2.005965948	2.361088037	2.386459589	1.372329473	0.827422202	2.059691668	2.261909962	1.703462362	1.976369143	0.932441711	1.402279973	1.210054994	0.494966298	1.498047829	2.034154654	1.479828238	0.846423805
2009/9/28	1	0.913159192	1.821085215	2.246005297	2.436137915	2.336764336	1.966559649	2.382313967	2.364947796	1.341072083	0.817690194	1.902886152	2.326488733	1.663713217	1.959952831	0.887184441	1.364844322	1.104150891	0.551897705	1.430509448	2.021525383	1.432377338	0.904734075
2011/3/24	0	0.944527984	1.908243418	2.438821554	2.546061277	2.405981064	2.110446692	2.372323751	2.478279591	1.504452229	0.822761536	2.099865675	2.381245375	1.760477781	2.209621906	0.853467703	1.469746709	1.155864477	0.57690841	1.519293904	2.019119501	1.485620379	0.891637564
2012/12/13	0	0.917465508	1.824977517	2.258872747	2.453793526	2.363526344	2.031378984	2.386767387	2.456825256	1.407511711	0.772235155	2.069754839	2.288122892	1.602429152	2.183944941	0.970502555	1.436805606	1.109473944	0.621251702	1.502393603	2.055663586	1.488790631	0.883911192
2012/7/2	1	0.816187739	1.811657667	2.179949045	2.451708317	2.059268475	2.001951694	2.339622259	2.397905111	1.448367953	0.729234219	1.945314169	2.413442373	1.56338048	1.930519581	0.821975827	1.244026661	1.070421696	0.589497089	1.52253449	2.025398493	1.393996119	0.862081289
2010/10/26	1	0.8818928	1.916378736	2.510510921	2.463004827	2.596567869	2.083120108	2.439193487	2.542465925	1.41030097	0.824721992	2.069489002	2.399562597	1.723953128	2.135920286	0.933992982	1.645156622	0.89727658	0.528928697	1.614543915	1.724999666	1.487787843	0.936542332
2010/4/20	1	1.0353297	1.912558675	2.30448246	2.553833485	2.353019238	2.17128849	2.345400095	2.384699583	1.422757983	0.899760962	2.125985146	2.28012681	1.765039206	2.265146255	0.826327085	1.374704242	1.13331008	0.553418458	1.505903721	1.979094863	1.567525625	0.940747857
2011/3/22	1	1.02776432	1.960193872	2.556554794	2.583041668	2.551978111	2.126562595	2.446686029	2.57715106	1.457821131	0.918102443	2.161174536	2.298169136	1.773472667	2.427494287	0.90128839	1.545288563	1.037451625	0.73353672	1.527485251	1.880788803	1.539678216	0.974380672
2011/1/21	1	0.893223703	1.882734776	2.307760239	2.459033489	2.505660772	1.993092418	2.460598469	2.556338549	1.443378925	0.901830912	2.091553688	2.374369144	1.77509594	2.126040936	0.925862074	1.513374805	0.964696586	0.646988034	1.55450666	1.865028858	1.485384464	1.009593725
2010/2/8	0	0.915259182	1.851369262	2.164263964	2.467018127	2.312933207	1.952784181	2.374765396	2.350773573	1.294249415	0.766936898	1.871307135	2.191068649	1.688394666	1.879946113	0.919346929	1.387254119	1.158116221	0.518901229	1.379138231	2.079533577	1.410611868	0.882006168
2010/12/2	1	0.947643101	2.043162346	2.366787195	2.627581596	2.598305702	2.128346682	2.469206333	2.613144398	1.378581762	0.935131967	2.118585825	2.273080349	1.867572546	2.147485733	0.977840841	1.591151595	0.98670125	0.619775534	1.529328823	1.818080068	1.552705526	1.001157522
2011/4/13	0	0.815631628	1.958791018	2.363425732	2.539927721	2.420556545	2.010744572	2.439346552	2.520517349	1.334999442	0.755285561	1.99192822	2.24117732	1.641404152	2.123511314	0.968270957	1.479339361	0.932065785	0.783548892	1.495968223	1.917999506	1.469822884	0.896682262
2012/7/2	1	0.812881887	1.90595448	2.190674305	2.547675371	2.221947193	2.023339987	2.145099878	2.257859945	1.434849381	0.697992802	1.805325747	2.325423241	1.630016804	1.856864095	0.922131062	1.199873805	1.048731923	0.588895261	1.390009642	2.017133474	1.338383675	0.813064754
2012/12/3	0	0.910462022	1.956340909	2.407895565	2.541122198	2.272085905	2.069067717	2.324862242	2.37089777	1.470154643	0.777057052	2.132344723	2.330638647	1.652251482	2.044373035	0.941194773	1.382336855	1.116533279	0.533792317	1.533831239	2.0014112	1.485580921	0.880843461
2011/10/20	1	0.896078348	1.878977537	2.112028837	2.480477333	2.16383481	1.92533946	2.47982049	2.561801672	1.313928843	0.85755384	1.689048529	2.090357065	1.872110248	1.822366357	0.954078138	1.38350594	0.963145196	0.636071622	1.296775579	1.840450883	1.291974425	1.004159212
2010/8/5	1	1.028866291	1.771149158	2.187442064	2.341520548	2.119735956	2.149811745	2.387799025	2.431985617	1.392666936	0.809003055	2.049785376	2.277549028	1.634570718	2.08757782	0.968381643	1.532207727	1.057012677	0.554835796	1.499418736	1.950721741	1.611597776	0.904348969
2010/8/4	0	1.002349138	1.916575313	2.513649225	2.571379662	2.412858725	2.113969564	2.354155302	2.437763453	1.434046865	0.902965069	2.215096235	2.327978849	1.792735577	2.197802067	0.908633888	1.477506638	1.113248944	0.582675099	1.574347019	2.00182271	1.570267081	0.979614615
2010/12/8	1	0.975788236	1.681239724	2.08154273	2.289751768	1.846037269	2.077609539	2.325758934	2.429616213	1.481229067	0.749048829	2.465215445	2.444665909	1.562555552	1.94352746	0.889491439	1.317149878	1.031802535	0.520168126	1.925866246	1.882016897	1.459014535	0.839759171
2010/12/29	1	0.989844143	1.71826756	2.34775877	2.373576403	2.26253891	2.094991446	2.365240812	2.342004299	1.489559174	0.837092161	2.21569562	2.401546955	1.657755852	2.133532047	0.905270875	1.422639608	1.082473159	0.559229612	1.613638878	2.019389868	1.604197145	0.910524189
2011/3/8	1	0.802507102	1.909301758	2.271308661	2.526790142	2.287557602	1.951712847	2.382416248	2.441926479	1.391513228	0.792921901	1.990731359	2.295354843	1.710890055	2.095238209	0.904095531	1.454371929	1.054081559	0.682467878	1.513131976	2.017967463	1.464651585	0.952448249
2011/3/8	1	0.907503247	1.819194555	2.416465044	2.434302568	2.240359783	1.941171885	2.392936707	2.394443274	1.364650965	0.715345144	1.951176882	2.311407566	1.497399211	2.030766487	0.85357213	1.442080617	1.03017652	0.606115162	1.531577229	1.918143868	1.324454427	0.862356484
2012/3/27	1	0.998843908	1.930944562	2.475658417	2.561732292	2.449817657	2.075218439	2.355413437	2.418934107	1.404279709	0.870359182	2.156061411	2.278312445	1.798642755	2.149248123	0.930471122	1.477172136	1.101929188	0.566305637	1.56141448	1.962844372	1.548385739	0.96733284
2010/4/22	0	1.032859087	1.922698021	2.207917213	2.569173813	2.313682079	1.99317956	2.416667461	2.533750057	1.325748324	1.008216023	2.03797245	2.135775805	1.913645387	2.167493343	0.988938391	1.477801085	1.133208752	0.607802331	1.443138957	2.03473711	1.597147942	1.038337469
2012/7/6	1	1.003140092	1.947377324	2.438808203	2.586273909	2.478315115	1.871082783	2.443881512	2.560552835	1.316325784	1.127074122	2.130384922	2.200422049	2.113031149	2.094867706	0.914057553	1.542199492	0.946255267	0.582330525	1.536115289	1.765020251	1.52806592	1.13483417
2011/3/31	0	0.899296761	1.90846467	2.27205348	2.464757442	2.375614166	1.933744907	2.467259884	2.564374924	1.372458577	0.843332589	1.955628872	2.273343563	1.751714826	2.035505533	0.871408999	1.479550004	1.02888608	0.606012821	1.47243762	1.968790412	1.448566318	0.938791692
2011/3/18	1	1.012569904	2.056649923	2.418982029	2.641008615	2.591355324	2.208180904	2.424586535	2.557116032	1.316862464	0.900565624	1.874622226	2.120107412	1.793004036	2.397902966	0.830674052	1.634407997	0.997701824	0.701803803	1.341728806	1.801828265	1.607807636	0.969627023
2010/12/23	1	0.828300714	1.814874887	2.349023342	2.375896692	2.265856266	1.971887112	2.392919064	2.427065611	1.418114185	0.721955001	2.064533234	2.399476528	1.48630476	2.0102458	0.848058462	1.353434563	0.991130233	0.662414253	1.623886704	1.977951884	1.457045674	0.874900639
2010/4/7	0	0.944209814	1.732363701	2.337134361	2.386222839	2.318938494	2.071255445	2.375371933	2.381440401	1.390065312	0.845374763	2.084169149	2.291435242	1.756238103	2.257469416	0.891802967	1.48389101	1.242775202	0.620332062	1.522125483	2.159747124	1.577170134	0.915319204
2012/4/17	1	0.9587726	1.933619261	2.351969481	2.525628328	2.438915014	1.962110639	2.471449614	2.548324108	1.444933057	0.868589699	2.087845325	2.315141678	1.726510167	2.110446215	0.932315648	1.517636657	1.022647142	0.639689982	1.508651495	1.922669053	1.495754242	0.943582535
2010/4/8	1	0.988182068	1.780860424	2.232061386	2.453747988	2.277164936	2.10485363	2.377313852	2.385685921	1.340500236	0.866182625	2.000677586	2.221073866	1.731938124	2.110999823	0.945961714	1.463332891	1.130930781	0.548789322	1.452216864	2.007234097	1.52355516	0.913578808
2012/4/6	1	0.871446133	2.059802055	2.544919014	2.675753593	2.485084772	2.185520172	2.37619853	2.488630056	1.392099857	0.935207129	2.044280529	2.232820749	1.858936429	2.218968868	0.966150105	1.510398626	0.868030727	0.701951683	1.488728881	1.809546113	1.673925638	1.020248652
2011/1/19	1	0.891182899	1.779031157	2.429803371	2.344620943	2.417222738	2.183547735	2.407670736	2.511964083	1.409926295	0.761485279	2.162480831	2.479275703	1.575637221	2.187388659	0.862875164	1.456073999	0.88062197	0.628130376	1.689388752	1.763574839	1.494669914	0.911050618
2012/8/15	0	0.786162615	1.791045785	2.338913441	2.387682199	2.308963537	1.879699588	2.285932779	2.259751558	1.386381626	0.833902657	2.297983646	2.299139977	1.809190392	1.950546026	0.842197537	1.254524469	0.966422379	0.63267529	1.686555386	1.872141957	1.543684125	0.942730129
2010/3/24	1	0.921702981	1.784600973	2.381748438	2.397786617	2.284441233	2.07405138	2.262923956	2.289105415	1.41294229	0.777013302	2.25485301	2.350804329	1.618188024	2.0769732	0.87903744	1.326473236	0.973598719	0.660134196	1.670960784	1.870846987	1.654806137	0.889731288
2011/11/11	1	0.850975931	1.905133486	2.221322536	2.528199911	2.19625473	1.838092685	2.435855389	2.562409878	1.323619008	0.745548964	1.690064669	2.210550785	1.608623266	1.983330011	0.979444385	1.481563807	1.022424698	0.707101762	1.258357406	1.963907123	1.28697896	0.85126394
2011/3/1	0	0.920177698	1.71723485	2.125926733	2.339274168	2.181652308	1.879118323	2.333172798	2.276219606	1.265567422	0.812471211	1.974312782	2.264562607	1.624730587	1.949906468	0.828700662	1.383696556	1.227641821	0.503468335	1.4879179	2.076786518	1.446540952	0.880908847
2010/2/1	1	0.928295732	1.828522444	2.205302	2.456905842	2.08172369	2.016262054	2.298061609	2.29579854	1.333120584	0.861190379	2.003887177	2.259177923	1.794770479	2.046365738	0.843682587	1.35282135	1.174772263	0.576345265	1.483249545	2.04363513	1.506025672	0.923376083
2010/12/17	0	1.013538361	1.887949347	2.430738926	2.52106142	2.213709116	2.227370739	2.369406223	2.456990957	1.594947934	0.818441153	2.268664837	2.440163136	1.697583079	2.263154745	0.889298677	1.545660138	1.096550345	0.595146894	1.625363231	1.969192386	1.650004268	0.862910151
2010/12/16	1	0.809189379	1.837307811	2.28844142	2.433588505	2.282635689	2.006753445	2.441186905	2.575410604	1.34610343	0.694484055	1.844013691	2.242841005	1.522831082	2.050020218	0.945274591	1.493990421	1.098658562	0.662231505	1.430962563	2.028238297	1.390119672	0.829936802
2010/5/25	0	0.956920028	1.909467697	2.347306252	2.523566961	2.433137178	2.043167353	2.352778196	2.406324625	1.36940527	0.860544205	2.038575411	2.243573666	1.771507978	2.225203276	0.989385307	1.492525935	1.093553543	0.607260466	1.490921378	1.993781924	1.505579352	0.941374242
2012/11/28	0	0.86085552	1.821634531	2.341739416	2.402323961	2.174897909	2.110156059	2.417640448	2.546061993	1.470943928	0.713303328	2.073786974	2.38861537	1.519787192	1.994187593	0.892801583	1.498913169	1.057359457	0.601359427	1.650414348	1.994526386	1.472702265	0.807148159
2012/2/23	1	0.909677982	1.815395236	2.304169655	2.460375071	2.374891281	2.034409046	2.346119165	2.378038168	1.323551536	0.851901591	1.87223947	2.128209829	1.777785301	2.116272688	0.969792604	1.454873562	1.069620609	0.655741036	1.369772911	1.96082139	1.514393449	0.936279178
2012/2/27	0	0.900731206	1.894919634	2.477096558	2.495496273	2.406844139	2.011604548	2.450740337	2.561426163	1.457040191	0.8067981	2.062870741	2.334205627	1.692786574	2.128680229	1.005693674	1.623446465	1.005493402	0.657754123	1.527668118	1.917118073	1.461841106	0.917745888
2012/11/19	0	0.869477689	1.84540081	2.297540188	2.478319407	2.301211357	2.032713652	2.350931644	2.39896965	1.400061369	0.743057549	1.885558248	2.387576818	1.568419099	2.131915569	0.848058164	1.359028816	1.042934418	0.677140474	1.436211109	1.99064517	1.408750176	0.87707305
2011/1/10	1	0.848301172	1.887541175	2.672652245	2.4293859	2.556262732	2.009726524	2.419999123	2.545910358	1.366634488	0.779054582	1.924530029	2.35397625	1.607194662	2.129857779	0.933347523	1.590302348	0.948024154	0.669379234	1.454130888	1.826795459	1.288461685	0.902280092
2012/8/2	0	0.951378107	1.837590456	2.420297861	2.472295523	2.268405437	2.116055012	2.25507164	2.355990171	1.459764123	0.786572337	2.105080366	2.31439352	1.630720854	2.226577282	0.921312571	1.338448286	1.068855166	0.643034458	1.521953821	2.041935205	1.534575582	0.887114048
2009/12/24	0	1.00492084	1.920268655	2.363404751	2.550670862	2.391717911	2.083736897	2.381713629	2.452603102	1.388327718	0.835908592	2.074741602	2.270807981	1.709157825	2.121981144	1.008284926	1.472936273	1.070255637	0.554628432	1.487257838	1.984327912	1.50214541	0.898302913
2011/4/26	1	0.968661785	1.860301137	2.411160946	2.414968014	2.439293385	2.006942272	2.462208986	2.540703297	1.422878981	0.838749826	1.944786787	2.23968029	1.748270869	1.986294746	0.875338018	1.549934149	1.039514899	0.547035098	1.409767747	1.858289838	1.454337358	0.929071486
2010/12/7	0	0.734787226	1.857518435	2.253212214	2.438844204	2.209314823	1.899741411	2.268170118	2.318995476	1.384577036	0.665781021	1.855543852	2.29621911	1.455829024	1.751490593	0.93072468	1.384986162	1.164948106	0.570656955	1.443939209	2.076074362	1.241575122	0.793139279
2012/11/26	0	1.010971308	1.930141568	2.306301117	2.567080021	2.365330219	2.130679607	2.334332705	2.415154934	1.429434776	0.876463294	2.089905024	2.265386343	1.793937087	2.096151352	0.858093262	1.380861878	1.13444531	0.522727251	1.481540203	1.898698807	1.532047629	0.916723669
2011/4/14	0	0.936209142	1.959284782	2.496144772	2.601713181	2.469927073	2.121886492	2.368749619	2.456846237	1.416174173	0.841684699	2.072672844	2.312739611	1.761167765	2.208120584	0.919305384	1.478308916	1.133151889	0.584089041	1.540733337	2.032569408	1.582610846	0.921263754
2012/3/27	0	0.965738893	2.000536919	2.451939106	2.623136282	2.540678501	2.022178411	2.426507235	2.561149597	1.406353593	0.933022738	2.101730824	2.353919506	1.853680611	2.221381903	0.883448362	1.550193906	1.036179543	0.607919514	1.541616321	1.922120333	1.509776115	1.000358939
2010/5/25	0	1.019622922	1.977022529	2.39996314	2.599790335	2.497856855	2.103890896	2.406085253	2.459453821	1.440162539	0.910384357	2.141167164	2.317845583	1.818611026	2.219153643	0.878573954	1.481054187	1.109701991	0.588080108	1.525284171	1.958346009	1.559693217	0.975470543
2010/12/3	0	0.929460883	1.849271417	2.187140703	2.468365431	2.21071434	2.11345315	2.413043022	2.527482033	1.385743141	0.766938984	2.0044384	2.309122324	1.691579103	2.078953266	0.900010109	1.510777712	1.187142968	0.550310969	1.541460156	2.081875324	1.473190546	0.85209471
2010/1/11	1	1.046131611	1.833905816	2.162707329	2.455028534	2.317141771	2.128228664	2.331351995	2.35540247	1.333507061	1.044036508	2.102552414	2.194755554	1.95729053	2.213463068	0.887750447	1.45189476	1.166239619	0.553041577	1.478769183	1.99668479	1.602073789	1.044906139
2012/12/20	0	0.938561857	1.739420533	2.298520327	2.381485701	1.998777986	2.089200735	2.251458168	2.30692482	1.488526225	0.778049946	2.160870314	2.413561821	1.558719993	2.090374708	0.827352822	1.330624819	1.176408887	0.557765663	1.659119964	2.108946085	1.539921403	0.846176565
2010/1/29	1	0.88522613	1.688304782	2.33753562	2.361607552	2.291852951	2.026995659	2.36951375	2.468000889	1.447126746	0.786358893	2.11351037	2.363416195	1.700896978	2.146445513	1.016864896	1.46440649	1.17400074	0.577149391	1.576158166	2.099010468	1.450058222	0.887904286
2010/11/23	1	0.893504322	1.916851282	2.279358387	2.484935999	2.410544634	1.957507372	2.396831512	2.368496895	1.314358234	0.850576222	2.131489277	2.203110933	1.79962194	2.027490854	1.003024459	1.428793788	0.999644339	0.585309088	1.538345575	1.903511047	1.536154151	0.992761552
2011/12/13	1	0.961058736	1.923065543	2.296860456	2.552989483	2.327392101	2.03509903	2.39609766	2.457316875	1.450856686	0.879729927	2.08629775	2.292783022	1.800726414	2.099670172	0.944683909	1.470834851	1.11724782	0.543459356	1.492769837	2.001205206	1.480301261	0.92516005
2011/2/28	1	0.813297093	1.944116354	2.401214361	2.593355894	2.418726444	1.943430901	2.278800249	2.369562149	1.326202273	0.834699631	2.130558729	2.273179054	1.738350511	2.073744059	0.80260694	1.462520838	1.069278002	0.548950851	1.740378261	1.915851831	1.431978226	0.901693344
2010/12/14	0	0.827320039	1.871067047	2.351162672	2.489911079	2.471542835	2.03901124	2.403976679	2.486711025	1.382021308	0.829104245	2.067684889	2.339129686	1.823639631	2.103180885	0.929239392	1.451702952	0.988845468	0.58694458	1.575994253	1.986055374	1.544161797	0.955322802
2011/2/21	1	0.971398592	1.770638585	2.356647968	2.404001474	2.332497835	2.130153656	2.243364573	2.296229124	1.384300709	0.740023196	1.832559705	2.193223	1.577972293	2.176867247	1.067755699	1.63965857	1.101091623	0.540044069	1.356280327	1.927152991	1.414159179	0.801485538
2010/12/27	0	0.980865717	1.888678551	2.312409401	2.529068947	2.309089184	2.055346727	2.404061079	2.459184647	1.468941689	0.905265808	2.10314393	2.285764933	1.833517909	2.132314682	0.937975824	1.475766063	1.093606591	0.550903916	1.48951602	1.982656598	1.517517328	0.945592105
2010/12/3	1	0.939343929	2.092009306	2.56009078	2.683938503	2.58016324	2.06849122	2.406367779	2.521541357	1.3360641	0.943908095	2.114580631	2.165893316	1.869907856	2.134045601	0.915747285	1.530222654	0.904326558	0.619071066	1.490069866	1.812090278	1.588130832	1.015177131
2012/4/18	0	0.96611011	1.931350827	2.412334442	2.551420212	2.34766531	2.086335659	2.361868143	2.435540199	1.424082041	0.868938804	2.116988897	2.281561852	1.764798641	2.211271763	0.884848893	1.429670811	1.139819264	0.588347852	1.532381177	1.994799972	1.563553095	0.920410275
2012/7/4	1	0.916195929	1.837558627	2.252688885	2.481312513	2.216742277	2.047386885	2.374902725	2.516287088	1.346156359	0.807048559	1.893708587	2.255678415	1.726539373	2.144116163	0.965895832	1.581277013	1.175131559	0.56737262	1.413547039	2.020785093	1.437154889	0.886192203
2011/12/28	1	0.903851688	1.838784575	2.427270889	2.437345028	2.23419714	1.952131629	2.424351215	2.532647133	1.383793592	0.711671889	2.000188112	2.283959627	1.464515567	1.986637354	0.877317607	1.520315886	1.046981812	0.539392292	1.559189677	1.907235265	1.408105493	0.807652473
2012/4/11	1	0.896669328	1.862960458	2.384083748	2.460933208	2.409502506	2.09711957	2.389555693	2.409713745	1.36946249	0.788030088	1.983489156	2.291279793	1.667870879	2.053146601	0.949099123	1.453282237	1.10717988	0.568983614	1.488986492	2.067533016	1.467715621	0.927403927
2012/6/14	1	0.949317515	1.796435833	2.309134007	2.429870367	2.200883865	2.089893579	2.328921318	2.431583881	1.452514052	0.871373415	2.207014561	2.344612122	1.761570692	2.199121714	0.895561099	1.358734846	1.047006011	0.64878732	1.613790631	1.983015299	1.589580178	0.971819937
2010/4/27	0	0.897063553	1.962302923	2.533403158	2.568560839	2.451596022	1.991248369	2.403036833	2.503119946	1.394445896	0.828896165	2.008172274	2.265130043	1.709027171	2.135841131	0.899201512	1.416002035	0.932199836	0.699399948	1.47538209	1.870496154	1.488095045	0.95507431
2012/11/16	1	0.871291876	1.768224239	2.388563156	2.391622782	2.288766623	2.013530254	2.381931305	2.404537439	1.371886611	0.804858804	2.071661711	2.28206706	1.668468833	2.096734762	0.885957301	1.391295075	0.945969105	0.645563662	1.53798151	1.871368885	1.501544714	0.90991658
2012/9/21	1	0.934215426	1.745379925	2.455541372	2.390468597	2.351107359	2.070937395	2.305466652	2.333837748	1.289852262	0.817314327	2.029452562	2.156951904	1.786691427	2.114111662	0.932166338	1.408023	1.112684011	0.538221955	1.508182287	2.032216549	1.466563106	0.920646787
2010/1/8	1	0.983680487	1.743813634	2.2315166	2.392797947	2.314884663	2.107212067	2.325159788	2.329309464	1.381539822	0.751581132	1.900321722	2.193180084	1.539414287	2.135021925	1.045668364	1.597179532	1.098928571	0.534350693	1.386778831	1.915759921	1.461529374	0.812594712
2012/4/18	1	0.962947369	1.968475938	2.255494118	2.604492426	2.344968081	2.022943735	2.386991501	2.526516199	1.319912434	0.91791445	1.911863565	2.163987637	1.869821548	2.180908442	1.00274837	1.510389447	1.148643255	0.596848309	1.37773025	2.061881542	1.579674363	0.986755967
2009/12/4	1	0.993292093	1.909482956	2.348375082	2.509875774	2.456293106	2.077252626	2.411077738	2.5206604	1.35520494	0.847689211	2.032868624	2.276429415	1.753462791	2.237383127	0.90345937	1.558689117	1.096984982	0.587566972	1.492473245	1.991862893	1.521446824	0.944453061
2010/8/31	1	0.926182389	1.85983634	2.246810913	2.534430027	2.287914276	2.050114393	2.29739666	2.394166231	1.346423626	0.73069495	1.968261242	2.249091148	1.597879291	2.02494812	0.862313926	1.388209462	1.272929788	0.502411366	1.464088082	2.11529851	1.434945703	0.791583717
2011/1/10	1	0.987298965	1.8637501	2.403638601	2.448420048	2.422501087	2.057527304	2.438695669	2.564301729	1.346922278	0.907251298	2.016313076	2.300905704	1.848705888	2.060601234	0.959581971	1.598651171	0.921782017	0.58499229	1.524380684	1.816265345	1.523262858	1.002995014
2012/11/15	1	0.898526669	1.994709253	2.399419308	2.535599232	2.519892216	2.134588718	2.412713289	2.507403612	1.288982749	0.804545641	1.872578025	2.101904869	1.722407579	2.111931086	0.932780743	1.493492961	0.889433682	0.640630484	1.423811674	1.728987813	1.503247857	0.957156122
2009/12/31	1	0.960558057	1.895468235	2.331620455	2.5279603	2.455108881	2.027183771	2.42746067	2.520422459	1.27346909	0.832336068	1.923606038	2.126989841	1.696164966	2.097504854	0.975149333	1.536899209	1.104718566	0.554733276	1.377289176	1.944516778	1.446712017	0.875825822
2010/12/27	0	0.910012186	1.933209777	2.281909227	2.5398736	2.396332741	2.086107254	2.305773497	2.410035849	1.354459167	0.768942475	1.923134208	2.198404789	1.638812065	2.195946217	0.948699892	1.462953329	1.109655976	0.65300262	1.428853989	2.039571285	1.523153067	0.883565366
2012/1/17	1	0.855364144	1.7342695	2.193920612	2.306930542	1.962253928	1.917350888	2.233957767	2.347899437	1.310096383	0.777586997	1.970330358	2.213781834	1.660616994	1.80564785	0.853874981	1.350661159	1.060155272	0.595549643	1.517400622	1.984801412	1.58423233	0.900293112
2012/3/31	0	0.97500366	2.043950558	2.49806118	2.659238815	2.441161394	2.179270506	2.361767054	2.470106363	1.51440537	0.842370868	2.180007458	2.385812759	1.788844824	2.254760742	0.927959442	1.501836181	1.016169906	0.657534063	1.592307925	1.905377388	1.607565284	0.936186373
2012/3/14	1	0.877851963	1.790646911	2.369296789	2.408216715	2.345749855	1.953416109	2.294577837	2.352434635	1.333225012	0.808379412	2.065460443	2.364429235	1.701313257	2.091665745	0.883397698	1.483653426	1.221895218	0.536578119	1.614644051	2.050201654	1.491795659	0.923263311
2010/3/25	1	0.934291899	2.072327137	2.590047598	2.680535316	2.526755333	2.140681267	2.38867259	2.534700155	1.394983649	0.8638708	1.995420337	2.203624964	1.708309174	2.216617584	0.960031986	1.545352817	0.857806504	0.69634521	1.470528603	1.820272565	1.526027918	0.952786624
2010/8/30	1	0.943165839	1.707833052	2.350039959	2.353698254	2.175583363	2.119460821	2.298464775	2.365748167	1.483877063	0.859962821	2.097478151	2.403939009	1.828276396	2.35632062	0.723582029	1.383815885	1.059015393	0.657810509	1.5473243	1.954949975	1.545879602	0.939872324
2013/1/4	0	0.992068708	1.957796454	2.359692574	2.527532339	2.546962023	2.070711374	2.476422548	2.605096102	1.393255711	0.937436819	2.134199858	2.280646086	1.853489161	2.139195919	0.965387106	1.598388672	0.996269107	0.603529692	1.526664019	1.832523584	1.568404078	0.997326672
2010/4/9	0	0.97524792	1.946574807	2.437815189	2.558933496	2.46019721	2.094647408	2.376151085	2.492734671	1.465649247	0.840861261	2.081454992	2.353485346	1.75017333	2.211727858	0.865877092	1.487501621	1.156761169	0.566738248	1.49245894	2.018968344	1.4957757	0.91315794
2012/6/6	1	0.978113413	1.916286349	2.338705778	2.539659262	2.394583464	1.870681167	2.462324619	2.530668259	1.369130254	1.016726971	2.135415077	2.214632988	1.944511294	2.14998436	0.91700834	1.486414909	0.948128045	0.667621017	1.503278375	1.9323138	1.561709046	1.062211871
2010/8/24	1	0.994932234	1.824049115	2.598171711	2.43084836	2.391196251	2.098239183	2.383464813	2.448198557	1.449196696	0.812424004	2.153089046	2.299260139	1.721390367	2.105921745	0.958254874	1.480085969	1.009496808	0.56630075	1.564481497	1.942455888	1.507310748	0.938902617
2012/5/15	0	0.957829535	1.886445999	2.442407608	2.467943668	2.198212385	2.147208214	2.483422756	2.621804714	1.495069385	0.769007325	2.103691816	2.391633272	1.550419569	2.186728001	0.976779997	1.55019033	0.910819888	0.653747439	1.597742081	1.787911177	1.593314052	0.856159031
2011/2/22	1	0.942747116	1.796604037	2.330308199	2.451460123	2.300446987	2.107551813	2.283514261	2.327646732	1.460106969	0.806724608	2.078701019	2.322296381	1.684234619	2.234558344	0.835722566	1.467362761	1.228088737	0.589767039	1.4839046	2.070763588	1.552480102	0.852035999
2010/1/25	1	0.957175076	1.82058382	2.210176229	2.445052147	2.260760307	2.093443155	2.28731966	2.381092787	1.329797268	0.846823573	1.84101975	2.111770868	1.720602274	2.202329397	0.958259642	1.520554781	1.149212956	0.585025847	1.337595344	1.993234277	1.530643463	0.880942166
2011/5/18	1	0.882617116	1.798817039	2.252581596	2.442374229	2.315503359	1.97845614	2.360434771	2.390632153	1.408472896	0.771679223	1.994156122	2.40356493	1.694887757	1.940798879	0.864226937	1.390874982	1.224152803	0.522413373	1.491541982	2.084727049	1.407575011	0.886009336
2012/10/18	1	0.888730705	1.987490892	2.593067408	2.577571154	2.566200256	2.036431313	2.399638414	2.50526166	1.406920791	0.844380319	2.016603947	2.302712679	1.737669945	2.21848321	0.899464548	1.49916029	0.927099049	0.681226969	1.47918272	1.846261382	1.387026548	0.951397896
2010/4/19	1	0.939974904	1.826043963	2.181453943	2.449234724	2.310117722	2.036752939	2.379339933	2.485577583	1.26799655	0.865460396	1.910250783	2.164345503	1.826438427	2.101424932	0.944521844	1.442454457	1.081719756	0.567212105	1.445332646	1.998074293	1.465598345	0.943333387
2010/12/24	0	0.953210831	1.787645221	2.377732992	2.424973965	2.29028821	1.986859083	2.437175035	2.525370598	1.445432186	0.843915701	2.195211887	2.395293713	1.694165349	2.130781412	0.886596262	1.54797399	1.066821814	0.567045629	1.610574126	1.967286587	1.50112772	0.916265786
2010/10/29	1	0.958453119	1.947020888	2.401863098	2.537387848	2.469565153	1.990207195	2.455950499	2.558118582	1.364456415	0.931459725	2.144515753	2.193765163	1.821955919	2.154230833	0.954508305	1.578377008	0.904039025	0.688040912	1.515426874	1.845219612	1.550871491	1.010995269
2012/1/10	1	0.896733582	1.958010912	2.463028908	2.556784391	2.505316734	2.118721008	2.40730691	2.553897858	1.455314279	0.79457736	2.096728802	2.323297977	1.750953078	2.182725668	0.939608812	1.493851304	1.034481049	0.67398119	1.564944744	1.998313189	1.505675912	0.932860136
2010/4/2	1	0.925588846	1.749235392	2.401611328	2.400035143	2.271032333	1.926697373	2.387964487	2.456288815	1.341133595	0.908616602	2.058182478	2.301481009	1.825402141	2.105186939	0.835542917	1.428478718	1.152822852	0.592381477	1.533449888	1.995882154	1.518278837	0.989371538
2011/12/5	1	0.938476145	1.902734518	2.352832317	2.489602089	2.306316614	2.045161247	2.335920334	2.366230488	1.407239199	0.810960531	2.082318783	2.268967628	1.697721124	2.014114857	0.940653503	1.403931856	1.101142883	0.545680165	1.48688364	1.985682726	1.49967134	0.900185823
2010/12/22	1	0.939209104	1.784310222	2.323306084	2.4440341	2.0442729	2.093787432	2.313262701	2.365949869	1.456711173	0.801819861	2.24140358	2.388842583	1.678490996	2.066030264	0.856869876	1.376181602	1.173254251	0.53984344	1.671829581	2.053609848	1.562691331	0.851358354
2010/6/29	0	0.994013667	1.881064415	2.276681662	2.467517376	2.347332478	1.986402273	2.475630999	2.59885931	1.363435626	0.839651465	2.063537598	2.344899893	1.65086782	2.108060122	0.920548022	1.516216636	0.992625535	0.624601603	1.552978158	1.903154135	1.515745997	0.929058373
2011/10/21	1	0.791003525	1.562465191	2.279653072	2.194598436	1.952045679	2.011221886	2.319507122	2.388766527	1.443719745	0.688787639	1.832477331	2.397446632	1.473845124	1.865655422	0.984735072	1.366283894	0.979571998	0.620971859	1.52562964	1.961282849	1.302895427	0.804134905
2012/2/22	1	0.912900269	1.826620221	2.405420065	2.408974171	2.466663361	2.101169586	2.30566597	2.322269678	1.351216078	0.664536536	1.838616014	2.171502352	1.490023017	2.185278177	0.984099984	1.520701051	0.973651648	0.6308586	1.360414028	1.826826811	1.321530104	0.801084578
2010/3/22	1	0.860051155	1.895663857	2.554687262	2.487782955	2.422062874	1.989449263	2.39683032	2.484562397	1.325110435	0.827237487	1.824965239	2.173000813	1.71533668	2.150628805	0.981473625	1.408859611	0.898687422	0.704316556	1.319925904	1.833473086	1.382370949	0.938340425
2012/11/15	1	0.946372986	1.909332514	2.318624973	2.514089108	2.351799965	1.957372904	2.400625706	2.474940062	1.324817419	0.820007026	1.934263229	2.248911142	1.693173766	2.113567352	0.876150131	1.441000581	1.068345666	0.624688387	1.376748204	1.986893535	1.424455762	0.897109091
2010/10/15	1	0.907112777	1.797124386	2.423631668	2.418356419	2.352717876	2.077799082	2.371202469	2.365497112	1.540989876	0.856054485	2.21784234	2.397298098	1.800541639	2.223381758	0.810991764	1.351381183	1.104107857	0.657128811	1.56395781	2.035825014	1.594817162	0.990635991
2010/3/24	1	0.906180561	1.984910488	2.423345566	2.593196869	2.235190392	2.062791824	2.341267586	2.446873665	1.444856405	0.733168185	1.992289305	2.311800718	1.558627844	2.085377932	0.950839579	1.444099665	1.048392177	0.648142397	1.483864784	1.930236936	1.456600547	0.827366948
2010/7/2	1	1.055358529	1.922156215	2.426751852	2.577211618	2.448498011	2.061125517	2.412218809	2.381610394	1.401712894	1.086488962	2.188151121	2.23244071	2.048281908	2.215066195	0.872887015	1.438956857	1.096804023	0.571320653	1.517050982	1.934066176	1.578844309	1.116262794
2010/12/1	0	0.908285916	1.997235894	2.573715925	2.599370003	2.254540443	1.969254851	2.406995773	2.43605876	1.372593522	0.802743971	1.952590227	2.201189756	1.633410096	2.029601574	0.970321476	1.395556211	0.985181034	0.70351702	1.432038665	1.930819869	1.467292428	0.91208148
2010/1/29	0	0.999307334	1.831789851	2.393245459	2.499164343	2.326049328	2.108320236	2.363563299	2.42295289	1.432722569	0.867895186	2.094804287	2.275831938	1.730017424	2.208216667	0.942353666	1.536592722	1.106123805	0.60536623	1.523664713	1.961332679	1.53085196	0.919880688
2011/5/25	1	0.936934888	1.787987471	2.193535328	2.467430115	2.037554979	1.920501828	2.373673677	2.305845022	1.385338426	0.863325655	2.187340021	2.350970507	1.760017514	1.924597025	0.826046646	1.239945889	1.040924311	0.524010837	1.643970609	1.916446686	1.46698308	0.949684501
2012/9/3	1	0.963838339	1.80791676	2.187437534	2.373681068	2.365921021	2.04869318	2.435912848	2.483281374	1.324631572	0.790416241	1.96527338	2.246269703	1.618977666	2.053683043	0.875640512	1.425781727	1.003005028	0.603064656	1.467712045	1.928135395	1.499312997	0.897569597
2011/10/27	1	0.961309433	1.875679016	2.281212091	2.53332305	2.190681219	2.169548988	2.363404036	2.490003347	1.461942792	0.790692151	1.988969088	2.309521914	1.669229507	2.025434017	0.942192435	1.506448984	1.043755412	0.556758225	1.478282332	1.929499388	1.406624436	0.805953324
2010/6/11	0	0.982214391	1.953106165	2.352432966	2.594867229	2.326533318	2.052111626	2.353229046	2.376352549	1.422644258	0.895759881	2.10109663	2.254195213	1.832379937	2.197020769	0.922268629	1.512237787	1.208528042	0.552706122	1.48341465	2.049499273	1.536619663	0.945453107
2012/8/2	1	0.860827088	1.929679155	2.296502829	2.478526354	2.446559906	1.984139323	2.389838457	2.368243933	1.310101509	0.815587819	1.984824419	2.346902132	1.664037585	2.115156174	0.82958591	1.325148582	0.926516652	0.661132455	1.528156042	1.85142684	1.346886396	0.937057614
2012/7/31	1	0.818265617	1.779614925	2.180103779	2.429460764	2.237513304	1.903684139	2.305389643	2.349988699	1.273062587	0.794405282	1.933046579	2.145028591	1.745503306	2.076033592	0.92774272	1.386449933	1.11410594	0.675736725	1.469939828	2.037767649	1.416308165	0.936556935
2010/11/23	1	0.94841516	1.899071813	2.35891366	2.543735743	2.297890902	2.030735731	2.384247065	2.415673971	1.366615176	0.838559806	2.017781258	2.261003256	1.743950009	2.147460699	0.850513875	1.403009057	1.187836409	0.580051184	1.471658587	2.091391563	1.51930058	0.915864706
2010/12/16	0	0.799157023	1.980476141	2.303810835	2.575313568	2.346804619	1.99929595	2.434583902	2.57199192	1.373971939	0.720781028	1.959299207	2.233745098	1.515289903	2.037287951	0.981501222	1.532610774	0.913704097	0.679178834	1.49713707	1.913790703	1.43885541	0.841264963
2010/12/24	0	0.872798324	1.987767458	2.324038506	2.54240799	2.452639341	1.986999273	2.433507442	2.505600929	1.335108399	0.777784824	1.928633928	2.213191271	1.68024981	2.042519808	0.985561073	1.511023521	0.985401988	0.668033123	1.426970243	1.934509039	1.463092208	0.922180355
2012/4/25	1	0.848305464	1.771445513	2.377306223	2.384268522	2.294546366	1.963557005	2.334064245	2.329399109	1.357509136	0.816889644	2.051041842	2.313203096	1.679613948	2.08798337	0.922576189	1.369667649	1.027486324	0.689602315	1.545256257	1.979282618	1.493233323	0.918001711
2010/11/16	1	0.90721488	1.77457583	2.071409702	2.339154482	2.256985188	1.87499702	2.351045132	2.363675594	1.289165854	0.777873397	1.98028326	2.153060198	1.601475835	1.715308189	1.023581743	1.463871121	0.983578086	0.497099549	1.438093185	1.963605046	1.272327781	0.879776657
2011/12/21	1	0.921745777	1.894089222	2.308855295	2.465226173	2.325346947	2.02475667	2.432512045	2.495256901	1.393711805	0.860319972	2.015594006	2.405495644	1.719192982	2.112702608	0.841930628	1.423068285	0.931765735	0.641842008	1.519003153	1.819749951	1.440414667	0.946540952
2010/1/14	1	0.897381723	1.844210505	2.279989481	2.470306635	2.255756378	2.096006632	2.307044506	2.440446377	1.412466168	0.829066336	2.088246107	2.282479286	1.737789273	2.109714746	0.926396728	1.418937922	1.029357076	0.627144277	1.540278792	2.019047022	1.511312366	0.93296802
2012/8/3	1	0.861026347	1.812525868	2.232917547	2.427341461	2.237451077	1.920851231	2.366165161	2.4415555	1.33704567	0.809876561	1.967029333	2.198928595	1.659333467	1.974691272	0.952308774	1.386613011	1.077055693	0.613519609	1.440999389	2.019529104	1.436999917	0.918675601
2010/8/24	1	0.944960177	1.863505602	2.383257151	2.493072033	2.395659208	2.058423519	2.276067972	2.294347763	1.430875301	0.822267234	2.130000591	2.285807848	1.762294292	2.197187185	0.877979577	1.429500103	1.194141388	0.547267735	1.548345208	2.021552801	1.506311297	0.915144145
2010/12/16	0	0.900598645	1.944935083	2.249621868	2.528985739	2.068408728	2.089677572	2.275854111	2.375554562	1.41562736	0.764396906	2.029505253	2.269693136	1.632974744	1.985440254	0.894614875	1.485422969	1.101980448	0.479563087	1.487766504	1.898176193	1.481447697	0.811071038
2011/5/31	0	0.893621981	1.973846793	2.490676165	2.56283164	2.368148088	1.910129666	2.469593763	2.532942533	1.321375012	0.878983557	2.023528099	2.130685568	1.820896983	1.927233696	0.976991355	1.54546535	0.986812592	0.575743973	1.487276912	1.906115651	1.507371664	0.990389407
2011/1/19	0	1.014415622	1.961291909	2.345151663	2.575519562	2.233408213	2.077519417	2.407785177	2.471428394	1.428130627	0.909540951	2.022199154	2.344952106	1.848653793	2.113373756	0.876928329	1.380288363	1.249855757	0.563665271	1.459499836	2.141815186	1.560850859	0.999404311
2009/12/21	1	0.894137144	1.83529985	2.245251179	2.462739468	2.286104441	2.027386665	2.371918201	2.437959194	1.364846706	0.769871712	1.935839891	2.210685968	1.731220007	2.051417589	0.991753101	1.466320276	1.10982585	0.596045554	1.424608946	2.047717571	1.46534574	0.88781935
2012/2/28	1	0.898768008	1.893158436	2.307522058	2.507078409	2.438661098	1.990957975	2.400491476	2.520425081	1.344373345	0.850512445	2.032907248	2.276559353	1.857744455	2.099796057	1.0127635	1.536959767	1.093135595	0.600685656	1.532388687	2.038820267	1.392284513	0.959859312
2010/12/21	1	0.92262429	1.949797511	2.35005188	2.551472425	2.306583643	2.122055054	2.443834543	2.568588257	1.49577415	0.733142614	2.120292902	2.356266022	1.62245965	1.92345643	0.989970684	1.440096021	0.983755708	0.58457303	1.553653359	1.923080206	1.482377648	0.845433652
2011/12/21	1	0.824668825	1.959968209	2.27129674	2.521728516	2.479094028	2.078657627	2.41024065	2.49105978	1.2336092	0.747983873	1.893800855	2.115236044	1.693779349	2.140352249	0.865887344	1.460617185	0.966183484	0.688728034	1.470556498	1.917343259	1.457153916	0.94781059
2010/9/27	1	1.002046227	1.953883052	2.26100564	2.535968542	2.400085926	2.071441889	2.481610298	2.548558235	1.39922595	0.923856378	2.004891157	2.246443033	1.899342537	2.093441725	0.872763693	1.426560044	1.04029119	0.612300515	1.43018508	1.879998684	1.497184396	1.037607789
2011/11/21	0	0.884826541	1.890696049	2.685602427	2.509611368	2.030487776	1.964825034	2.352246523	2.379956245	1.454797864	0.744358659	2.114088535	2.315619946	1.55284524	1.946828127	0.885489702	1.330559731	1.076397181	0.581800818	1.539843202	1.939458132	1.450562835	0.84038496
2010/3/3	0	0.956868231	1.838518143	2.322071314	2.495963573	2.25160718	2.166721582	2.299567461	2.432107687	1.472397685	0.830255568	2.095105171	2.359329224	1.749003649	2.166644335	0.951357007	1.465754986	1.212448597	0.550672114	1.542755842	2.146358013	1.507612228	0.861526191
2009/12/30	1	0.928266883	1.798051715	2.270359993	2.419800282	2.356201887	2.090055466	2.338586807	2.380898714	1.37567544	0.812764645	1.997620583	2.272467613	1.719389439	2.20716548	0.831911564	1.470487595	1.179687858	0.608295918	1.464086294	2.080628872	1.566903114	0.89737314
2010/6/10	0	0.958020926	1.757666826	2.286585569	2.380756378	2.296552658	2.142146826	2.268242836	2.21105814	1.368260026	0.832876861	2.002790451	2.241050005	1.702890515	2.354559422	0.819121957	1.330549002	1.152105808	0.726320803	1.471090913	2.008738279	1.540558934	0.903107047
2010/1/12	1	1.066672325	1.821933627	2.292718649	2.444264412	2.352308512	2.172103167	2.314207315	2.291547537	1.385584354	0.970641077	2.135045528	2.225021124	1.866703391	2.269987822	0.804709256	1.435459137	1.17365551	0.560706317	1.475018978	1.894966125	1.574122667	0.994525075
2012/4/12	1	1.00511384	1.789887786	2.304127693	2.377779245	2.255897045	2.071197748	2.464678288	2.551120758	1.448733687	0.916937053	2.119710445	2.317948818	1.780086875	2.084837914	0.896990716	1.509098649	1.058297992	0.536666632	1.532601953	1.958957553	1.542338729	0.953919232
2011/11/18	1	0.967770219	1.942263484	2.275324106	2.525677443	2.494625807	2.132507324	2.435777187	2.51581049	1.332370877	0.904948413	2.010812998	2.098833561	1.849185586	2.279609919	0.841828287	1.520236611	0.925000012	0.61753267	1.401192784	1.7819736	1.645658493	0.995617449
2010/8/2	1	1.028740644	1.64204824	2.333530188	2.22601366	2.246708632	2.01537466	2.460211515	2.521328688	1.489459872	0.90889883	2.27336216	2.443412066	1.699174047	2.190840721	0.769272566	1.470680952	0.877345502	0.608449221	1.625666142	1.711552501	1.569607615	0.993848741
2011/1/10	1	0.827473223	2.042708158	2.433467627	2.592941999	2.522229195	1.940622926	2.449794769	2.588814259	1.313284755	0.783959985	1.897712827	2.140446424	1.714191914	1.88700223	1.1086694	1.614163518	0.900765836	0.584025681	1.404975653	1.79292357	1.453628421	0.91777122
2010/1/6	0	0.823421001	1.982358575	2.401178598	2.550723076	2.501839399	2.065043211	2.428237438	2.575052261	1.350364447	0.728489995	1.863166809	2.220900536	1.632074952	2.131104946	0.944595516	1.487696648	1.033949375	0.808719814	1.455053329	1.933679342	1.410587668	0.89600563
2010/4/22	0	0.945244253	1.803449273	2.405409575	2.434444427	2.284034252	2.079320908	2.375531197	2.474431753	1.39418447	0.805437505	1.965444207	2.262858152	1.636242628	2.242799997	0.930429876	1.514778852	1.098410249	0.607374966	1.456532717	2.041730642	1.530654192	0.888585806
2011/1/11	0	0.789822817	1.974502087	2.289645433	2.537884951	2.450231791	2.047841787	2.377272844	2.397840261	1.361649036	0.721296251	1.81599462	2.253855705	1.626136303	2.147761106	0.894440591	1.389099479	0.93140769	0.779993415	1.37759316	1.896096706	1.430237293	0.905801415
2011/11/30	0	0.780524433	1.826818585	2.2775774	2.480941296	2.259386539	1.975876689	2.427508116	2.515528202	1.428237081	0.79782027	1.978022933	2.321989298	1.733206987	1.915763617	1.005117297	1.518942833	1.0273422	0.595196843	1.536648273	2.008522034	1.3898983	0.906919956
2010/7/30	0	0.836342216	1.803888559	2.358705282	2.434193134	2.353095055	2.006164789	2.455899477	2.5471313	1.35057795	0.822987139	2.084122419	2.285259008	1.731672645	2.102431059	0.959602177	1.561406612	1.013185978	0.626150966	1.581013441	1.966284394	1.529425025	0.954072654
2010/1/7	1	0.989480078	1.819374323	2.475039244	2.417848825	2.245589256	2.074358702	2.314763546	2.354030848	1.500249505	0.807871103	2.172447443	2.435225248	1.585958838	2.141837358	0.659616411	1.256994963	1.06988585	0.56400609	1.581207871	1.895762801	1.495238662	0.874386191
2010/5/28	1	0.892355204	1.782823801	2.224427223	2.360761881	2.357589722	1.912174106	2.462563753	2.586420774	1.389361382	0.910645962	2.122946978	2.367941141	1.798290014	2.137986898	0.847263694	1.420102835	0.95326364	0.719282329	1.573613644	1.882916331	1.541290522	1.001683235
2012/11/16	1	0.928312778	1.892925858	2.456531286	2.502944708	2.379451275	2.081694603	2.396312475	2.487711668	1.437268972	0.803037882	2.151284933	2.299561739	1.650815606	2.10136342	0.957775533	1.520990252	0.938332677	0.620921671	1.558346748	1.883528471	1.489467621	0.918236375
2012/4/19	1	0.972927868	2.040985584	2.425184965	2.618680239	2.484441996	2.107684851	2.415909767	2.531496286	1.413039923	0.857725978	2.132146358	2.320957661	1.783320785	2.204632282	0.907138944	1.490303636	1.058581352	0.584423065	1.546450019	1.980993152	1.537550807	0.958306372
2011/5/31	0	0.879893422	1.970552206	2.428277016	2.588746548	2.45803237	2.025482178	2.405945539	2.457359791	1.367011428	0.86759001	2.033638716	2.224060059	1.843484521	2.134493351	0.951908588	1.535884738	1.085258484	0.606215775	1.472941995	2.061037064	1.493591189	0.98930037
2012/2/29	0	0.923121572	2.038197279	2.467369556	2.656940222	2.503712416	2.030303001	2.369862318	2.444792032	1.36446619	0.828856826	2.036515474	2.198176861	1.78355372	2.069574594	0.918750584	1.500740528	1.181993246	0.530507684	1.481293082	2.031367064	1.523853302	0.922400832
2010/12/20	1	0.934713602	1.865230799	2.114149332	2.522060156	2.246269941	2.063851118	2.239751816	2.344000101	1.370545983	0.814505398	1.978696704	2.222973824	1.723556161	2.073590994	0.9978894	1.50126636	1.085093975	0.557785749	1.455677509	1.963071942	1.490413904	0.881564736
2012/12/6	0	0.854505062	1.923041105	2.346129179	2.541903496	2.272035837	2.041028261	2.349838495	2.453896761	1.418396831	0.810146511	1.876192808	2.274641275	1.751215816	2.176490545	0.978709698	1.49987042	1.070477486	0.628794849	1.400802732	2.033892393	1.479148626	0.906873822
2012/2/24	1	0.947309017	1.78014195	2.436663628	2.372847795	2.370534182	2.167576075	2.407663822	2.459860563	1.448848367	0.815846086	2.134168386	2.430384874	1.650784254	2.337828875	0.876218975	1.378529549	0.927023172	0.71419239	1.593902469	1.849995494	1.538732886	0.927663386
2012/4/28	0	0.885071993	2.019523621	2.431891203	2.589897156	2.521451712	2.068227291	2.465245962	2.607559919	1.407745481	0.86314255	2.046004295	2.281914949	1.784576178	2.143088579	0.978969276	1.537101984	0.932616532	0.715800881	1.532867551	1.856587052	1.504925847	0.983917654
