# Supplementary material for: Multi-modal data combination strategy based on chest HRCT images and PFT parameters for intelligent dyspnea identification in COPD
Source: Front Med (Lausanne). 2022 Dec 21;9:980950. doi: 10.3389/fmed.2022.980950 (PMC9811121; doi:10.3389/fmed.2022.980950)
Supplement: Supplementary file 1 [file Data_Sheet_1.ZIP › Supplementary Materials V2_20221129/Table S5. FLF_2.csv]

time	label	1	2
2011/3/4	0	-1.834243148	0.02129949
2011/12/29	1	23.54585832	-3.841363201
2009/12/29	1	5.590609461	-3.067693081
2010/11/25	1	-22.30738174	-9.494096403
2012/9/10	0	-5.344573707	3.204139392
2012/8/20	1	16.3696134	6.56524542
2010/3/26	1	-28.01741328	12.36091102
2011/3/7	1	-3.276653956	5.785133269
2012/3/27	1	-24.25068151	-10.97699177
2011/1/11	0	-2.757416907	-3.54053933
2010/1/19	1	19.41871264	1.335558456
2010/11/24	1	7.089127025	-0.252930361
2011/1/10	0	-8.487037848	-1.313788131
2010/2/4	1	3.19895258	9.297937286
2012/9/10	1	7.215973459	4.38432363
2011/3/23	0	-16.28615856	-3.999559879
2011/5/31	1	34.17126701	-6.890072193
2010/10/13	1	29.99139456	-6.304237248
2012/4/11	0	-11.77882291	7.308144459
2012/4/13	0	-15.57924556	4.857219129
2012/12/20	1	14.54268855	-7.619530727
2011/6/3	1	-28.53113291	3.485549434
2011/11/23	1	0.805092522	-3.974273077
2012/12/14	0	-4.011064186	-13.47630368
2009/12/17	1	8.852546215	-1.518553931
2012/4/6	1	25.68780214	-5.9426977
2011/2/22	1	-2.378710191	-2.672274892
2011/4/28	1	-22.53527458	8.190867945
2013/1/4	0	5.412304365	-4.762230404
2010/11/23	1	-23.48404869	8.516578567
2011/4/18	0	-9.203294679	6.396786939
2010/5/5	1	-7.652225845	-3.556258689
2009/12/16	1	21.7319773	-1.000228137
2013/1/7	0	8.461947695	16.24938205
2011/3/23	1	-17.12431998	-2.235740516
2010/2/2	1	19.7504327	1.867527043
2012/4/26	1	-10.15265081	-0.760675843
2011/2/23	0	-10.79627284	0.233302978
2012/8/23	1	8.980286719	-4.67301827
2010/11/30	1	-20.39052852	-2.824548375
2011/3/31	1	-6.524191605	8.50094445
2010/4/26	0	-17.04388991	-10.00141489
2010/8/31	1	16.15328228	3.785137481
2010/4/8	0	-30.60561824	1.287452937
2010/2/3	1	2.3577001	-6.968712145
2011/1/18	1	31.6417687	3.973087375
2010/4/23	0	-21.12747117	1.142907763
2010/1/26	1	0.619790974	7.506971441
2011/3/29	1	-8.376726151	4.986579975
2011/2/25	0	-6.85425925	0.971484818
2009/12/28	1	34.8817133	0.596786974
2010/8/26	1	0.936464	-3.065213907
2012/12/4	1	-15.91198378	2.741647917
2012/9/27	1	1.185976804	15.05040622
2010/4/16	0	-14.38674377	5.929240544
2012/4/13	0	-17.50658944	2.370420399
2011/1/17	0	-3.185116731	-5.485696229
2011/11/1	1	-25.58651227	7.91649713
2011/1/13	1	15.34838946	-11.54431419
2010/12/8	0	-4.753323783	-5.014954907
2010/12/30	0	-2.409727931	-2.515896623
2011/1/19	0	-0.10642576	6.395027437
2010/12/17	1	36.09734598	1.078343645
2010/2/2	1	23.4635022	-5.197516445
2012/8/23	1	15.16628577	7.087949405
2012/10/24	1	25.17613374	3.955116542
2012/12/21	1	-5.036318019	8.938294184
2010/2/2	1	0.69687223	-2.989948257
2011/11/30	1	-23.67001718	-5.655056661
2011/12/29	1	-2.15289338	-6.452683912
2011/4/11	1	31.16649665	0.242965203
2011/1/18	1	0.176014156	-1.941196997
2012/1/10	1	6.361235557	-2.24696497
2011/11/22	0	-15.16942439	-6.647232709
2010/8/3	1	-9.019162271	5.581042186
2012/2/20	1	-7.90298666	-7.805900382
2011/11/24	1	22.04202929	-1.927353389
2012/2/23	1	1.399450184	7.788599052
2010/10/28	1	-16.46827716	-9.570801998
2010/12/20	0	-0.495094325	-8.86232608
2011/11/10	1	15.67946327	-1.547809565
2011/1/6	0	-5.465740348	-3.677667429
2011/11/16	1	-6.643310697	-7.835080016
2012/11/13	1	-16.25409689	-9.50818485
2011/4/26	0	-13.59756083	-0.015989508
2009/12/7	1	2.015231594	3.720748611
2011/4/14	0	-5.861873606	-4.47497993
2012/11/22	1	-24.94798795	-11.63921418
2012/11/27	1	-10.21009647	-7.080765216
2010/11/30	1	-16.66511371	-2.360745515
2010/1/27	1	7.677683787	11.25482537
2012/12/3	0	-7.526143747	-18.83203518
2009/12/18	1	13.63265343	0.161868807
2010/12/21	0	3.109259245	-6.911167567
2012/11/22	1	6.831000428	-0.522034973
2010/7/7	0	21.73094482	-0.028934739
2011/11/1	1	-13.61477983	10.79467552
2012/9/26	0	-8.105096921	6.011539858
2010/12/14	1	13.99635241	7.199558233
2012/1/5	1	-2.296007006	3.075361715
2011/5/19	1	-21.42149006	-2.618057414
2012/4/6	0	8.845907666	-6.476920775
2011/1/12	1	-3.438906793	0.740341067
2012/6/5	1	6.405919715	3.690015181
2010/4/12	1	-2.684948833	0.619051838
2010/11/19	1	22.4111958	0.720871001
2010/11/29	1	-20.96755356	-3.016789535
2012/6/18	1	25.3489163	-4.6976926
2011/6/3	1	-13.3238106	1.201449493
2012/12/17	1	-1.518410352	-0.861936798
2011/2/25	1	14.46457842	2.263931722
2010/3/23	1	-19.63597528	1.372220262
2010/1/19	1	5.027034433	-4.197448463
2011/12/15	0	-6.825830414	-12.06246975
2009/12/23	1	-0.913486262	5.428416116
2012/1/17	1	10.27619967	-14.7163707
2010/11/22	1	16.619523	1.67198005
2010/8/11	1	14.54074646	4.754808796
2010/12/2	1	-18.42498176	3.305797421
2010/3/22	1	-25.84008227	-8.238822485
2010/3/5	0	-19.32671027	-4.368602671
2011/12/16	1	-14.94421875	-10.22651424
2010/5/4	1	27.89111183	-1.474299797
2010/6/7	1	-5.592158339	11.28402346
2010/5/11	0	-24.63872286	-12.15321363
2012/2/21	0	-7.194024133	4.956210958
2010/4/20	1	-15.67054107	8.627228179
2010/5/10	1	20.21514775	-9.876775593
2012/3/30	0	-28.52343309	2.877786785
2011/1/21	1	12.70799764	5.22716416
2010/9/30	1	31.44261915	-2.103953661
2010/11/4	1	-21.97666488	7.15095605
2010/10/13	1	17.49217144	-1.116731878
2010/7/16	1	-21.29529111	-4.541274943
2010/5/7	1	-18.69020635	0.363368488
2011/10/21	0	27.48576826	3.147697145
2010/7/8	1	28.79882973	1.86233277
2010/3/3	1	21.88998696	-2.586487144
2011/12/5	0	-16.46917565	-10.28142743
2012/12/27	1	17.49203293	1.439372172
2011/1/11	1	11.92834819	2.123531002
2010/3/8	1	-9.342781859	8.319796923
2011/1/17	1	-5.306909575	-2.010753446
2010/3/4	1	27.99917471	4.323143063
2010/1/5	1	12.33608626	2.167395071
2010/8/3	1	-15.89283015	1.733415385
2011/3/21	0	-29.15612183	9.598243398
2010/11/18	1	32.26836026	-3.811082508
2010/6/9	1	-9.013279145	2.57253922
2010/10/14	1	42.08048208	-5.155025972
2011/11/7	0	-16.25730421	2.72231783
2012/6/18	1	-4.827635499	7.490129224
2010/12/24	0	-1.694501879	-4.680405724
2010/9/28	1	-9.394728792	6.30085934
2012/2/15	1	-7.808380964	-0.171967655
2010/8/10	1	0.50201616	3.386219366
2011/11/29	1	-9.545628283	3.575522273
2009/9/25	0	-0.636896813	6.462627996
2012/3/1	0	3.64936937	-8.900606493
2012/4/27	0	-22.6952473	-14.21835762
2010/6/10	1	33.1626857	-2.283092598
2011/2/21	1	8.459488671	7.334656975
2010/6/29	1	-3.114632333	9.196675568
2012/11/21	1	-18.44068251	-1.490764016
2012/1/16	1	36.20125435	-1.102396941
2011/12/7	0	-3.359701534	2.904451041
2011/3/1	0	4.601562307	-7.304209521
2012/3/31	1	-21.74222699	-4.946171663
2010/12/24	1	15.5803356	-1.399959476
2012/2/17	0	1.05878257	-4.277571405
2010/4/12	1	-17.37618256	6.352217602
2010/1/22	0	-11.03623302	0.486489373
2010/12/30	1	9.403511464	7.731140825
2011/11/25	0	-22.46586883	-5.87318792
2012/7/4	1	19.74614258	-5.138063157
2012/1/18	1	-1.720636365	-8.148396459
2012/12/28	0	-3.92252267	-6.944348223
2012/12/7	1	0.685618627	-10.13725378
2012/3/27	1	-18.32952822	-6.886315761
2010/3/23	0	-18.11772374	-3.835178276
2011/1/10	0	3.006428766	-1.832681742
2011/4/28	1	-23.55113249	-16.15646154
2012/1/5	1	8.025968795	14.61205419
2010/11/19	1	-13.95788729	5.033566166
2011/3/1	0	-1.085487706	-4.537903537
2012/11/23	0	-10.25608391	5.091675265
2010/2/4	0	-3.056930638	-3.741094425
2012/2/20	1	14.98796817	-1.700314321
2012/2/27	1	-3.334552652	3.249314146
2012/2/17	0	-8.492556974	5.353573879
2010/1/13	0	33.34636855	2.097861055
2010/5/5	1	9.779248689	-1.131338362
2010/4/7	0	-9.277067492	9.449251231
2011/12/27	1	-2.091817611	-9.212363044
2010/2/1	0	-12.04999587	3.835056077
2010/12/1	0	-14.76041613	-3.895040649
2011/1/5	1	1.670533866	-6.076660057
2010/3/26	0	13.48644914	9.586857454
2010/1/25	0	12.32057562	-3.028570194
2011/10/21	0	3.174722529	18.94384846
2010/11/17	1	-17.04282558	-6.339111934
2010/5/17	1	15.96492584	-2.956733842
2012/12/13	0	0.117962416	-5.173354613
2011/5/12	0	-18.92047035	4.488885394
2010/1/21	0	10.41839139	6.317525211
2010/1/29	1	1.384748352	3.669620935
2012/11/12	1	28.53703597	-2.914181494
2010/8/10	0	9.455619374	1.367574408
2012/5/31	1	15.36792308	-5.382274353
2011/3/29	0	11.3015863	-4.200700574
2011/1/12	0	1.28068224	1.880091311
2010/11/24	1	-2.033560971	6.649890794
2010/7/5	0	20.94613155	-0.261050554
2010/1/12	1	-15.57592327	-6.877963699
2010/8/6	0	23.42557868	0.538084019
2010/4/28	1	-8.850854335	2.552117387
2010/1/20	1	-5.47088252	5.01454326
2011/1/7	1	10.29492572	14.78712126
2012/5/24	1	3.388362576	6.62880559
2011/3/4	1	8.985488359	4.791145652
2011/1/13	1	0.552477556	5.881902238
2011/1/6	1	28.4308332	3.761888261
2011/4/11	1	-13.24867326	4.009419186
2010/10/8	0	6.515753593	12.63545512
2013/1/9	0	-9.357301571	-3.861207813
2011/3/17	0	-21.03833423	-5.892331176
2011/11/2	1	25.84038413	4.293323203
2011/5/19	0	-17.01936867	1.413858033
2009/11/20	1	4.976016856	-10.0838033
2010/1/29	1	5.94365778	-2.748980831
2012/4/18	1	-12.29459364	2.71575487
2012/3/29	1	-14.35326935	1.696427002
2012/3/26	1	-6.350435904	3.142161017
2010/5/10	1	14.47370118	-1.680660556
2012/6/8	1	25.61861431	-8.763364479
2010/8/9	1	-0.282914466	-2.613915283
2011/1/19	0	-1.167623682	7.638103821
2011/11/7	1	14.36859757	-1.602311572
2010/8/11	1	18.23971979	3.242308978
2011/5/31	1	10.71059418	4.426137599
2011/5/3	1	25.27547558	-9.514499152
2012/4/13	1	8.907941116	-2.770528865
2010/3/19	1	-14.89557561	2.267823464
2010/7/30	1	21.20329174	13.37911078
2013/1/6	1	-6.36634764	-3.389888501
2010/12/15	1	31.08948172	-5.71901729
2010/1/20	0	2.320584299	-2.710624085
2009/9/28	1	29.04247882	-8.306776673
2011/3/24	0	-19.42871388	-8.521815433
2012/12/13	0	-1.912305521	-2.987626836
2012/7/2	1	20.78112209	-2.377538151
2010/10/26	1	9.135754469	4.107483374
2010/4/20	1	-23.56376241	-4.595027973
2011/3/22	1	-17.06358646	-8.134229808
2011/1/21	1	37.17951105	-0.493009964
2010/2/8	0	3.393507242	4.605250382
2010/12/2	1	-2.304884727	-5.385115259
2011/4/13	0	-16.87893532	3.874543757
2012/7/2	1	18.15967226	3.838589074
2012/12/3	0	-10.6131441	5.303661436
2011/10/20	1	26.45888595	-10.05523318
2010/8/5	1	26.96513503	4.268318789
2010/8/4	0	-18.93127841	6.012932445
2010/12/8	1	24.85226483	3.207647532
2010/12/29	1	-1.777212844	22.62531423
2011/3/8	1	-8.254380642	1.476019946
2011/3/8	1	28.11370687	-5.174028622
2012/3/27	1	-15.52130488	-5.182434597
2010/4/22	0	-6.304404735	-1.294306364
2012/7/6	1	-2.578887461	-4.736644366
2011/3/31	0	14.10468218	3.783930291
2011/3/18	1	-23.09079728	-10.00369099
2010/12/23	1	-5.461584002	-1.53321198
2010/4/7	0	-0.425504274	-6.523672805
2012/4/17	1	-19.61102385	1.631041738
2010/4/8	1	4.355832981	7.611167813
2012/4/6	1	-27.87957221	8.168146004
2011/1/19	1	13.75937089	-6.990698661
2012/8/15	0	-7.124594508	-5.973281238
2010/3/24	1	-22.06750253	-4.730904627
2011/11/11	1	-8.50565554	6.847224159
2011/3/1	0	14.25292666	3.30086014
2010/2/1	1	11.87147281	0.019660185
2010/12/17	0	-2.573705612	-2.959791051
2010/12/16	1	-0.302468603	-8.773694352
2010/5/25	0	-20.68198934	0.066030648
2012/11/28	0	-6.452827806	5.919580672
2012/2/23	1	4.341124012	7.117893315
2012/2/27	0	-6.434503463	1.182919286
2012/11/19	0	-29.66532113	9.305683657
2011/1/10	1	10.40576024	-2.897231008
2012/8/2	0	-17.78599021	-0.680907364
2009/12/24	0	-9.925339228	0.958087083
2011/4/26	1	34.61057639	-4.637869125
2010/12/7	0	-1.357474976	1.630656895
2012/11/26	0	-17.61704111	-1.710020643
2011/4/14	0	-19.03399317	1.504108804
2012/3/27	0	-20.70022631	-11.29425891
2010/5/25	0	-18.6864831	9.199424663
2010/12/3	0	-3.883475772	3.223540736
2010/1/11	1	-10.73884507	0.024788152
2012/12/20	0	-9.955743686	-5.538076735
2010/1/29	1	-0.22316009	7.591293824
2010/11/23	1	-22.15143924	-3.195060671
2011/12/13	1	3.265269419	-5.151300161
2011/2/28	1	24.93128027	-5.396217759
2010/12/14	0	-6.320588905	-0.049186536
2011/2/21	1	31.1841403	5.997173419
2010/12/27	0	4.191951308	-2.717128698
2010/12/3	1	-24.9151766	-5.539855692
2012/4/18	0	-21.40341958	-1.106075177
2012/7/4	1	-2.423298865	-0.663516603
2011/12/28	1	3.361545178	-6.542509028
2012/4/11	1	8.770397826	5.860125301
2012/6/14	1	3.581903407	1.964694936
2010/4/27	0	-21.25234286	1.472232169
2012/11/16	1	12.75170628	5.558276157
2012/9/21	1	20.50765306	0.924183771
2010/1/8	1	31.40229984	5.807252919
2012/4/18	1	-5.064333845	-6.25846872
2009/12/4	1	5.967520547	-9.363881474
2010/8/31	1	1.042609203	-1.076516396
2011/1/10	1	9.267056462	-4.681147132
2012/11/15	1	19.38837745	0.663237621
2009/12/31	1	-3.62805118	-3.933033077
2010/12/27	0	-12.74826305	-2.602264018
2012/1/17	1	7.056711625	2.036638476
2012/3/31	0	-22.67490558	8.512220256
2012/3/14	1	15.65915181	-0.255693484
2010/3/25	1	-27.85653338	4.547761322
2010/8/30	1	10.03318901	-6.897026954
2013/1/4	0	-2.827664961	-2.656592436
2010/4/9	0	-22.22068743	-8.687914899
2012/6/6	1	-6.414748513	0.508276199
2010/8/24	1	24.09529172	5.493425273
2012/5/15	0	-13.32110282	-11.62398605
2011/2/22	1	19.32559319	1.505205262
2010/1/25	1	11.87629868	8.648565526
2011/5/18	1	1.628271355	-1.04802152
2012/10/18	1	-13.52222277	-8.778609946
2010/4/19	1	3.800377041	-0.943407029
2010/12/24	0	-2.38385783	-11.98149963
2010/10/29	1	-14.56381916	5.086488903
2012/1/10	1	1.996107454	1.262404221
2010/4/2	1	9.33759907	-2.894416571
2011/12/5	1	-17.36727079	-2.105019803
2010/12/22	1	-5.554881449	6.187867881
2010/6/29	0	-17.00803659	-4.535266595
2011/10/21	1	11.76940192	-1.546948061
2012/2/22	1	22.08179278	2.743241349
2010/3/22	1	-7.069772488	-0.000958952
2012/11/15	1	-7.018372868	8.507081866
2010/10/15	1	27.18792306	2.484261351
2010/3/24	1	-23.48738441	18.16330826
2010/7/2	1	-3.040432653	-7.886610956
2010/12/1	0	-11.51602395	6.665236021
2010/1/29	0	-5.382694023	5.201889608
2011/5/25	1	27.33528393	-9.38014855
2012/9/3	1	23.55922434	-5.198263271
2011/10/27	1	-8.27421771	-3.907529712
2010/6/11	0	-13.10954731	0.632449773
2012/8/2	1	23.33309231	-0.740051676
2012/7/31	1	19.41855122	9.253111318
2010/11/23	1	0.036633593	-4.371911565
2010/12/16	0	-10.12590026	4.162052718
2010/12/24	0	-7.28920536	5.088496743
2012/4/25	1	-7.476407854	0.053895735
2010/11/16	1	30.9664303	-3.105222804
2011/12/21	1	-11.11477782	-6.726256849
2010/1/14	1	-6.735489345	12.65368647
2012/8/3	1	10.1587767	9.715351061
2010/8/24	1	-0.11337796	-4.266680371
2010/12/16	0	-10.81362221	2.705226629
2011/5/31	0	-3.033066271	2.498720082
2011/1/19	0	5.267859153	-1.970580713
2009/12/21	1	6.719468997	17.30153989
2012/2/28	1	-9.846695273	7.763890289
2010/12/21	1	-23.76301406	5.9596064
2011/12/21	1	3.766242503	5.210739345
2010/9/27	1	29.10549507	-6.665666484
2011/11/21	0	-13.56663319	1.820387568
2010/3/3	0	-23.5296427	14.06564354
2009/12/30	1	16.64463332	2.048045353
2010/6/10	0	3.235396948	5.13034743
2010/1/12	1	-13.09783176	3.14772232
2012/4/12	1	12.76900945	3.852732468
2011/11/18	1	-16.69916904	-2.153423687
2010/8/2	1	20.96936914	-6.522717697
2011/1/10	1	-1.611937401	5.679297166
2010/1/6	0	-6.883077953	-1.252595884
2010/4/22	0	-10.82067546	5.010818964
2011/1/11	0	-6.738323674	-2.522024743
2011/11/30	0	-16.45505266	-1.423058109
2010/7/30	0	15.67795409	11.99894334
2010/1/7	1	9.080581387	-13.10673135
2010/5/28	1	17.2588155	4.350153373
2012/11/16	1	16.33442291	1.818253574
2012/4/19	1	-22.55256797	-12.87287319
2011/5/31	0	-6.974155063	-1.755576967
2012/2/29	0	-15.34021813	3.159489156
2010/12/20	1	-1.34620712	3.044763172
2012/12/6	0	-18.83805044	-7.111456285
2012/2/24	1	6.914189498	-8.443984146
2012/4/28	0	-17.34869893	2.865083929
