# Supplementary material for: Multi-modal data combination strategy based on chest HRCT images and PFT parameters for intelligent dyspnea identification in COPD
Source: Front Med (Lausanne). 2022 Dec 21;9:980950. doi: 10.3389/fmed.2022.980950 (PMC9811121; doi:10.3389/fmed.2022.980950)
Supplement: Supplementary file 1 [file Data_Sheet_1.ZIP › Supplementary Materials V2_20221129/Table S6. FLR_6.csv]

time	label	1	2	3	4	5	6
2011/3/4	0	-2.055839062	-19.23823259	-1.518529023	-11.74723167	-16.12786001	-9.722439253
2011/12/29	1	0.465134321	-33.71368476	0.010286065	25.36444367	21.3848594	11.79746993
2009/12/29	1	-7.584622417	3.532047602	-2.731868653	1.827628787	13.35769617	0.404793286
2010/11/25	1	-10.26392547	17.37436372	-1.016934167	-23.08545805	-4.857871182	3.555125731
2012/9/10	0	-6.759462318	-0.900386175	-2.571058479	-4.135795644	13.48990527	-5.330173121
2012/8/20	1	1.837115567	-44.3421674	-0.552347402	16.75433859	9.123285178	-6.35664392
2010/3/26	1	-16.82551414	63.30903078	5.117809676	29.90828442	-3.451678199	-9.569435328
2011/3/7	1	-7.807941015	-0.935093486	0.923272998	0.139037769	4.864283547	11.84663165
2012/3/27	1	-8.470121002	9.933483475	-1.848815	-19.64036322	-7.118743491	-7.592962621
2011/1/11	0	-3.339781028	-18.31263885	-0.638839125	-6.435221912	-15.77373128	6.858826565
2010/1/19	1	-1.102530092	-28.50426354	-1.19002752	-9.272199501	-15.6141407	0.053848176
2010/11/24	1	-5.803125225	-13.5162038	3.730385405	4.566233069	-20.45862785	30.3215614
2011/1/10	0	-5.619370662	-2.422856565	-2.35434046	-0.227636499	8.816074586	-0.254972047
2010/2/4	1	-4.389912828	-10.83106135	-1.075541853	-4.435730096	0.093557797	-4.66035502
2012/9/10	1	-3.466449809	-12.98711709	-2.309506056	1.247453397	-2.896062662	-11.9634716
2011/3/23	0	-8.824579571	11.85424722	-2.454899109	-12.35375408	-0.246275863	-8.042707498
2011/5/31	1	-0.956280988	-34.20820277	-1.088357236	-0.371797986	-6.5786805	4.517732037
2010/10/13	1	-3.967617855	-23.29180353	-1.742838271	-5.522188014	14.3022544	7.651301887
2012/4/11	0	-7.890828355	4.640675301	1.602063304	8.034406911	-6.978751144	-0.378074747
2012/4/13	0	0.063961654	-26.18881536	1.229854526	23.22598888	-3.10503697	-9.816652531
2012/12/20	1	2.792303304	-40.6896036	1.684047215	16.23110928	12.05175718	4.362556279
2011/6/3	1	-14.16616457	51.03781543	2.855094196	20.86310725	0.374479621	-8.422449027
2011/11/23	1	-5.479387689	-15.01554659	3.647307176	-0.76203532	-22.07192407	31.9163304
2012/12/14	0	-5.101335877	-13.96342704	-4.215820474	-2.881664258	16.54861164	-0.777815881
2009/12/17	1	-4.383116237	-8.867738259	-0.758683374	1.839818354	-10.54142178	-8.311052956
2012/4/6	1	-9.032135406	8.13637617	-0.802891185	-10.87563133	-0.8462358	5.414904432
2011/2/22	1	-8.617015993	11.08070004	3.110546019	-9.487464747	-16.71955619	18.69095245
2011/4/28	1	-5.061621168	-6.37220769	1.322590604	15.52279506	-6.088789799	-8.596277258
2013/1/4	0	-12.00590324	33.28557417	2.135428963	8.197754376	-9.43628026	-2.745370286
2010/11/23	1	-8.243691474	10.41046618	1.894194241	13.50469525	-5.272035467	-9.079336357
2011/4/18	0	-8.934347878	12.59971556	1.489665076	3.638650428	-3.159989364	0.911404346
2010/5/5	1	-9.514735355	14.87309573	2.116544666	0.69477018	-11.17573746	-7.643609211
2009/12/16	1	-8.210996611	-8.506161471	-2.884679594	1.331029566	26.33319515	9.224757213
2013/1/7	0	-1.555551542	-6.246763835	4.656780451	39.44187618	-11.24238019	-15.01732991
2011/3/23	1	-7.464041851	4.208253921	-2.417849537	-12.3958915	-2.901022454	-7.974708769
2010/2/2	1	-9.002632956	1.180749133	-0.17692852	-1.543373956	8.084605922	2.378489517
2012/4/26	1	-5.188046308	-0.921200936	1.161137108	11.08664844	-11.10010526	-7.92241794
2011/2/23	0	-8.7173086	11.47950558	-0.119408183	-9.740346399	-8.419066289	-7.174207289
2012/8/23	1	-10.69030777	20.72826088	2.307065389	21.5759073	14.98234089	5.783572575
2010/11/30	1	88.66693274	13.06405811	16.51454965	-15.80647648	15.34911694	29.85597972
2011/3/31	1	-9.665081122	15.98682307	1.00868396	6.015250528	-0.546822565	0.886543671
2010/4/26	0	-5.405871502	1.278203962	-0.156720682	2.229925335	-9.522175449	-4.953119092
2010/8/31	1	-6.053716046	-6.645667103	0.726395748	11.67550372	2.487821758	5.968123142
2010/4/8	0	-8.959259427	11.76501325	2.304803723	2.39152523	-5.507015591	-6.825943219
2010/2/3	1	-3.251573173	-23.83004858	-1.290004388	-3.733797789	3.80541809	2.66075032
2011/1/18	1	-6.597437718	-9.418488165	-1.299431744	-2.572537848	1.225391613	3.805208135
2010/4/23	0	-9.077147515	11.26204884	-1.73992415	-2.899685192	-0.888465619	-10.37705071
2010/1/26	1	-2.169077025	-8.150553906	6.190976578	26.35977152	-19.93995831	15.40193757
2011/3/29	1	-10.873583	22.14734755	1.402788504	7.086592558	0.084310391	-5.189245503
2011/2/25	0	-7.679253519	-3.057831936	3.95203549	2.132748619	-12.28498993	25.40926172
2009/12/28	1	-6.444034528	-8.215885414	-0.971958542	-8.292883436	-5.761407654	-0.638545575
2010/8/26	1	-7.383122877	7.664608906	-0.204399194	5.691822149	-0.756514615	-5.085914007
2012/12/4	1	-2.605381092	-23.93942594	-3.470130756	-7.555163688	7.086369374	-7.075826376
2012/9/27	1	-5.249214593	-2.955168442	-0.384668693	10.87261672	-2.44787167	-8.243241185
2010/4/16	0	-3.752526525	-8.405730777	2.019439446	11.76967807	-11.74601858	-9.687905389
2012/4/13	0	-3.404229796	-19.94843407	-3.569945326	-4.489915603	11.10305366	-4.547909764
2011/1/17	0	-12.66705455	39.20259016	-0.59874797	-9.758123443	6.005128809	-3.434317319
2011/11/1	1	-7.988164902	8.444539404	-0.426363711	7.96680787	-2.040392123	-7.268549567
2011/1/13	1	-10.40755206	13.63543604	-0.514501546	-4.123700095	14.83523116	7.429694259
2010/12/8	0	-7.73153754	8.039326402	-1.872839223	-4.552688715	11.60859526	-1.828998767
2010/12/30	0	-10.33907565	20.34698703	0.037576997	2.806549271	3.568832463	2.247976432
2011/1/19	0	-1.940460747	-18.62113459	-0.387402151	13.80851365	-12.08859294	-5.130733256
2010/12/17	1	0.987655394	-41.74888673	-2.866600887	8.976978572	13.25051452	1.643915322
2010/2/2	1	-7.864422788	1.524070566	1.475973971	12.64054524	6.86950268	-1.277369382
2012/8/23	1	-4.200718426	-7.826842903	1.957063508	22.79266123	2.816840839	5.494515221
2012/10/24	1	-4.946794399	-14.35684752	-1.147898035	-11.25630294	-7.027645949	-0.311572269
2012/12/21	1	-6.258152824	3.67414968	3.079725015	16.64734639	-8.416269253	-3.231745727
2010/2/2	1	-8.8775787	14.55752124	-0.135760437	6.509241713	1.428647801	-9.214311426
2011/11/30	1	-7.318072511	2.201113854	-1.756332027	5.362920391	22.20853939	-1.183593962
2011/12/29	1	-8.355290932	4.890504618	-3.177328321	1.095110423	24.07410771	2.732223828
2011/4/11	1	-3.795983896	-14.87291867	-1.327458512	-13.4059383	-4.589271408	8.990181518
2011/1/18	1	-0.946804498	-25.54822045	-0.414003429	7.596751429	-6.066836413	-10.92869379
2012/1/10	1	-8.003732708	8.801387234	0.576564735	-2.870001652	-7.215296289	-4.298579178
2011/11/22	0	-7.866301264	2.833223476	-1.83174664	-20.44649532	-0.46885931	-2.559271305
2010/8/3	1	-10.2393807	21.84464974	0.868091023	-7.899143375	-2.891902872	-1.904693423
2012/2/20	1	-9.204148687	11.3461412	4.344609603	-15.43187854	-22.06862459	21.43887533
2011/11/24	1	-6.140672297	4.207671497	-3.874140359	-1.244368679	7.62712546	-1.657400403
2012/2/23	1	877.4076375	-13.11097579	269.4849968	-19.27251601	14.76447143	-13.61397284
2010/10/28	1	-9.979860203	17.85592254	-1.295140317	-10.39845372	-1.387590328	-8.772891349
2010/12/20	0	-5.735584737	-6.75208558	-1.978807887	-0.511100378	14.27003111	8.889336561
2011/11/10	1	-7.728428378	1.70957507	-4.797561143	-8.093069471	6.171766623	-8.470586545
2011/1/6	0	0.292990552	-28.10938286	-2.645490192	22.69909421	16.51228006	-11.04093198
2011/11/16	1	-4.723673367	-6.49686255	-0.618373498	15.66899423	11.57263815	2.631327464
2012/11/13	1	-9.258451252	18.44657141	-1.104986256	-5.408972069	-5.263477043	-6.534935981
2011/4/26	0	-4.904588281	1.195801502	-0.118900029	9.341419397	-9.700862837	-11.00297493
2009/12/7	1	-5.606114355	-14.07712985	-3.243478125	1.681283917	20.03512187	-9.138152336
2011/4/14	0	-5.364676972	-13.71255842	-1.460497662	-1.670097118	4.941715139	-7.118618576
2012/11/22	1	-9.638893484	12.53894237	-0.692863473	-25.62508275	-6.026681777	1.798622894
2012/11/27	1	-5.54555761	6.543846331	-1.723463572	10.74373907	19.4449546	0.145374501
2010/11/30	1	-6.810403034	-0.944068012	2.049701944	-10.70496081	-15.33759402	9.320107228
2010/1/27	1	-6.109907642	5.064643919	0.191957042	22.06415948	-4.649310264	-2.280287331
2012/12/3	0	-8.491559539	6.096929501	-1.926413586	-0.889644121	21.07612085	3.218004687
2009/12/18	1	-8.217928754	2.828341306	-1.711401749	-29.77698712	-7.617993002	1.800594638
2010/12/21	0	-2.833663727	-21.36743995	-4.016147807	-1.885219371	10.62328697	-6.771266962
2012/11/22	1	-9.005777008	9.281714191	-1.497304869	-7.211588412	-0.780442779	-2.823886089
2010/7/7	0	-3.930189887	-14.88602397	2.3407806	4.016169425	-12.88754719	22.85057005
2011/11/1	1	-8.885192597	10.24568908	-2.138608461	-7.027059291	1.993545584	-7.458682441
2012/9/26	0	-2.799634384	-11.02909066	-2.719664512	-0.907417361	-5.555255611	-1.882476684
2010/12/14	1	-9.241709419	10.57623109	2.534527668	9.004301434	-8.792890426	10.41519764
2012/1/5	1	-6.835295463	0.968827169	0.436838206	4.531429407	8.248034398	5.696780354
2011/5/19	1	-5.653476301	-1.449355444	-1.885214998	-16.68617997	-8.745332086	-4.638449885
2012/4/6	0	-13.27366535	31.49569985	-0.353730221	-21.82252434	12.50082292	16.54705037
2011/1/12	1	-7.94420674	8.533705247	2.505997274	6.570836949	-10.5754337	6.622387669
2012/6/5	1	-7.713854323	0.316277356	-1.843849148	-3.415410568	5.831896083	-2.366362243
2010/4/12	1	-0.438512399	-30.52929228	-0.404467697	2.86260208	-11.64262243	-7.535281918
2010/11/19	1	-13.35419972	39.98624382	2.398405669	16.12024301	4.724759102	17.04958199
2010/11/29	1	-8.226063947	10.3933376	2.83340324	16.30090563	-5.678645462	25.2970291
2012/6/18	1	-4.807857228	-18.36091715	-2.171112755	5.316285261	2.28447711	-10.87481643
2011/6/3	1	-9.174515347	10.5330035	-1.77351529	-28.18383952	-4.811246127	0.906642092
2012/12/17	1	-7.17792019	5.565601228	0.883913245	8.996473274	-4.095255113	3.723461779
2011/2/25	1	-7.10524135	-0.453695504	-1.56707968	5.182478499	-1.632110797	-3.616603052
2010/3/23	1	-3.383156999	-23.93378484	-3.09092297	-1.19241618	19.71366776	-8.295598133
2010/1/19	1	-7.454415862	-1.765695127	-1.764437637	-13.74482171	-0.27265094	-7.18313198
2011/12/15	0	-0.224982418	-29.38920499	-7.000557304	-24.93101857	6.138935571	-5.977662512
2009/12/23	1	-6.306411146	0.523264296	-0.397592173	-5.248290458	-4.994859172	3.81753054
2012/1/17	1	-7.80644425	-1.566210449	-1.120555297	4.977781837	28.47287647	8.219636485
2010/11/22	1	-8.093359756	3.014023963	-2.800029757	-2.414183316	7.428275779	-7.2864839
2010/8/11	1	-6.526130997	-9.214777136	0.348190192	10.14052009	-5.654986863	-9.183637604
2010/12/2	1	-11.08427376	32.11799651	-5.414335185	-29.38247576	25.11643128	0.032662228
2010/3/22	1	-10.92732785	22.83132783	-2.887308958	-26.21403635	2.413192291	-5.665199227
2010/3/5	0	-9.504572578	14.0242817	-2.496648164	-15.47824072	1.336489702	-4.941126993
2011/12/16	1	-9.344578945	12.58068708	-3.017249923	-14.78450629	2.200434882	-12.76525342
2010/5/4	1	-4.245658119	-17.93872031	-0.55522104	-14.69183984	-9.773212984	1.071573435
2010/6/7	1	-3.231683251	-15.2146664	-0.542353292	2.610944953	-9.210669799	-10.34961903
2010/5/11	0	-8.658002482	7.937625592	-1.668039725	-29.57687918	-7.550732729	-6.510737426
2012/2/21	0	-2.89421345	-12.03951034	4.956331407	24.73178887	-17.84790156	9.544392866
2010/4/20	1	-3.408954049	-16.575218	-0.135464655	-12.08903633	-14.61243414	-6.161213283
2010/5/10	1	-4.940021434	-17.35881527	-1.233820778	-5.76835939	0.45798614	2.448108938
2012/3/30	0	-12.00506938	36.02357509	2.779276963	17.1844842	-4.617158684	-8.416143166
2011/1/21	1	-7.93367763	13.69660183	0.640640491	30.23955583	12.46111968	-1.857617569
2010/9/30	1	-1.334722763	-29.61309408	-4.178686937	-13.59362222	-5.638434743	-8.296925001
2010/11/4	1	-13.114287	39.05443875	0.670549486	3.759160117	1.475240362	-5.032591316
2010/10/13	1	-0.054169381	-43.95911614	-5.053171003	-0.076094224	21.43521925	8.045552236
2010/7/16	1	-5.589723754	-8.314841567	-2.607294137	-6.01576433	-0.692844291	-8.46493086
2010/5/7	1	-4.838308717	-2.435612505	0.996192128	10.73053701	-9.938552799	-9.035784465
2011/10/21	0	13.60114225	-73.37187469	-19.77773781	-9.115519648	50.70900705	0.329297997
2010/7/8	1	-6.065360367	-12.13585114	0.026182605	-0.973920002	-4.86559013	-3.709504532
2010/3/3	1	-5.107869116	-15.3423808	-2.424233141	-5.748842608	-2.868600284	-2.831900818
2011/12/5	0	-7.67175596	10.9696357	-0.857916209	-5.645001634	-0.681731248	-2.605586926
2012/12/27	1	-4.685320746	3.541292315	-5.013460884	16.83531086	18.92950966	-3.124244918
2011/1/11	1	-3.712262957	-5.513937795	5.052597297	36.6132331	-4.465230331	13.00594704
2010/3/8	1	-6.156896714	-3.160256089	0.575619444	1.487002531	-8.126489898	-3.411509938
2011/1/17	1	-10.32042485	18.39205628	-1.962287299	-31.92653224	-2.688250058	-0.275970554
2010/3/4	1	-4.031781234	-16.25373602	-1.042346878	-18.90819157	-8.694171901	4.174090113
2010/1/5	1	-5.079851716	-2.056080841	4.559113352	29.26161338	-13.2175246	9.358507979
2010/8/3	1	-14.2889818	49.91055181	1.310652739	-6.744807693	10.0090757	12.03511382
2011/3/21	0	-19.39308466	79.36515283	6.209346953	29.37974344	-4.607077716	-9.790253292
2010/11/18	1	-1.901996739	-27.34850365	-2.319017087	-7.448927202	-8.48646815	-8.11061155
2010/6/9	1	-10.5014874	22.26315687	-0.212056544	5.636568002	7.351909365	-2.645625888
2010/10/14	1	-11.81949236	21.58262003	2.289204691	5.967147805	10.20470164	15.87995989
2011/11/7	0	-5.313266349	-6.847084812	0.265998754	11.54328883	-6.336528778	-2.787719063
2012/6/18	1	-2.912488594	-17.32524918	-0.324367083	9.340211015	-7.200180468	-12.68594277
2010/12/24	0	-5.149562717	-6.174507222	-0.184034112	-0.026837553	-8.023186728	-4.524797148
2010/9/28	1	-5.825410612	-3.277753332	-0.300226731	-14.0130143	-9.172410849	1.301359273
2012/2/15	1	-9.398824625	13.60715035	-1.08320909	-31.51273738	-4.521575363	0.705834631
2010/8/10	1	-7.595555101	2.31275552	-1.545518376	-13.98322585	-2.210156774	-7.994188434
2011/11/29	1	-5.670215854	-6.397948118	-2.971059906	-2.228033188	22.87013525	7.191790253
2009/9/25	0	-0.057865046	-28.55875732	-2.768761692	-21.80263155	-7.486088238	12.08142075
2012/3/1	0	-6.068623993	-8.820428617	-0.764011032	-6.834012684	-0.674612491	6.262989958
2012/4/27	0	-10.53554682	19.08971136	-0.922218575	-27.75955616	-6.382360966	-3.562530903
2010/6/10	1	0.953487754	-42.35663541	-2.231234362	5.235122343	0.231380455	0.867372022
2011/2/21	1	-5.617013144	-6.373627579	2.898481457	-0.684383224	-15.43971089	13.01508049
2010/6/29	1	-3.662514724	-15.66142213	-0.287625438	4.90643283	-5.448233568	-12.56161172
2012/11/21	1	-6.702667803	0.104907164	2.48376538	14.98496038	-6.752191409	25.6624979
2012/1/16	1	-2.093014173	-31.44215684	-3.13297707	7.068632175	18.71062034	-1.270748617
2011/12/7	0	-6.287016939	-2.327874549	-0.837806252	-1.89635556	-0.569714236	1.381180323
2011/3/1	0	-5.273321378	-13.55858601	-1.864088147	-12.35806278	-2.742569086	2.223096526
2012/3/31	1	-10.71329011	24.77043357	1.954951076	-4.32065831	-9.195160978	-5.375318276
2010/12/24	1	-0.265349411	-22.08183566	2.306824249	9.953802111	-7.131687921	0.29720717
2012/2/17	0	-1.493997356	-23.72080289	0.493089807	2.514894399	-11.40295497	-10.32772138
2010/4/12	1	-6.362121701	0.592108592	-1.421500377	0.121385457	1.780562019	1.744801578
2010/1/22	0	-9.699899826	13.90683638	-1.822117824	-34.54655076	-4.377471746	-3.244761199
2010/12/30	1	-3.504707491	-19.31223672	0.250325884	11.28046703	6.812248664	4.363868518
2011/11/25	0	-11.73431393	25.18704317	0.228586806	-21.75273124	0.789605031	12.14465918
2012/7/4	1	-7.539582454	-3.25468717	-0.587293319	2.099220325	5.834167735	2.61068433
2012/1/18	1	-3.092602372	-29.57101395	-4.494311482	-0.460826238	32.96463236	-4.062309594
2012/12/28	0	-10.11694226	14.29410239	-2.410552231	-2.169987315	18.79745615	0.507876626
2012/12/7	1	-2.703019262	-20.89645892	-1.314851547	2.732147559	4.539242656	0.343742023
2012/3/27	1	-9.706274609	15.25155588	-1.680162684	-15.1637291	-0.748099176	-4.366318396
2010/3/23	0	-6.756558409	0.551431626	-1.440525396	-7.684065791	-1.64770213	-8.565325055
2011/1/10	0	-9.926918178	13.15837847	-2.359574181	-10.31732995	11.72112687	-7.679675691
2011/4/28	1	-6.010982324	-5.976418068	-2.992127398	-11.15209205	13.44602567	-3.729313123
2012/1/5	1	-2.749163871	-13.4969247	-0.686637189	20.75769033	9.884142907	1.787546098
2010/11/19	1	-7.330157888	11.88242502	1.316048633	23.2698739	-8.448898187	0.974275134
2011/3/1	0	-9.392128588	23.78647417	0.80856482	12.52384084	3.614720324	-6.263047803
2012/11/23	0	-14.21641721	53.48528302	2.673243794	18.69944102	8.972604194	-1.257709993
2010/2/4	0	-2.013738829	-19.67398257	-0.856755139	-7.086286577	-8.384728516	-7.076394869
2012/2/20	1	-1.687705827	-24.68548915	-2.615733092	-5.319225714	-5.564206931	-8.25527445
2012/2/27	1	-0.927849319	-19.01890462	0.546564786	15.63028783	-15.45314672	-4.326279264
2012/2/17	0	-4.637916002	1.855362328	1.754895749	19.11620196	-9.425232812	-6.171497266
2010/1/13	0	-6.214196531	-8.876725205	-0.99553179	-2.524845367	-5.016200591	0.697260461
2010/5/5	1	-11.0553674	25.17310127	0.832684046	10.357006	3.95218595	-4.286469009
2010/4/7	0	-5.563819308	-7.384936604	1.33959062	6.758010226	-9.266754996	-3.637030097
2011/12/27	1	-3.754565179	-23.35756284	-2.517919705	-2.43006191	15.32310406	2.306358167
2010/2/1	0	-7.877392748	6.453048089	-0.405115265	-13.06179841	-8.429478579	-8.217379655
2010/12/1	0	-7.899238634	7.674524715	-0.583806112	-15.60013694	-2.797039778	-1.004395439
2011/1/5	1	-11.57150656	29.4151135	3.217792016	20.60231763	1.35542318	2.202018069
2010/3/26	0	41.20443572	-30.80671682	16.83050557	3.00330082	-0.712286567	32.83815788
2010/1/25	0	-9.381412921	15.08460076	0.53683539	1.112151043	1.586668016	3.173566622
2011/10/21	0	-5.044995421	-12.26736236	-1.192679831	16.6023173	12.66840629	-8.271460017
2010/11/17	1	-8.776020346	11.2268553	-0.978695992	-13.62444168	-5.450296339	-6.426182569
2010/5/17	1	-6.22457459	-8.041829505	-2.149750215	-1.379667834	2.029821611	-4.394846481
2012/12/13	0	-6.823455278	-4.710189586	-2.088113059	-18.37440871	9.264038981	9.089637558
2011/5/12	0	-8.059891338	7.074830757	-2.652662952	-17.77696067	-3.824488142	-9.327862873
2010/1/21	0	-5.979022848	-7.218588378	1.236189043	-2.657053259	-11.65140934	1.782303587
2010/1/29	1	-9.821703948	11.08347686	-0.187850281	-17.72522936	-6.480079203	15.71747948
2012/11/12	1	-1.739805362	-25.62007512	-1.114026843	-3.642059257	-10.5151825	-6.784180773
2010/8/10	0	-7.530877628	2.786822773	-1.248616331	-15.67171485	-8.238765788	2.15388071
2012/5/31	1	1.780052583	-46.30621288	-3.367922506	-8.171956745	16.75355451	6.108307381
2011/3/29	0	-11.72443931	21.65813869	0.32388631	-10.56674879	5.901440454	13.69533051
2011/1/12	0	-4.202896586	-15.67428332	-0.674115091	-2.937737281	1.054293675	-4.346211058
2010/11/24	1	-7.8938823	5.139695779	-1.328481536	-8.094735212	-3.137740499	-5.851085206
2010/7/5	0	-0.257843315	-30.55412672	-3.434427444	-2.557550608	1.809655757	-8.37847033
2010/1/12	1	-14.20476782	61.4766882	-4.900132971	-23.02898271	19.76297441	-14.57991561
2010/8/6	0	-8.845385704	8.134336558	0.410534736	6.377957256	-1.545754316	13.12554457
2010/4/28	1	-4.536632827	-16.50966768	2.742054107	8.863109292	-12.19835508	7.559905859
2010/1/20	1	-3.834554917	-7.605987656	1.725085636	6.502599516	-3.926376207	14.14959462
2011/1/7	1	-5.483636723	5.505235328	3.17894671	18.92230881	-2.512037776	2.788167294
2012/5/24	1	-2.823515199	-17.42358631	-0.441139177	10.39455972	-0.606125984	-6.965865265
2011/3/4	1	-5.337551239	-8.193833868	-0.907952145	-11.24455697	-4.079011532	-3.31647728
2011/1/13	1	-5.38805414	-4.010902443	-2.137106068	-23.40890679	-11.10395921	-10.16358983
2011/1/6	1	-0.471525247	-32.4005449	0.703446918	19.80165246	18.46737724	11.23179562
2011/4/11	1	-5.304948365	-5.241894859	-0.805183582	-11.35271671	-10.51064563	-3.31164814
2010/10/8	0	-5.70971597	-3.780080926	1.080487319	11.01266865	-3.700872079	-6.407792913
2013/1/9	0	-3.615700076	-16.2021201	-0.145198748	-4.214742021	-10.14665196	9.551401995
2011/3/17	0	-10.37230594	20.18189506	0.238115753	-5.397415493	-6.986162092	-10.94143089
2011/11/2	1	-4.922626796	-14.30117596	0.908035994	9.168431509	10.01145862	7.886777984
2011/5/19	0	-8.681765012	7.193678703	-1.557786223	-15.30392719	1.145574965	-4.701138509
2009/11/20	1	-5.235729336	-15.98647547	5.066265567	1.209010002	-31.055854	30.81731882
2010/1/29	1	-12.9935935	36.89064539	0.05706377	-30.25086966	8.489669296	11.86888289
2012/4/18	1	-9.038469769	14.06162755	1.866235981	-0.272307251	-3.115819999	3.714116358
2012/3/29	1	-9.540281592	14.1082005	-1.579181975	-25.90808719	-5.860687523	0.969477938
2012/3/26	1	-6.416669036	-1.014770779	0.606506919	1.054285661	-8.621954314	-2.607243953
2010/5/10	1	-12.63596658	26.45915922	3.371630195	-2.660826337	-8.175088397	21.94931031
2012/6/8	1	-7.331624344	-2.418380128	-3.45331287	-0.968399498	31.9706382	7.400420057
2010/8/9	1	-6.861860512	-1.001140944	-0.917463571	-17.5819774	-6.64950228	-2.723583913
2011/1/19	0	-5.922761291	5.792581224	7.304315618	28.48056682	-18.38633943	15.39836615
2011/11/7	1	-10.88547495	22.24747203	0.441921965	7.343294309	4.785322397	13.1892821
2010/8/11	1	-2.896239423	-15.09267126	0.775210238	5.740808282	-9.697437767	-3.499462147
2011/5/31	1	-6.812266412	-4.480235476	-0.8522337	3.407728634	7.849974706	-4.004468682
2011/5/3	1	-4.951882588	-16.935596	-1.023371874	-5.684051165	0.735362445	0.728817455
2012/4/13	1	2.195977301	-44.36216701	-2.36022268	16.49947791	11.29202107	-6.618853423
2010/3/19	1	-8.465356052	9.567782825	-2.463774182	-24.24452208	-6.700348358	-0.334963128
2010/7/30	1	-3.058696838	-14.86245569	0.817145622	25.69393536	-2.822381973	-5.312042127
2013/1/6	1	-6.210163077	1.721721802	-2.647752338	-2.940247673	-3.68383915	-7.907905638
2010/12/15	1	-4.140406014	-22.24621635	-1.561938906	-9.622801048	16.31652447	6.425666992
2010/1/20	0	0.120228138	-31.24816942	-1.433751889	2.619052165	-8.424701534	-12.80108448
2009/9/28	1	-5.982927337	-10.07648093	0.297273917	2.791745804	-2.183279425	3.684525982
2011/3/24	0	-5.701821681	-5.049818447	-1.658830905	-19.23705571	-3.233120986	-4.414813741
2012/12/13	0	-2.735701209	-18.19656698	-3.164883759	1.279127878	-1.213438878	-4.185179449
2012/7/2	1	-4.087278875	-27.54106729	0.81217933	4.203118366	7.63706533	24.62705941
2010/10/26	1	-7.170896066	3.637363698	-2.516511376	-13.18324654	-4.925559892	0.199478281
2010/4/20	1	-5.36709352	-6.073759012	-1.795699365	-24.1507026	-8.506921731	-5.337131846
2011/3/22	1	-12.30058662	35.20669451	-2.237193061	-16.59296302	8.878072155	-3.605416979
2011/1/21	1	-6.271972794	-8.638324112	-1.16625207	-9.898854757	-4.641102131	-0.056225867
2010/2/8	0	-1.883443308	-23.86223141	2.119693783	5.473958525	-8.902921323	11.6391014
2010/12/2	1	-1.34375014	-21.995429	-4.160693724	-18.72301983	-14.22382522	-12.11996213
2011/4/13	0	-2.223397193	-11.87374811	1.696893363	17.79854501	-7.305964465	-9.597216518
2012/7/2	1	2.92013557	-46.87796395	-6.839985375	1.333548157	19.23706535	-6.720122621
2012/12/3	0	-3.421706128	-16.92987901	-2.050435586	-0.151120725	-4.706408369	-10.04455738
2011/10/20	1	-5.057924222	-3.777510953	5.766138522	0.666997102	22.10498106	40.25879953
2010/8/5	1	-7.75680122	-1.889935742	4.235805141	4.32223879	-11.51353769	27.82834184
2010/8/4	0	-11.39732807	28.29979609	-1.433560298	-15.0177806	2.993972087	-6.124103628
2010/12/8	1	-3.967735999	-8.377456764	-4.138370569	13.06795879	24.27495752	2.027759245
2010/12/29	1	-5.471007091	21.85932896	5.980477741	35.20987374	-26.01055369	-13.65992681
2011/3/8	1	-4.42544935	-12.9234726	0.468370698	4.770540088	-4.296779092	-4.942313135
2011/3/8	1	-6.587484896	-11.55499043	-1.349331244	-5.147684315	7.681712121	1.020002047
2012/3/27	1	-9.784152965	18.12320001	-0.28075718	-12.3631592	-5.111675124	-4.031123312
2010/4/22	0	-6.743039499	-3.967888836	-0.694664325	-6.022361596	-7.277212595	-9.191367254
2012/7/6	1	1621.358549	24.03485634	-147.0205405	9.75782594	-8.651212787	5.59945047
2011/3/31	0	-4.289167631	-13.82897928	0.196974727	2.410654528	-10.21952143	10.09504103
2011/3/18	1	-11.6251295	32.50011866	-4.794564847	-30.53365969	16.07258433	-8.349353292
2010/12/23	1	-5.141381621	-5.870876862	1.983765749	20.2543283	-6.956388028	1.027731876
2010/4/7	0	-3.647327858	-17.55714355	-0.305215903	1.680644676	-9.954090614	-4.627196734
2012/4/17	1	-7.003161487	8.907392305	-0.358949164	1.540589528	-3.160939411	6.174568997
2010/4/8	1	-4.034453001	-13.44063358	0.622941684	-8.702448274	-13.42979618	-5.521562077
2012/4/6	1	-18.57252026	75.12212359	4.877152746	22.80121775	-0.57931068	-8.937610448
2011/1/19	1	-11.10599147	25.83857079	1.194464966	4.746547519	3.619318013	2.221206483
2012/8/15	0	-7.537982961	-0.921096342	-3.39894565	-4.291776353	18.29643245	-3.215268537
2010/3/24	1	-10.97749117	24.91869699	-1.972934088	0.008070338	24.52463092	-3.663186145
2011/11/11	1	-5.743505242	-9.220684224	-1.731007324	2.757548182	13.43041811	-4.156604205
2011/3/1	0	-3.450219754	-20.34880805	-1.115241054	10.26499114	-4.937967671	-5.51249767
2010/2/1	1	-5.158320458	-10.96092299	-1.21152769	11.31908374	3.294413207	-3.684615494
2010/12/17	0	-7.23694074	2.009580754	-0.368397404	5.606940146	11.79192947	1.503556837
2010/12/16	1	-2.175682312	-20.87391031	-1.358449931	5.537810148	5.047729427	-0.439084426
2010/5/25	0	-8.381159239	5.413821927	0.055358466	-10.73656488	-4.276311155	-4.195563412
2012/11/28	0	-3.685318148	-14.49446324	-2.984377274	1.402974473	17.54631878	4.513566775
2012/2/23	1	-8.526555391	13.99481491	0.385026828	20.37286481	1.53610226	-8.347911983
2012/2/27	0	-7.635446338	0.642374241	3.004117518	7.12024802	-8.822803571	27.82764939
2012/11/19	0	-7.313592377	9.133029714	0.86474472	17.32490579	-3.184628441	-10.2883092
2011/1/10	1	-7.214054067	7.315366835	0.725139942	0.188153755	-9.213182586	-4.842140134
2012/8/2	0	-9.18301806	11.57193023	3.726450037	-0.943085253	-12.2300947	10.96859708
2009/12/24	0	-7.941427741	3.177520962	-0.917963138	-12.99633099	-2.019869876	0.437486207
2011/4/26	1	-5.86140316	-11.09869533	-1.796980837	-16.8645242	1.576246752	6.885208222
2010/12/7	0	1.800411623	-42.7912494	-6.202140712	0.689509122	21.14462957	-12.13961936
2012/11/26	0	-8.348990668	4.088307304	-1.225294809	-6.129600733	6.633713103	-2.965981322
2011/4/14	0	-7.568356323	5.605750239	-1.168230985	0.448750853	-5.087451256	-9.887986354
2012/3/27	0	-10.39755483	21.32218105	-1.009693759	-30.06688374	-3.811950262	0.858888287
2010/5/25	0	-8.488955798	8.203893975	-1.447052656	-20.12779251	-6.115503979	-4.057531847
2010/12/3	0	-1.351843792	-22.91688102	-2.744285663	1.592445336	3.428994726	-2.807992862
2010/1/11	1	-9.712848487	14.71103262	2.400704796	3.240792601	-9.965178626	5.775346147
2012/12/20	0	-5.869917014	-2.894722664	3.272306418	23.98183678	-5.975651137	3.721787524
2010/1/29	1	-1.583317696	-20.30837626	0.200900353	13.02957185	-12.7295737	-6.468056306
2010/11/23	1	-5.887958483	-0.353139114	-0.183941484	-1.521670719	-7.771601452	-3.25277716
2011/12/13	1	-5.554647815	-5.391774119	-0.683507896	7.908009281	-5.25125972	-6.622524541
2011/2/28	1	-9.640192604	12.28160504	1.354234467	7.981828769	2.143904041	-0.392689147
2010/12/14	0	-2.901025692	-17.59202274	-1.358015624	0.857985606	-8.601111285	-10.43561936
2011/2/21	1	-7.646887548	-1.402086823	0.555438295	2.667685561	-0.726680457	22.77841344
2010/12/27	0	-6.231997633	-2.36653848	-0.998758562	8.23072802	-3.465245023	-6.952455003
2010/12/3	1	-12.89126526	41.07521246	-2.492538179	-8.158051006	4.94012487	-9.540465641
2012/4/18	0	-6.566574806	-2.095371948	-2.625450694	-5.167904497	1.21264951	-12.27974237
2012/7/4	1	-5.656745518	-8.229695106	-2.955810189	-0.220037188	10.89114778	-7.500449899
2011/12/28	1	-9.733901546	19.41639289	1.602563397	23.91037032	8.157003119	-2.272262486
2012/4/11	1	-3.595846315	-12.74722549	1.055410234	-7.379370862	-13.92927913	-3.222650011
2012/6/14	1	-11.95323327	32.23568334	2.667394585	12.86603731	3.098514192	6.557477409
2010/4/27	0	-11.64978235	25.45234074	-0.183134038	-5.667427443	6.965670966	-5.118660922
2012/11/16	1	-9.332916496	7.074675381	0.640112974	-4.643239996	9.50520749	11.04586982
2012/9/21	1	-5.134827999	-6.437497288	-0.022038057	-3.540750453	-11.48763015	-7.361965165
2010/1/8	1	-7.608900362	-3.033453103	1.066414887	-0.44258181	-0.560820115	24.97801741
2012/4/18	1	-6.554291948	-3.374049243	-2.735792046	-2.10489811	-0.250163146	-8.817389309
2009/12/4	1	-8.83405306	10.36425241	0.190583564	-5.737338076	-6.706385331	6.264577558
2010/8/31	1	-0.622544323	-20.29061647	-0.429148064	-0.333336662	-9.004628251	-7.642144926
2011/1/10	1	-12.02115958	30.81696319	-2.331800043	-11.82765825	15.61739547	4.17109447
2012/11/15	1	-12.47740771	34.02583018	1.995907576	15.18361896	2.040339835	16.77052911
2009/12/31	1	-8.185946435	6.246244995	4.27120122	-1.695498532	-13.7381873	20.59637364
2010/12/27	0	-5.254916159	-7.11456627	-0.993789144	4.961842565	-0.530234818	-4.994275578
2012/1/17	1	-1.00322316	-19.6810325	3.269686416	34.47411778	-5.692661247	7.596667938
2012/3/31	0	-16.41977045	67.47745235	2.112134514	17.11242112	10.72519473	-11.10506864
2012/3/14	1	-7.590202458	-4.56932578	-0.243338576	4.577966737	-4.458439977	1.283906537
2010/3/25	1	-17.27042653	77.62307878	3.723940132	18.07672168	11.15669487	-5.325746173
2010/8/30	1	-11.21166399	22.45916412	1.380249773	8.907273805	5.664829646	5.524395112
2013/1/4	0	-1.219629125	-23.27889135	-5.07025602	-18.16937027	-8.388774669	-14.60746388
2010/4/9	0	-7.711671657	5.829359471	-1.389432993	-25.65921926	-6.743634277	-3.897094389
2012/6/6	1	-6.367525707	2.119624348	-2.489471553	-6.228980388	-0.314230725	-8.819211473
2010/8/24	1	-8.590030798	8.351847489	-1.191012593	-12.89011761	-2.517496014	-4.414635144
2012/5/15	0	-8.242836161	3.844056331	-3.409865052	-12.96986102	23.37832178	1.434935429
2011/2/22	1	-2.227770175	-22.78551743	-1.945669301	-7.747573991	-8.296851594	-7.074862439
2010/1/25	1	-8.452829112	16.27526059	1.07730892	23.65007151	0.974521216	-8.609495478
2011/5/18	1	-0.320780986	-30.93123303	-1.966041658	4.288958616	-8.967831612	-8.36951487
2012/10/18	1	-9.687286376	14.62173577	-0.555957691	-12.46391764	-5.439023447	-8.629293783
2010/4/19	1	-8.741212497	5.495237602	1.47988303	-0.858692426	-3.705108678	12.9882134
2010/12/24	0	-6.801401163	-3.998983967	-2.191113686	-13.48718755	-1.128998648	-4.914761326
2010/10/29	1	-10.6183636	25.34882058	0.509814978	2.348715729	-3.081167776	-5.043778173
2012/1/10	1	-5.727797776	-4.946847162	1.189214871	-5.190815914	-9.906310256	-1.733067779
2010/4/2	1	-9.522744594	7.975754462	0.418044067	-7.680384701	0.045286249	15.17918232
2011/12/5	1	-5.680201849	-0.468938873	0.442170756	6.085658383	-10.79946216	-6.122075459
2010/12/22	1	-7.661600348	14.56307264	3.253465379	20.33654557	3.950771612	0.449795133
2010/6/29	0	-4.946574105	-10.00985986	-0.145352286	0.274557435	-6.400950728	-1.031523903
2011/10/21	1	-2.195593149	-27.35724448	-6.314542417	1.171712614	31.32816885	0.891567929
2012/2/22	1	-7.956299505	-0.555660907	0.17072385	-2.027880721	3.76997986	25.35854523
2010/3/22	1	-9.701419323	16.75283634	-0.250895885	-9.421121287	4.402660596	0.935162693
2012/11/15	1	-6.137817133	-1.009026918	-1.510257346	-4.523672287	-1.696958053	-7.866999101
2010/10/15	1	-4.711803171	-16.00611307	-1.699283739	-10.35333233	-6.159831891	-1.194771632
2010/3/24	1	-11.65339752	34.55581586	1.238097345	25.24897634	17.44163226	-9.009973658
2010/7/2	1	-10.30060382	16.72155995	-2.771214164	-26.38165391	0.001949893	1.528648581
2010/12/1	0	-10.37283055	21.96708159	1.920399435	14.99772955	-1.114204776	3.988286154
2010/1/29	0	-10.2330413	9.286413932	2.921058294	-3.191500609	-6.287234419	29.19258635
2011/5/25	1	-9.108968805	10.54196208	-1.602368352	4.922370984	20.2056971	6.778252509
2012/9/3	1	-7.863662103	-10.78638984	0.561178821	-12.22296608	-2.033556523	25.17161196
2011/10/27	1	-5.723194171	-4.807901869	-3.057754494	7.657673181	20.1782182	-1.08985603
2010/6/11	0	-5.975392672	-3.356847415	-2.642971903	-11.84009599	-0.291388411	-11.85523823
2012/8/2	1	-5.795803272	-13.75523692	-1.893590962	-0.094807696	2.104525145	9.28123961
2012/7/31	1	-3.295405372	-10.1588967	1.401873776	24.60984894	-7.68632037	-4.886541132
2010/11/23	1	-6.056570453	0.557129489	0.357137496	4.504310781	-8.712735535	0.094552595
2010/12/16	0	-8.857894418	30.53365139	2.444123339	49.26561907	5.944242786	-16.93059515
2010/12/24	0	-5.556059898	2.738457482	1.495116302	16.19477073	-7.24976925	-3.942288758
2012/4/25	1	-5.291288804	-12.24644311	0.076490085	4.229525569	-4.887986125	-0.171750569
2010/11/16	1	-4.16289846	-16.14737287	-3.200424541	9.435363739	2.544394403	-8.346477113
2011/12/21	1	-7.922718482	11.28096305	-0.955546299	7.643465573	3.377227689	-0.44089977
2010/1/14	1	-9.06346463	15.60988004	2.510206071	20.29089831	-6.214964718	-2.595426341
2012/8/3	1	-5.473019428	-15.04116125	-1.532593675	8.947747929	0.326765103	-8.295832587
2010/8/24	1	-6.199346785	-8.512698278	-1.774051987	-10.5996465	-5.012188602	-7.943512017
2010/12/16	0	-3.964954427	-11.12502047	-1.139726234	13.01557182	5.757630263	-9.427551845
2011/5/31	0	-10.33785513	23.68439863	1.225136018	11.54183834	3.702390418	2.490984511
2011/1/19	0	-6.744936335	-3.894273674	-1.404114939	-12.73739736	-0.463021754	-4.126275804
2009/12/21	1	-5.074885469	-0.86219018	2.048384814	12.84774089	-6.273261518	-0.28082559
2012/2/28	1	-6.043818246	2.400132836	1.85475992	9.540948366	-10.82882739	-0.41834727
2010/12/21	1	-5.677868792	-1.04787283	-0.868860504	6.529036363	4.613612353	0.903332191
2011/12/21	1	-3.764822704	-15.51333815	0.657109931	1.808655326	-7.986130899	1.470754491
2010/9/27	1	-10.63191964	14.23717572	0.830920056	-18.25067054	3.243419007	24.00453882
2011/11/21	0	-8.95804712	20.0312476	1.995568013	21.21179688	0.240616297	-2.558607667
2010/3/3	0	-5.841024463	-0.826910365	2.929641815	15.57611474	-12.58122793	-8.36305076
2009/12/30	1	-3.132683051	-15.94964182	-0.404537766	-3.575825655	-10.91409418	-6.474778027
2010/6/10	0	-6.547028278	-4.795542499	-0.845726705	-4.119924221	2.085586244	-6.108148989
2010/1/12	1	-4.666916041	-6.298863661	-2.949158325	-15.72593483	-6.824889866	-11.35453198
2012/4/12	1	-5.659381808	-10.29048631	1.431718297	-3.714512418	-12.60301819	18.48766298
2011/11/18	1	-9.256323351	16.15917011	-6.23865624	-25.55203726	16.7609567	-7.535325442
2010/8/2	1	-6.843032225	4.843736625	-0.670777448	-19.30053371	6.552256106	8.774574095
2011/1/10	1	-9.095542761	12.47495031	0.343936403	-3.046670577	2.659473561	6.900261441
2010/1/6	0	-4.563235618	-12.13597214	-0.298120825	2.396043907	2.076285738	-0.894925475
2010/4/22	0	-8.359534576	6.687467929	0.413868166	-1.55314418	-1.648401957	-2.097909158
2011/1/11	0	-4.785785213	-9.024200841	-1.849550412	14.81868159	7.390809345	-5.030345705
2011/11/30	0	-5.383034645	-11.76824688	-0.990301878	0.007084252	14.20575106	10.16274291
2010/7/30	0	-10.14597335	11.31121274	2.376374723	-3.747957977	2.921263851	10.79847126
2010/1/7	1	-9.885237883	10.48648649	-0.04772842	-7.645860711	10.00457255	3.87767666
2010/5/28	1	-5.899846213	-9.689188265	-0.590614893	-0.83601579	-5.433036702	-8.053760251
2012/11/16	1	-11.38881808	21.52546183	3.589685246	6.335348141	-6.799761442	16.83454463
2012/4/19	1	-7.189574039	1.774416694	-1.940302303	-21.72376484	-7.701334258	-7.522866861
2011/5/31	0	-6.633366022	0.684614642	-1.639082311	-8.489107632	-0.847684708	-8.084881841
2012/2/29	0	-7.885394898	7.862229148	0.819269988	-5.480062445	-8.415289606	-7.030007424
2010/12/20	1	-6.806596284	1.201104548	0.934295081	13.04683308	-1.769785486	0.620981876
2012/12/6	0	-7.963173355	3.667365979	-0.250627712	-5.808969116	7.495682785	1.626175986
2012/2/24	1	-10.26749904	19.39262354	1.195509662	4.601786843	0.269331623	7.288613599
2012/4/28	0	-9.656903462	19.5257511	1.695129375	4.563018003	-4.823536667	-3.03062911
