# Supplementary material for: Multi-modal data combination strategy based on chest HRCT images and PFT parameters for intelligent dyspnea identification in COPD
Source: Front Med (Lausanne). 2022 Dec 21;9:980950. doi: 10.3389/fmed.2022.980950 (PMC9811121; doi:10.3389/fmed.2022.980950)
Supplement: Supplementary file 1 [file Data_Sheet_1.ZIP › Supplementary Materials V2_20221129/Table S7. F3C_34.csv]

time	label	1	2	3	4	5	6	7	8	9	10	11	12	13	14	15	16	17	18	19	20	21	22	23	24	25	26	27	28	29	30	31	32	33	34
2011/3/4	0	-0.98072781	-0.648559445	-0.582448566	-0.1857856	0.161659775	-0.419541696	-0.492812777	-0.585646598	1.008527859	0.416158689	-0.109995269	0.250304559	0.145431155	-0.135181251	-0.159950973	0.001139305	0.143214282	-0.208583818	0.298579547	-0.195024743	0.098251225	0.016594407	0.086811878	-0.11206258	-0.175433542	0.065548532	-0.096885367	-0.040909023	0.169237366	0.110396122	-0.0875192	0.116180498	-0.181001056	0.09120854
2011/12/29	1	3.344566575	3.679837613	-0.94864092	-1.259162043	-0.351717913	-1.619103616	0.842120832	1.617405237	0.142497273	0.588520263	-0.43548994	-0.576448515	0.187095284	-0.126923312	-0.487048909	0.296851532	0.338776374	0.014194439	0.897963691	-0.012182268	0.485758086	-0.24712774	-0.366816576	0.044274703	-0.156677606	0.510171732	-0.339915883	0.219257746	-0.286098542	0.053188717	-0.014459175	0.202529901	-0.098965193	0.222952302
2009/12/29	1	1.41695221	-1.456329142	-1.451041705	0.109101114	0.087083452	0.64775531	0.856976248	-0.188047096	-0.639575565	0.355003616	0.478118354	-0.015589197	-0.685467666	-0.170187851	0.449404173	0.060066179	-0.271019036	0.541012991	-0.238732737	0.181786575	0.015151407	0.130347615	-0.199463642	0.106938096	-0.283699907	-0.133759311	0.174665709	-0.03273629	-0.054157748	0.35850103	-0.015120613	-0.080558598	-0.081362444	0.145484276
2010/11/25	1	-2.254008968	-1.408610159	0.238983575	-0.796696817	-0.417538898	-0.335056188	0.104673644	-0.194413988	0.381873123	0.261920504	-0.232109556	-0.057451671	0.002097489	0.04911987	0.045491576	0.041704489	-0.010067962	-0.170414583	0.146233474	0.080307781	0.185976034	0.067951441	-0.369995992	-0.08980918	0.141178377	-0.046142096	-0.134111246	0.105088433	0.214705475	0.18459393	0.035842824	-0.001888284	-0.051835542	0.142260647
2012/9/10	0	0.104690441	2.3952928	0.092120687	0.919072648	-1.266754362	-0.250897174	1.080021222	-0.309483819	-0.46136033	0.212428617	-0.037278219	0.395750003	0.153795974	-0.187942376	0.202969689	-0.077807676	-0.382410876	0.27316725	-0.205315706	-0.024436009	0.081023586	-0.275607584	0.057098813	0.08296022	0.045245622	-0.345652326	-0.304858212	-0.20532247	0.193918713	0.074931147	-0.059731492	0.229146588	0.370053661	-0.047472953
2012/8/20	1	4.250907514	-0.061535679	0.192143438	0.839186401	-0.023096338	-0.455180773	-0.972073479	0.235761377	-1.17333585	0.65399578	-0.390624	0.33651695	0.906745398	0.061426059	0.110504817	0.154744298	0.062521812	0.308458254	-0.193799133	-0.097991875	-0.018247989	-0.329699118	-0.059125918	0.226139536	-0.55594431	0.017879602	0.341456229	0.044874191	0.036247793	-0.117231644	-0.219140468	0.124255446	0.117838089	0.385400815
2010/3/26	1	-1.026549318	-1.065557225	0.053179465	0.102782215	-1.528731468	0.554910607	0.644263446	0.164110526	-0.304767926	0.360847603	-0.056050878	-0.3825875	0.079139371	0.142264348	-0.06225014	0.006170303	0.183176151	-0.073785095	-0.387095679	-0.062065567	-0.303385787	0.254002206	-0.134041487	-0.053450012	0.038631907	0.158631677	0.011124756	0.050693725	-0.073012985	-0.186443692	-0.04871746	0.041368055	-0.112312287	0.158445828
2011/3/7	1	1.336127027	-1.380298254	0.313377638	-0.279653582	-0.648790803	0.113653139	-0.046972066	-0.055642698	-0.28998135	0.397396657	0.140106412	-0.297727421	0.033076983	0.040189836	-0.148726912	-0.108085044	-0.260972197	-0.004015437	0.252801013	0.338466118	-0.200864311	0.047026123	0.052515592	-0.105616638	0.253021083	-0.169809387	0.1504285	0.044373177	-0.068326578	0.216856481	-0.168863825	-0.057064958	-0.110716499	-0.005507921
2012/3/27	1	-1.764024967	-1.197672239	-0.324581133	0.41436753	0.10652967	0.103691372	0.089303352	0.254208523	-0.544607102	0.193862188	-0.309143719	-0.145325268	0.054447105	-0.01753566	-0.09257442	0.032056626	0.033943187	0.090101275	0.251609263	0.068654398	-0.080395491	0.054121192	-0.135851085	-0.02370705	0.079459653	-0.10612803	-0.113879423	-0.024161822	0.003234417	0.120527783	0.138969946	0.093803079	0.167480575	0.015958813
2011/1/11	0	-0.386047538	-0.44620298	0.716301309	-0.76367764	0.193105731	-0.333584128	-0.507827696	-0.250371528	0.124939187	-0.53480709	-0.300219065	0.31191119	-0.073645884	-0.303101928	-0.214151676	-0.051105558	-0.128748014	0.158351611	0.301948901	-0.042930752	0.074748401	-0.118019168	0.189750844	0.107069725	0.126201941	0.046575899	0.09982141	0.126234224	0.188011185	-0.086142115	-0.011130029	-0.070845777	-0.052951212	-0.0759008
2010/1/19	1	0.456795279	-3.480011941	-1.110726013	0.192640519	0.318651996	-0.461451039	0.648253614	0.588326899	1.104762246	0.670924685	0.455054155	0.541839693	0.216841742	0.558719006	0.135590841	-0.053186323	0.478285235	0.6889409	0.380606692	-0.729459201	0.068871691	0.302343571	-0.022300421	0.581908052	0.142102491	-0.019263788	0.3904201	-0.11130826	0.469031078	-0.428907848	-0.089587989	-0.038832109	0.043105448	-0.069668848
2010/11/24	1	-2.297968395	2.18135154	0.886117747	-0.082731015	0.00249077	0.909961438	-0.579630919	0.958050373	0.529815647	0.177581709	0.635882452	0.181733459	0.365071108	0.411212848	0.04422328	0.229319761	0.224082352	0.67399404	0.164931188	-0.14876894	0.256552275	-0.292110682	0.224671993	-0.435503776	0.147255335	-0.196671127	-0.134356727	-0.234820853	-0.215223671	0.022783404	-0.012384336	-0.011212625	-0.007132619	0.086793621
2011/1/10	0	-1.232990089	2.016749049	-0.234208024	-0.954792996	-0.091890633	0.554376206	0.016913769	0.533055889	-0.3563428	-0.065316066	-0.11049568	0.246561679	0.227041952	0.045352752	0.182257229	0.083352242	-0.15986742	0.323614243	0.059122267	-0.347813488	0.003309453	-0.072656591	-0.026368955	0.165633179	-0.04916156	-0.006004427	-0.061553206	0.223075927	0.115820686	0.108210939	-0.138247487	-0.117336037	-0.111429214	0.08144558
2010/2/4	1	0.235556697	1.368237148	-1.145253721	1.015558623	-0.01926974	-0.265043104	0.247241473	-0.623069817	-0.104304929	-0.225059665	0.124650836	-0.208519455	0.019336442	-0.294592527	-0.101480947	-0.211991552	0.030243224	0.093673988	-0.238707966	-0.053270928	-0.040107282	-0.020202046	0.116563974	-0.119550646	0.105078439	0.07738661	-0.232616608	0.045866346	0.056689499	-0.254929568	-0.034765955	0.026687113	-0.02910077	-0.016493347
2012/9/10	1	-0.470656824	0.943814083	-1.1150162	-0.010684882	0.169832457	-0.221922769	-0.177314391	-0.848485087	0.48971944	0.38122553	-0.361621189	-0.532565519	-0.228424836	-0.161779512	0.106360659	-0.423140469	0.1662345	-0.22881482	-0.038394653	0.151692299	0.013756399	0.217184536	-0.047849886	-0.170193747	0.064826761	0.040271309	-0.034988947	-0.393260556	-0.116088004	-0.021421937	-0.289852674	-0.12003503	0.015764925	-0.263475853
2011/3/23	0	-1.084102166	-1.115766629	0.077563317	0.213775936	-0.454270815	0.048145728	0.040477178	0.34216426	0.19959781	0.228623026	0.147245387	-0.104406044	-0.252924059	-0.251022373	-0.08767411	-0.175831714	0.150001949	-0.028192691	0.132719807	-0.030958707	-0.053176984	0.054172862	0.066573305	-0.011435904	-0.074104718	0.123730423	0.136982134	-0.043619948	0.050607228	0.103867487	0.184334555	0.122876869	0.134481353	-0.110532052
2011/5/31	1	-0.810138724	2.497131971	-0.766071945	-0.432900992	-0.454001582	1.018218906	-0.93610039	0.696762385	0.491440732	0.055512926	-0.536846866	-0.161180035	-0.21041909	0.632350185	0.763706778	0.193629756	0.497515581	0.329950392	0.360274453	0.158265233	-0.03881085	-0.59769458	-0.169411252	-0.122724424	0.079932971	-0.172075372	0.008633405	0.244868645	0.001290294	0.023580159	-0.25338904	-0.313436311	0.003952671	-0.145968683
2010/10/13	1	2.549055454	-2.159997972	3.061049826	-0.404161711	-0.293135682	-0.276631149	-0.240105059	0.185147897	0.453755334	0.381782927	-0.482221316	-0.160306826	0.25834417	0.287508068	0.117770514	0.26792737	0.377313935	0.196974171	0.080366461	0.031522782	0.235355184	-0.044451639	0.460297296	0.190950639	0.314916118	-0.072844235	0.509170067	0.162378458	-0.173096233	0.063754523	0.001132065	0.258392376	0.134496361	0.167415518
2012/4/11	0	-0.570525298	-1.222552567	0.063233568	-0.319973754	-0.675964822	-0.140341349	-0.725700238	0.359711373	-0.102347635	-0.561765712	-0.11131789	0.359318201	0.276533559	0.486318732	0.113943863	0.016876171	-0.150639681	0.081870109	0.084843912	-0.199001602	-0.184281202	-0.028509597	-0.297534691	0.11826969	0.089188894	0.155712532	-0.05611832	0.065405236	-0.012095338	0.003566088	-0.021618232	0.008777056	0.020234747	-0.035628864
2012/4/13	0	1.952169246	-0.434418199	-0.401537238	-0.696854915	-0.887567646	0.677840932	-0.987372176	-0.177705473	-0.505884239	-0.262247557	0.10133068	-0.273014942	0.357762371	0.409883032	-0.148881469	-0.132128139	-0.135525756	0.165986709	0.149957534	-0.158638528	-0.378016712	0.148965021	0.211231314	0.009272965	-0.327624742	0.054232217	-0.084023268	0.115025716	0.095047234	-0.105429126	-0.200145738	0.07515913	0.069115511	-0.009977744
2012/12/20	1	5.93430637	0.341243656	2.790835245	-0.690783754	2.38466899	-0.388197996	1.544626965	1.504515485	1.340858589	-0.682918656	-0.329319301	-0.19218997	0.926927824	0.671745264	-0.634586719	0.199464269	0.357127244	-0.148777888	-0.310734074	0.617896051	-0.601261943	-0.616265418	0.102358203	-0.267744462	0.205442995	0.664834126	-0.02737182	-0.272557444	0.66873937	-0.046065972	-0.2536324	-0.365482518	0.266799043	-0.105721994
2011/6/3	1	-1.700828049	0.164875684	1.541010249	-0.643223588	-0.896305321	0.467877315	-0.195238404	0.321158167	-0.132451504	-0.018908314	0.364771205	0.011272962	0.084392545	-0.158141095	0.038841499	0.247983246	0.010093915	-0.056560163	0.144834801	-0.142511023	-0.076806695	-0.38428033	-0.072990652	0.199160942	-0.058086692	-0.070475593	-0.115501384	0.077217605	0.119765821	-0.298523756	0.034931172	-0.174255349	0.034869573	0.074491638
2011/11/23	1	-0.196989629	0.016720762	-1.167955882	0.787068313	0.241738165	0.040269386	-0.070727794	0.292580068	0.445508108	-0.713054515	0.496911328	0.099268955	-0.4166549	-0.016110136	-0.224131361	-0.043434536	0.284058416	-0.102223228	0.299832353	0.154043599	0.173710651	0.332760657	0.03917097	-0.075246133	0.026574623	0.188099646	0.023085192	-0.041148665	-0.198255791	-0.278395752	-0.087576609	-0.208102627	-0.062333186	-0.126084203
2012/12/14	0	1.468794276	0.777769742	-0.191991981	-0.724763568	0.626184371	-0.203588624	-0.204154764	-0.526702445	-0.539272039	-0.525216749	0.597432827	-0.123947627	0.164817179	0.018984474	0.209037157	0.061475263	0.114355121	-0.308083883	-0.174291017	0.059394413	-0.100738483	0.24434461	0.105453813	0.046723568	-0.091578573	-0.209359451	-0.176120652	0.250753822	-0.111129162	0.025563568	0.275731702	-0.131154432	-0.065815581	-0.040741166
2009/12/17	1	0.077509289	0.679238732	-0.089314772	0.709659469	-0.179705254	-1.31970324	-1.067812202	0.534861664	-0.245815654	-0.668640487	0.477367717	-0.215067035	-0.064610535	-0.433585175	-0.20565681	-0.605846307	0.002558432	0.302817046	0.316324925	0.265336004	-0.298852773	-0.156724161	0.00745336	-0.210104192	0.026556261	-0.105608549	0.007888458	-0.06076615	0.071216821	0.09137091	-0.099477332	-0.004729638	0.134576265	0.118241965
2012/4/6	1	-1.165267311	0.801509262	-0.119209927	-1.256796642	0.772431176	-0.72969875	-0.488213086	0.029312178	0.155853251	0.138047906	0.116798128	-0.104474819	-0.178945834	-0.164386948	0.25699682	-0.131823381	0.109646784	0.152084581	-0.250017672	0.177322368	-0.169985837	0.267241192	0.121438448	0.17309836	-0.119359149	-0.039538335	-0.097133037	0.035140431	0.240836289	-0.059225157	-0.009991381	0.077012802	0.09344632	-0.008932411
2011/2/22	1	-1.513535175	-0.788351108	-1.027549182	0.023337823	0.00211919	-0.347251342	-0.046659554	0.45129372	-0.137111543	-0.105730083	0.246490424	0.17778925	0.174003388	-0.295494009	-0.134823041	-0.21067949	-0.049405868	0.092949756	0.194851983	-0.032543086	0.145975013	-0.152267379	-0.116784047	-0.064519699	-0.144603201	0.199188244	-0.013636731	0.056949532	0.002969379	0.023818336	0.003602397	0.010334494	-0.06478488	0.004416334
2011/4/28	1	1.330229779	-1.054064643	0.248420503	-0.167054539	-1.14515264	0.04103833	0.040484709	-1.013215151	0.155873666	-0.126306367	-0.32587665	0.297014732	0.163389607	0.075809707	0.033244651	-0.17923076	0.209297957	0.048360921	-0.156999011	-0.061982977	-0.00583767	0.123571505	-0.133231192	-0.232671981	-0.076815158	0.186632112	0.163453507	-0.061408992	-0.126828932	0.130003528	-0.168444713	-0.337284768	0.016379288	-0.084737007
2013/1/4	0	-2.55588991	0.870209701	0.110327208	-0.837242083	0.826580581	0.412856174	-0.435089981	0.34912171	-0.194858755	0.155592851	0.064171002	-0.296890869	0.3061097	0.30638839	0.230768935	0.137179798	-0.060684606	0.083569612	-0.076715575	0.042442056	-0.194911743	0.285491976	0.267741247	0.093463878	0.010263164	0.199494535	0.16129032	-0.087367766	0.001051871	-0.202179453	0.046013174	0.003743426	0.071630523	0.001403797
2010/11/23	1	-0.621506646	2.018345114	1.615735475	-0.035250919	-0.400951439	-0.212425021	0.627583824	-0.26686841	0.075513242	-0.069391772	-0.499521005	0.200775431	0.12106324	0.066774198	-0.174258958	-0.271270728	0.005083126	0.383569014	0.071601482	-0.463267083	-0.042293668	0.006569707	-0.007141223	0.014111847	0.088168577	-0.047477064	-0.149353995	-0.045638398	0.115638288	-0.013393487	-0.059089664	-0.170010594	0.01663272	0.055973135
2011/4/18	0	-0.407812803	0.133555366	0.524701307	-0.644830148	-0.761339144	-0.260095955	0.139171352	-0.535138512	0.40174516	-0.050774027	-0.399244083	-0.234303186	-0.40797773	-0.326199884	-0.223907964	-0.133591068	-0.014573903	-0.078002952	-0.394621613	0.162410494	0.125991232	-0.123425096	-0.012576233	-0.297910325	-0.002463249	-0.013266247	-0.041042524	-0.096134659	0.080685022	-0.009566751	-0.023906047	-0.01517779	-0.016495288	0.026278642
2010/5/5	1	-1.243511794	1.099579481	0.929143734	0.411205859	-1.291353859	0.042197544	0.344221814	-0.022139921	0.278154098	-0.354410147	-0.328216069	-0.268793305	0.265176541	-0.295852417	0.045894781	0.016174336	-0.021760371	0.358650785	-0.070092351	0.002012512	-0.136275071	-0.219695355	0.066663727	-0.043520079	0.139267684	-0.18649134	0.106503961	-0.08867572	-0.040104695	-0.142732046	0.121621204	-0.128761703	0.118250892	0.041841916
2009/12/16	1	2.798143731	0.372478005	1.030133522	0.934254009	-0.329397399	0.89437673	0.557371151	-0.213142721	0.179701798	0.103748217	0.472794077	0.089234867	0.042602422	0.067008412	0.548490377	0.233044326	-0.277885272	-0.130778836	-0.15518411	-0.073341708	0.215380537	0.247314357	-0.321426683	0.065571736	-0.301261656	0.316681059	0.226438938	-0.16311478	-0.522418045	0.318765744	-0.117227664	0.118268601	0.033732349	-0.214577923
2013/1/7	0	2.209484894	-0.699517114	0.086372073	-1.757082785	0.23095985	1.069730113	0.363878637	-0.195361607	0.920290004	-0.750763611	0.276743133	0.520967496	0.48886602	-0.359306351	-0.044502863	0.223649465	0.012513363	-0.01490607	0.229042266	0.373761996	-0.235568215	0.120398304	0.023111503	0.145866174	-0.11302616	-0.192257013	-0.126540517	0.026078271	-0.099705027	0.142434237	-0.318933122	0.169784852	-0.04187941	-0.02134078
2011/3/23	1	-1.437335643	-1.012107927	0.091052951	0.143888468	0.313229842	0.147078796	-0.477131	-0.241416446	0.069592192	0.161406677	-0.03603955	-0.366088618	-0.156425153	0.047861073	-0.049560621	0.081986857	-0.043878744	-0.033973951	0.237530886	0.134685498	0.031451303	-0.155626165	-0.039609017	0.05576694	0.124097316	0.014926504	-0.180252632	-0.000474804	0.089213278	0.123844683	0.146392196	0.067853034	-0.050198298	-0.084717874
2010/2/2	1	1.187667053	-0.041751792	0.911848494	0.087875466	0.233118099	0.098576881	-0.648206124	0.295747554	-0.097491606	-0.38224776	0.958965227	-0.217387758	-0.274421518	0.242966127	-0.235980762	-0.180140684	-0.247320423	0.344154365	-0.347139599	0.33435328	0.079079453	-0.064416039	-0.016778819	0.257585609	0.000925112	0.169355188	0.124442183	-0.108114467	-0.156794315	0.196171227	-0.011853584	0.017643912	-0.022984452	-0.187496734
2012/4/26	1	-0.369294583	0.358314205	0.522239522	0.342132547	0.201925771	0.814512365	0.045426517	0.153050081	-0.773825824	-0.381850024	-0.824467097	-0.066255461	0.274288279	-0.06782568	-0.289537174	0.177159572	0.436866089	0.021570268	-0.251074321	-0.123060075	0.021310614	0.451840702	0.288550251	-0.07848426	-0.440925341	0.086413977	-0.122765972	-0.223597608	0.276708015	-0.063478569	-0.181363253	0.082827307	-0.054655739	0.134233485
2011/2/23	0	-1.757081676	0.144249115	-0.310928888	0.887737448	-0.568557487	0.299204644	-0.347131636	-0.202798791	0.058560216	0.126221594	0.01705405	0.066113822	0.29238438	-0.071398876	-0.330026761	-0.087599712	-0.149243976	-0.17167305	0.111576543	0.235179645	-0.06807433	-0.0349104	0.106703507	0.048158941	-0.002012041	-0.008031947	0.021401072	-0.153530824	0.016908981	0.001153183	0.041450696	-0.034147964	0.029831909	0.111588868
2012/8/23	1	2.647381064	-0.054497317	1.673176647	-0.126257178	1.017380346	-0.882391756	-0.042258588	0.314882599	-0.746366645	-0.126992446	0.130169287	-0.388307687	-0.372546044	0.132394374	0.476953105	0.1745236	0.297634262	-0.50899472	0.040128088	-0.365736777	0.109595038	0.097193731	0.17423486	0.032853621	0.044070975	0.041756718	-0.202560869	-0.09866923	-0.460714858	-0.232582413	0.297399197	-0.088768111	-0.344392863	-0.096189163
2010/11/30	1	-3.503199016	1.437175582	0.142232009	0.148001285	-0.323429921	0.199891788	0.810024497	-0.202435398	-0.502951605	0.141939529	0.469359407	0.156925774	0.51545199	0.705691944	0.530353283	-0.032372953	0.186706876	0.393362341	-0.171487523	0.053703721	-0.009495271	0.170094317	-0.001189359	-0.0147389	0.19234982	-0.055227437	-0.004401703	0.019641185	-0.141024046	-0.054921563	-0.080864995	-0.03220239	0.016506158	0.052079482
2011/3/31	1	-1.48674065	1.011560142	0.057665184	-0.46276715	-0.376929867	-0.208384802	-0.247009676	0.188243132	-0.134690397	-0.865836231	0.032173143	0.05200657	0.155333473	0.499679532	0.201650557	0.07963004	0.044248606	-0.084609059	-0.091244705	-0.166512802	-0.008505814	-0.189479332	-0.083013898	0.088189262	-0.144947472	0.060036336	-0.165762583	-0.00511287	-0.06964943	0.02288732	-0.002382321	-0.028341542	0.107761141	-0.10272039
2010/4/26	0	-1.867963776	0.820194086	-0.619044069	-1.335631587	0.136689138	0.362768782	0.054809384	-0.702187015	0.103203486	0.149544794	-0.363750089	0.116646512	-0.323564065	0.08330336	0.170370719	-0.184413755	-0.007228805	0.320406153	-0.130145574	0.062887038	0.000875458	-0.092625428	0.207759994	-0.094724282	0.059639408	0.247889705	0.082683601	0.018266477	-0.066782175	-0.01592664	-0.181243226	0.182121782	0.022342823	-0.035061994
2010/8/31	1	2.020743725	0.182763873	-0.232439248	0.105443411	1.024249608	-0.132750563	0.007881844	-0.502303419	0.003669338	-0.223088854	0.234619957	-0.28398112	0.018703098	-0.42422849	0.54696281	-0.114999677	-0.222998678	-0.190638995	0.382464883	-0.337874323	-0.316022224	-0.48160569	-0.027623384	-0.017491145	-0.209334348	-0.16840342	-0.056607368	-0.112949927	-0.053930325	-0.147871667	0.062257983	-0.071840674	-0.134433644	0.12680288
2010/4/8	0	-0.16980324	-0.689958729	-0.670191604	0.702117839	0.264070483	0.439839738	0.0623589	0.131282123	-0.563620151	-0.590845529	0.257195035	-0.029418086	0.376538628	0.340447006	-0.065716754	-0.057904025	0.024944164	0.081000524	0.19288149	-0.123609368	-0.282847522	0.010384761	-0.108536689	0.224878719	-0.206907505	-0.001485758	0.059456807	-0.081171854	-0.050279932	0.052254201	0.012542497	-0.024880501	0.012926791	-0.112786319
2010/2/3	1	1.719399987	-1.695517851	-0.444349196	-0.136763611	0.359877781	-0.399274021	-0.16924989	-0.349625709	-0.282379557	0.948152795	-0.464158567	-0.45370353	0.081375928	0.064157851	0.335513275	0.229870767	0.023897965	0.105990794	0.190007225	-0.205077981	0.338448093	-0.44599728	0.0587537	-0.449320784	0.062756021	-0.161550169	-0.070317378	-0.026062575	-0.188789895	-0.44507806	0.043263741	-0.0586448	-0.09555171	-0.106679707
2011/1/18	1	0.411894966	1.528548654	-0.79832274	0.508221154	0.84988157	0.495951848	0.609892443	0.093549006	0.922117961	0.406513634	-0.545758458	0.152613655	0.023091821	-0.261706019	-0.046772105	0.197106113	-0.267622741	0.209308569	-0.232877009	-0.011749405	-0.13683384	0.040640388	-0.00806311	0.261604581	-0.002269029	0.121643575	0.188117874	0.046850884	-0.311563846	0.050760781	-0.051080286	-0.019784535	0.161636463	0.127461715
2010/4/23	0	-1.760795911	0.864134955	0.915660722	0.463770653	-0.843896609	-0.030611643	-0.111111033	-0.20944642	0.23951001	0.035420499	-0.102621672	-0.035476654	0.031703342	0.086380655	-0.06363314	-0.106170478	-0.180051447	0.140328405	-0.23032352	0.02992085	0.169663161	-0.182085434	0.021558086	-0.014135873	-0.086667667	0.013885083	0.121878094	-0.221847501	-0.083123035	-0.080984107	0.055111522	-0.195858646	-0.043496547	0.142064024
2010/1/26	1	1.335925357	-1.912175531	-1.379007115	-1.180229098	-0.032268879	-0.044322278	0.263426154	0.025746657	-0.388685309	-0.470021679	-0.005354956	-0.316343174	0.768126503	0.319625159	-0.404633172	-0.118308289	-0.100567339	0.229451948	-0.019655479	0.092939695	0.404496035	0.134585559	0.048102421	-0.329339534	0.010709993	-0.392148394	-0.304267893	-0.090755186	-0.139855865	-0.171304426	-0.111979231	-0.14816269	-0.089822049	-0.012826024
2011/3/29	1	-0.424613919	-0.844437113	-0.292005811	-0.334228396	-0.699042914	-0.036785864	-0.238466382	0.123041291	-0.122244411	0.00425061	0.149219408	-0.413570019	0.085519396	0.47452157	0.081875408	-0.403144382	-0.251524556	-0.027938791	0.148753269	-0.003493654	-0.280845119	0.039441056	-0.072823259	0.092719782	-0.062390242	0.131319423	0.030423412	-0.020780718	-0.01989964	0.168373161	-0.061665652	-0.086896548	-0.073769014	-0.048835298
2011/2/25	0	0.283897804	-0.614615018	-0.968893829	-0.772573829	-0.954685982	-1.818294129	-0.307125442	0.122900127	0.340764431	0.012608231	0.497536517	0.214143922	-0.236794624	0.325981014	-0.069395568	0.552367631	0.015349386	0.118888305	-0.208222645	0.135930612	0.324410032	0.212622723	-0.249788014	-0.466626339	0.234505248	-0.197776277	0.015381452	-0.154722755	0.090724444	-0.111969797	0.002183868	-0.035200025	-0.265439879	-0.008467726
2009/12/28	1	-0.689455438	-0.127432209	0.58819158	-0.070333669	0.320343149	-0.086759769	-0.365838837	0.230086842	0.677085157	-0.553658167	-0.127247918	0.951963618	0.022932605	-0.014373662	0.181603204	0.003880944	-0.122723429	0.158146919	0.035069014	0.035473231	0.116179822	-0.363001017	-0.007549717	-0.038907345	0.265980082	0.158517343	-0.222700708	-0.070037582	-0.067004255	0.231246309	0.090301053	-0.041823591	0.075494589	0.057913734
2010/8/26	1	0.068199574	-1.669200658	0.281544592	-0.737427583	0.075503425	-0.633604859	-0.163128015	-0.651219819	0.544273524	0.01060836	0.326342825	0.015657203	-0.061835116	0.151699045	0.203695672	0.040107085	0.079074271	-0.131402754	0.286509625	0.056364438	0.226260111	-0.061063542	0.137545218	0.182603908	-0.134971064	-0.115287325	0.082437416	0.029019383	0.238257892	0.18235788	-0.120420143	-0.091548741	-0.174870206	0.182269665
2012/12/4	1	1.044407596	-0.719078249	0.000834795	0.205510568	-0.765272802	-0.0901097	-0.756067804	-0.049957066	0.349326883	0.457965273	0.448977896	0.045850615	-0.252582736	-0.022495325	-0.056148508	-0.426049019	-0.024289644	0.077865695	-0.16909109	-0.119277603	0.14324447	-0.015855179	0.111576712	-0.24650662	0.078569892	0.107045991	0.11205346	0.172845851	-0.076050986	0.314768016	0.007180628	0.238938545	0.069876227	-0.148943587
2012/9/27	1	0.748409964	-1.361700997	0.603176697	-0.171578878	-1.363913988	-0.1291285	-0.242483406	0.481486096	0.498482649	0.419929502	0.195955955	0.226075256	-0.188478305	-0.141935659	-0.103128468	-0.462523883	-0.32926228	0.136560011	0.002116291	-0.126387558	-0.188754823	-0.043575357	0.030930531	-0.102461705	0.151072398	0.192142613	0.33974186	0.127849418	0.176694701	6.80E-05	0.08654144	0.111889885	-0.089828127	0.094168604
2010/4/16	0	1.264053425	-1.140808929	-0.538050548	1.172221076	-0.223653659	0.036518397	-0.20651805	-0.096470404	-0.295773785	-0.266274315	0.000550957	-0.244823325	0.168898141	-0.002387297	-0.417484889	-0.047234834	-0.13674382	0.248031776	0.007266272	-0.282082106	-0.30149218	0.025299649	0.151868394	-0.03443241	-0.158183166	0.002518433	0.056441553	0.032214958	0.022838004	-0.016300086	0.038373513	0.041985879	-0.084409837	-0.055938777
2012/4/13	0	0.884068639	-0.121361912	-1.132945862	-0.081096405	-0.229588537	0.55509752	-0.17591892	-0.767301744	-0.285769065	-0.550849167	0.463908919	-0.075525628	0.54441486	0.154737355	-0.026171488	-0.074476305	0.170471809	-0.159621223	0.096669276	-0.187063644	-0.160915347	0.02233279	0.097429214	0.20047872	0.15586833	0.041097092	0.047694461	-0.129878404	-0.131522724	-0.069836101	-0.052425501	0.036678491	-0.061088068	-0.084461064
2011/1/17	0	-1.827023904	0.110908544	0.07650381	-0.069507534	0.958267693	-0.641602981	0.292017118	-0.551136392	-0.072099686	0.798806529	0.415939321	0.41355245	0.471747204	-0.396931234	-0.073137754	0.174113433	0.154589467	-0.11518191	-0.391857768	0.172796566	-0.180580125	0.27976749	-0.049502598	0.140229958	0.199443785	0.124598061	0.054227709	0.014603732	-0.096398761	-0.074842402	-0.003237298	0.169777917	-0.044855423	0.035962889
2011/11/1	1	-0.558705891	-0.03184998	-0.43594807	0.066383498	-0.938159011	-0.11794068	-0.53285498	-0.247694968	0.403005408	0.041842495	0.438231173	-0.293239368	-0.530971349	0.178785725	-0.102289051	-0.233739689	-0.180325945	-0.124132892	0.06982591	-0.099082264	-0.314599338	0.004358568	-0.086173423	-0.030577456	-0.078685568	0.127922029	-0.040672487	-0.192708638	0.170922507	0.043223577	0.085741613	0.02535464	0.093171234	0.142209347
2011/1/13	1	-0.476767851	1.489970448	2.142794794	-1.035385213	1.247599817	-0.503958325	-1.228155023	0.419655137	0.071558159	0.532974071	-0.189458327	0.282910258	0.583047668	0.079238573	0.134584065	-0.238961512	-0.249847535	-0.19675471	-0.232094096	0.225529761	0.227811689	0.222742268	-0.209692736	0.271763367	0.176844443	-0.043364722	0.063738981	-0.109594192	-0.062094012	0.104264985	0.052384224	-0.17091188	-0.118188026	0.102124355
2010/12/8	0	-0.549205728	-0.053111587	0.654974781	-1.454358581	0.480732776	-0.345252822	-0.468672526	-0.497704236	0.091445117	0.467276884	0.105258987	0.178811419	0.052885004	-0.455923345	-0.06544756	0.064503582	-0.391958715	-0.110530954	0.067833948	0.224578992	0.178958518	-0.006052862	0.081531493	0.034264573	0.026383565	-0.113485281	0.095926275	-0.129346017	-0.008038102	0.035776373	-0.055774098	-0.007156238	0.014106636	-0.046361099
2010/12/30	0	-0.443923659	-0.305989826	-0.138157675	-1.916718724	0.950685819	-0.435136394	0.309091545	-0.51606871	0.254636342	0.002598707	0.310748758	-0.290271053	-0.327058924	-0.283368876	0.227392406	-0.281016054	0.054901979	0.141703806	-0.074879747	0.214790477	-0.237123361	0.10444372	-0.102629314	-0.146024629	0.230561221	-0.120095256	-0.036785269	0.080185851	0.006614412	-0.068308869	0.123547701	0.206648731	-0.103917128	0.201053643
2011/1/19	0	0.205586844	1.116808517	-0.52987383	-0.448870953	0.580576079	0.630537269	-0.283350517	-0.297624161	-0.083206813	-1.121749575	-0.214190147	0.613936686	0.003229543	0.076831458	0.088299774	0.152101744	0.117895165	0.088595686	-0.073138668	-0.217472641	0.088630442	0.110182857	-0.123350551	-0.11762581	-0.112773598	0.071102794	-0.059573794	0.132422921	-0.042201152	-0.132618929	-0.194408255	0.036655339	0.01867869	-0.177886803
2010/12/17	1	2.682530242	0.498170557	0.659623552	-1.370301554	-1.667925566	1.307328265	-1.100711013	0.580588963	0.540091113	0.709487035	0.025222233	0.809440031	0.446650019	-0.451551276	0.273684817	-0.054280464	-0.135387316	-0.052285024	-0.308018782	0.119839207	0.072176966	0.133602443	-0.015699244	0.012570048	-0.366304942	0.247972909	-0.237951909	0.202909336	0.059096987	-0.468029849	0.13995085	-0.010935631	0.211566585	-0.176970137
2010/2/2	1	2.429848717	0.23304138	0.076164637	1.157616247	0.92471853	0.128140662	-0.4294101	0.312857946	-0.452484636	0.356854167	0.850046761	-0.547972804	0.185097532	0.075124286	-0.244845515	-0.061662424	-0.486664117	0.256464622	-0.245483722	-0.123274114	0.358643726	0.062519836	0.070351969	0.213624554	0.010626676	-0.004235463	-0.035256519	-0.301803787	0.136731679	-0.063128184	-0.047615281	-0.139226628	0.183363531	0.09615652
2012/8/23	1	3.591495313	-1.144246904	-0.541526478	0.989016098	0.096875793	0.436433798	0.692553095	0.217034521	-0.690325819	-0.167521845	0.343760869	-0.151300692	0.200482953	-0.748596881	0.998475552	-0.338888416	-0.242267405	0.395620119	0.12263608	-0.582802926	-0.389554469	-0.469075588	0.167240441	0.017382109	-0.375054885	0.36558839	0.053110176	-0.343492185	-0.143831103	-0.197311263	0.008672274	0.054166737	-0.090978602	0.359131561
2012/10/24	1	-0.308042517	-0.130693443	0.264201361	0.548615386	1.175574434	0.92127494	-0.204458292	-0.242222548	0.143337979	-0.24657167	-0.563748735	-0.401827792	-0.442884216	0.074110155	0.12665185	-0.14156502	0.020172212	-0.025879761	0.12362981	-0.12889595	0.061310727	-0.090747552	-0.334961073	0.072799204	-0.1597559	0.03906249	0.060171317	-0.015648192	-0.025627796	-0.261556134	-0.014151289	0.096798104	-0.158462466	-0.060769768
2012/12/21	1	-0.445458996	-0.491406584	-1.317799783	-1.768765187	-0.448582309	0.631541906	-0.475598279	-0.724659732	-0.112866448	-0.18972902	0.05364034	-0.092046331	0.084782321	0.251261314	0.20903513	-0.176052376	-0.082104972	-0.091501927	0.016527021	0.096646553	0.052971956	-0.085009227	-0.252147583	-0.038707222	0.039367217	-0.182673866	-0.17837896	-0.041657845	-0.01891162	0.002244142	-0.17681479	0.139367131	0.073567682	0.021794879
2010/2/2	1	0.159174183	-0.657208451	0.558367081	0.438575886	0.299358294	-0.591572469	-0.20730516	-0.21066558	0.096696061	-0.396319753	0.444977379	-0.18966105	-0.109988721	-0.036633542	-0.063571494	0.082241549	-0.10696508	-0.285635459	0.25068863	-0.002535159	-0.117394738	-0.165441778	-0.125491523	0.158741088	0.163443181	-0.049165866	-0.014445096	0.077622684	-0.216428677	0.049656468	-0.062828975	0.10366583	0.024172165	-0.002775227
2011/11/30	1	0.040352794	1.912606609	-0.26132627	-0.129255875	-0.457287568	0.218259832	-0.203606215	-0.551972636	-0.887705974	-0.068072883	0.429161237	-0.090065876	0.385900645	0.293848041	0.212818785	-0.054955311	-0.055438154	-0.24976108	0.158463908	-0.20426563	0.061106065	0.137659033	-0.466186627	0.313150997	0.176605202	0.064453985	-0.126603001	-0.111110472	0.02447417	-0.022276724	-0.021184783	-0.053649408	0.007470211	0.013028932
2011/12/29	1	1.701211973	0.459403777	-0.398943432	-0.265592759	-0.064377635	0.261902901	0.565238523	-0.453449316	-0.690161863	0.425554479	0.708924223	0.068719207	-1.286316868	0.000698171	0.122970245	0.379128139	0.155590982	0.16775539	-0.268324335	0.303344513	-0.34981648	-0.217921346	-0.309105262	0.116453685	-0.277752152	-0.389655515	0.156638462	0.055817605	-0.093542521	0.409036472	-0.058079841	0.101212952	-0.012313388	0.2350669
2011/4/11	1	-1.078421887	1.622910021	-2.150557139	1.191800533	-0.751121388	-0.229769811	-0.569256728	1.610714193	-0.67336961	0.18821934	-0.278610215	-0.744989497	0.159155358	0.176192971	0.10879765	0.749036746	-0.248432084	-0.061450771	0.339258603	0.367873887	0.103587595	0.090153778	0.504720458	-0.193107592	-0.248976015	-0.254688204	0.480058324	-0.058038487	0.183827622	0.192685276	-0.161042955	-0.109005935	-0.337084482	-0.045189722
2011/1/18	1	1.068583822	1.495264527	-0.304707593	0.311265457	0.284974768	0.980664165	-0.981120542	-0.044967727	0.281137229	-0.293146441	0.303189284	0.209035313	0.278314128	-0.227587625	-0.126033406	-0.078822095	0.082998016	0.094017032	-0.100403457	-0.016375777	0.12206628	0.023610742	-0.005401554	0.124015534	-0.014316002	-0.246689197	-0.199560911	0.124932744	0.03555651	-0.054841082	-0.071357833	-0.086653392	-0.145689605	-0.159318004
2012/1/10	1	-0.48024674	-0.975774367	0.670412653	0.459635692	0.116977935	-0.705258929	-0.340099935	0.786488568	-0.234571591	-0.734632858	0.002342326	-0.404362678	0.012148045	-0.333621771	0.025164933	-0.428300591	0.058900525	0.232072137	0.360894173	0.240210261	-0.265328659	0.03854795	-0.196077864	-0.076025615	-0.024878014	-0.055671191	-0.027464616	0.03834215	-0.053878497	0.057562258	-0.018840699	0.007274353	0.151270029	-0.076516693
2011/11/22	0	-1.741188041	0.377921084	0.719763206	0.359914267	-0.930695227	0.017170404	0.056457078	-0.203072879	-0.025692767	-0.065491323	-0.541897684	-0.254046591	-0.099356726	-0.090606785	-0.043265563	0.053517239	0.173198017	0.058788754	-0.216643093	0.102176196	0.043093701	-0.118453723	0.079685578	-0.010109732	0.287206061	-0.032866423	0.093125418	-0.135006542	0.008858063	-0.109607347	0.13695533	-0.14899946	-0.058282197	0.00772834
2010/8/3	1	-1.104672072	-0.111861706	-0.268508211	0.0901992	0.263534598	0.432391762	0.356717075	-0.308687648	-0.419492994	-0.544408193	0.186266869	0.132389628	-0.048885763	-0.071553035	-0.140717363	0.129374352	0.150002643	-0.142018803	0.157217793	0.06686125	-0.016332643	0.012577991	-0.033375052	0.124167899	0.134107819	0.003723077	0.08287873	0.056986132	-0.011624649	0.06638481	-0.053257933	0.045371057	0.154098479	-0.018801725
2012/2/20	1	-2.143526543	0.297035107	-1.045134136	-0.083742046	0.257861603	-0.309421088	-0.143423798	0.201495576	-0.330877921	-0.222168064	0.41671858	0.064844046	0.198724243	-0.234864009	0.004555293	0.060131599	0.107321703	0.295199178	0.092236442	-0.033995714	-0.140636082	-0.057212822	-0.020416178	-0.091706469	-0.119875103	0.347779405	-0.034014134	0.202556937	-0.094240182	-0.02625666	-0.194647071	0.039422986	-0.083969665	0.030320543
2011/11/24	1	-0.74375869	-0.564483663	-0.319755561	-0.042496976	0.673933389	0.636968317	0.273222681	0.485766157	-0.320030484	0.189822129	-0.495219387	0.413343719	-0.44968824	-0.392204519	-0.002624025	0.030023303	-0.192978967	-0.127668143	0.165514563	-0.019930636	0.198993747	-0.001734636	0.071735176	-0.211954765	-0.086233178	-0.097725728	0.055725591	0.169314587	0.110022105	-0.071726291	0.105631936	-0.078520523	0.226275155	0.030941986
2012/2/23	1	-1.054579693	0.422118237	0.085264244	0.550413285	-0.135383111	0.89284988	-0.741102937	0.025505297	-0.049041901	-0.134904741	-0.468792448	0.174602091	-0.06496185	-0.017580612	-0.071472207	0.111252089	-0.008105206	0.10964163	-0.109440074	0.09003539	-0.006205396	0.060404432	0.007226491	0.019057557	0.071249095	-0.071777405	0.035940785	-0.205848945	0.15862753	0.105074928	0.115232354	0.12521766	-0.052733649	-0.044839856
2010/10/28	1	-2.115179946	0.525671821	0.646496794	1.084481034	0.425611637	0.049957366	-0.241529775	0.80962271	-1.02050278	-0.449659281	0.09484305	-0.207874692	0.115196317	0.294908132	0.074309767	-0.119657227	0.02660859	-0.191601856	0.092344998	0.037788442	-0.039402545	-0.016764206	-0.003522596	-0.384525974	-0.060690716	-0.1039071	0.173680232	-0.007095022	0.14070219	-0.039386286	0.00738963	0.106903351	0.047436129	0.184382275
2010/12/20	0	0.50220854	-1.79423904	0.665514878	-1.181558318	-0.213707335	0.253261734	-0.262527185	-0.304098213	0.230791949	0.107670025	-0.359541016	-0.071263727	0.389533167	0.551646138	0.301088772	-0.156667296	0.008937937	-0.117681357	0.062827957	0.03638598	0.339020613	-0.024850114	0.025894182	0.103904417	-0.152011539	-0.036111514	-0.032711881	-0.071281807	-0.14949362	-0.008747236	-0.132354939	-0.203524888	0.030084792	0.087686546
2011/11/10	1	-0.034349616	-1.612656054	0.41330218	0.487871101	-0.610387436	0.117877626	0.24859132	-0.174860254	0.494896313	0.113148296	-0.031430109	-0.026335439	-0.488347142	-0.269776559	-0.153148728	-0.430931159	0.638455391	-0.087318981	0.109917232	0.276452834	0.232035497	0.077353341	0.247626851	0.173045627	0.057630046	0.155342246	0.060395304	-0.032102626	-0.19187301	0.001754082	0.006157527	0.037989352	0.018048291	-0.027626001
2011/1/6	0	2.904927801	1.629093371	0.846245394	-0.658778849	-0.727443383	-0.644192403	0.39687176	-0.682168913	-0.720682631	-0.804208999	0.058292553	0.106307262	0.277107626	0.496745762	-0.037014817	-0.050954872	0.314356359	0.013656073	0.324575979	-0.298905595	0.362021619	0.171832112	-0.245510663	0.098387743	0.039417304	0.247752372	-0.199928239	0.065738271	0.40937186	0.228566235	-0.027732987	-0.056565672	-0.033024014	-0.043444582
2011/11/16	1	1.095303644	1.039037863	-0.229360112	-1.206537479	-0.227686956	0.025685526	-0.138488203	-0.685298473	-0.526737846	0.041735959	0.323933356	-0.719589581	-0.179840891	0.135150589	-0.164969765	-0.171764207	0.172726911	-0.095845555	0.154211836	-0.227964875	0.017928499	-0.017114467	-0.030640684	0.035326991	-0.06316166	-0.035439385	0.13831822	-0.087328154	-0.031634896	-0.001308054	0.354658464	-0.004412691	0.034828895	0.28538367
2012/11/13	1	-2.513263011	1.355683155	1.275093931	0.965343886	-0.214754881	0.156835248	0.18760015	-0.217055202	-0.324129379	-0.006379774	0.017451546	0.283014514	0.344861189	0.154593305	0.061466303	-0.046158597	0.000163132	0.378991018	-0.152076629	0.070726908	0.156954778	-0.148774496	-0.037083384	-0.091339956	0.050303498	-0.096552111	0.151856467	-0.041557014	0.010018227	-0.068624713	-0.136379688	-0.178789991	0.00790405	0.225709446
2011/4/26	0	0.222244714	-1.350783464	0.321997438	-0.230917463	-0.317377154	0.156086599	0.201127559	-0.085443231	-0.065942031	0.210950653	-0.83255072	0.044480393	0.30274285	-0.224339113	-0.297167581	-0.039222587	0.049771207	-0.178163354	-0.290925512	-0.151171936	0.096987559	0.243127946	-0.134392593	-0.106882613	-0.140336121	-0.240617149	-0.069375956	-0.084096865	-0.055263397	0.10133697	-0.012684127	-0.149380808	0.03381985	0.076138692
2009/12/7	1	0.904862406	2.699729269	-0.038021492	0.78400498	-1.188625661	0.58388565	2.142632722	-0.07055971	0.920796527	-0.1041028	0.295113412	-0.629325516	1.234905042	-0.370720325	-0.095452749	-1.051137554	-0.754927321	0.370305388	0.048211042	0.246299233	0.67456921	-0.2365902	0.110811793	-0.035326685	-0.027203445	-0.317474665	-0.024176467	0.702685019	0.153349981	0.117430905	-0.114980176	0.309350083	0.078379595	-0.047003757
2011/4/14	0	1.261917428	-1.604536653	-1.381149563	0.538945861	-1.019556956	0.405933519	0.656500387	-0.391909078	-0.17357145	0.039861411	-0.249759414	0.706761476	0.357927537	0.613461357	-0.071988896	0.144468361	-0.228648719	-0.316372128	-0.399985685	0.261517962	-0.207141342	-0.280413639	0.399391738	-0.234044474	0.100507421	0.302625681	0.010726434	0.174675868	-0.228107463	-0.193244249	0.181986808	0.11147568	-0.151444383	0.155656948
2012/11/22	1	-1.81678776	-1.211553718	-0.301667219	0.060969613	-0.282220125	-0.331382659	0.299371042	-0.234674132	0.168131368	0.219056809	-0.158364536	0.135079251	-0.093676531	-0.109652049	-0.070831258	0.040071337	-0.057514909	-0.114208195	0.089544764	0.114576932	0.168876611	0.127801341	-0.284886426	-0.083502988	0.13692088	0.002725124	-0.136100038	0.051715927	0.155558981	0.189065533	-0.006048019	-0.026297921	-0.055012177	0.106816921
2012/11/27	1	-0.055115897	1.802840696	0.175477273	-1.21985131	0.894968086	0.776004786	-0.448096303	0.128816742	-0.651148446	0.480830371	0.212116484	0.225353721	0.267157709	-0.378783608	-0.26485791	0.009180843	-0.131733857	0.053071145	-0.16827016	0.069097407	0.227248588	0.457742349	0.034799474	0.36084519	0.42008367	0.119652998	0.149715332	-0.101243372	0.219599387	0.011293917	-0.255375061	-0.116857442	0.00519324	0.094279619
2010/11/30	1	-1.852452175	0.561446622	0.225623362	0.051295989	-0.456472471	0.59445716	-0.454368561	-0.542511932	0.276009305	-0.089132423	-0.302945534	0.231306181	-0.004365602	-0.075140147	0.205034938	0.204801702	-0.060937952	0.13935018	-0.120692206	0.073932733	0.11630013	-0.071288618	-0.112567182	-0.021231647	0.099966354	0.053493722	-0.068355122	-0.073972047	-0.029349321	0.251109921	-0.031392373	-0.068819343	-0.038302474	-0.114604348
2010/1/27	1	0.445265642	-0.776595654	-0.746459887	-0.164033201	-0.288581387	-0.611181633	-0.113349357	0.397325791	-0.747857162	0.488816374	-0.660961016	0.276048883	-0.438404421	0.054129255	-0.15098173	0.205308332	-0.142158445	-0.086950262	-0.533140944	-0.336788719	0.024630214	-0.082088775	-0.133004122	-0.069900867	0.038400019	-0.097551647	-0.034357537	0.325712595	-0.020233069	-0.08196414	0.003209041	-0.118886318	0.148331445	0.051653112
2012/12/3	0	0.81291789	1.492165406	-0.901233196	-0.483416028	0.580560979	-0.618337328	1.098045917	-0.518396534	0.008656288	0.068260016	-0.58082388	-0.394919398	-0.081360041	0.421706417	-0.142368165	-0.563708584	-0.494252543	-0.261628461	-0.047759058	0.170564665	0.121732878	-0.298300678	0.00979658	0.758142431	-0.415734859	0.141521262	0.566024058	-0.273947236	0.098437768	-0.021545648	0.294630627	-0.14132278	-0.153759884	-0.109813064
2009/12/18	1	-2.034312641	0.065039769	-0.154086348	0.250696992	0.34939331	-0.067664491	0.077787502	-0.145708042	-0.107854566	0.53609059	-0.141220792	0.202545176	-0.518453744	-0.140930472	-0.070648006	-0.013531053	0.095957654	0.14384249	-0.165682962	0.071777738	-0.082958024	-0.082701927	0.10562578	-0.005739985	-0.015750521	0.196638194	0.124534581	0.273110053	0.174279675	0.059613836	-0.104292687	-0.080393985	0.010860505	-0.03402216
2010/12/21	0	1.285782689	0.226182198	-0.671377942	-0.713879459	0.145901585	-0.030632787	-0.221478867	-0.339832752	-0.270059481	-0.194327717	-0.169057718	0.192876524	0.400399685	-0.474711015	-0.265989495	-0.319793374	0.428306967	-0.221678986	0.031829311	0.219218323	-0.073999272	-0.212560873	0.059710761	0.360419107	0.086713614	-0.082249142	-0.027362289	-0.023269039	-0.17186417	-0.037010761	-0.000326211	-0.055206548	-0.129218184	-0.025023892
2012/11/22	1	-0.976042735	0.316071865	0.850107847	0.84955416	0.126737701	0.852191237	-0.026239286	0.080565474	-0.130759031	-0.477032458	0.115937147	-0.29264276	-0.113480516	-0.47590473	-0.023992987	0.065109531	0.362191013	0.179913888	0.293707047	0.253335948	0.135238162	0.138095313	0.117647552	0.003819451	0.269688101	-0.063438565	0.148722049	-0.051400031	0.101438513	0.003825214	0.017848022	-0.140877367	0.032043636	0.044074152
2010/7/7	0	0.135705854	0.813630814	0.26319933	0.513897112	1.276403822	-0.134651102	-0.61850942	-0.651872139	0.043789904	0.081005605	-0.701165539	0.21577098	0.12981481	0.187814277	-0.195096122	0.036069087	-0.20052724	-0.113873256	-0.199725346	-0.070419927	0.091335187	0.064405627	-0.23359965	0.013042628	0.055103683	0.100042348	0.085438829	0.069784987	-0.077430876	-0.040762872	-0.037602725	0.116905328	0.048142833	0.065605336
2011/11/1	1	-0.794259784	-0.825682033	0.236719321	0.656583059	-1.153620591	0.7070989	0.432187486	0.233775725	0.514919424	-0.095786682	-0.035857658	-0.357661833	0.130725029	-0.367098548	0.009584271	-0.230830476	0.151331036	-0.056221127	-0.381385107	-0.12882446	-0.162041063	0.099407982	0.029354444	0.133428099	0.026562538	0.018352785	-0.030291368	0.132084365	0.019411169	0.004108497	0.157683964	0.004241817	-0.053921024	-0.101445687
2012/9/26	0	-0.360867704	0.385586643	-1.207578645	-0.087556916	0.898182937	0.151743366	-0.107234648	-1.162390022	-0.561866164	0.431088883	-0.061293639	-0.089840197	0.120973089	-0.447567529	0.023260157	-0.155315746	0.045256792	0.242894892	-0.162376651	0.010897273	0.034355487	-0.129082665	0.102815664	-0.213916759	0.125311218	0.174169995	0.15052438	-0.287631284	0.050584173	-0.062053034	-0.052718421	0.005120195	-0.147281341	-0.096462869
2010/12/14	1	-0.137526566	0.268825421	-0.470122121	-0.480203864	-0.372246375	0.314950843	0.49323266	0.110057062	0.043301818	-0.657311364	0.168758174	0.102311808	-0.150708637	-0.058650948	-0.074180914	-0.147521378	-0.237140696	-0.276665002	0.016304885	0.008907899	-0.149263082	-0.157308524	0.036986045	0.016626163	0.080543078	-0.206614674	0.043739926	0.067202113	0.051678717	0.09215484	-0.061749665	-0.079338719	-0.023839817	-0.021737086
2012/1/5	1	0.51065451	1.838158681	-2.139084798	-1.370846916	-1.021931401	0.718573034	-0.039263653	1.041552593	-0.037434457	0.128257823	0.794824272	-0.186377476	0.065037614	-0.289455258	-0.383715681	0.340633969	0.029721142	-0.072228232	-0.099379539	-0.134286997	-0.042299486	-0.26176261	-0.175780816	0.163329029	0.277393433	0.29151477	-0.261929881	-0.332759001	-0.122405822	0.184308202	0.016760496	0.036927646	-0.036018021	0.339151824
2011/5/19	1	-2.049353551	1.295576121	-0.110503526	0.472828555	-0.143674142	-0.671778008	-0.185697537	-0.987847906	0.21854177	0.589272439	0.262134197	0.084249485	0.34461253	0.080419163	0.072212846	0.015385491	0.053845417	0.120214252	-0.257850716	0.083127577	-0.162695721	0.320341234	0.023919198	-0.116533444	-0.144882176	0.076424067	-0.166162929	-0.236220001	-0.095314003	-0.004543885	-0.089436036	-0.005471155	-0.084848391	-0.049159851
2012/4/6	0	-1.96713934	-0.93407105	2.542603086	-0.549213331	-0.442608329	0.157348218	-0.142766315	-0.084671278	0.159020588	-0.819034642	0.150026968	-0.094313643	0.245207406	0.538099417	0.484836684	0.131863885	0.170408744	-0.087770077	0.350489618	0.513961842	0.488311282	-0.154755402	-0.335163283	0.148645246	-0.086777941	0.123753734	0.031354901	0.066341564	-0.321542838	-0.143692402	0.07106482	-0.11724081	0.033649807	0.235704854
2011/1/12	1	-0.96533586	0.536164207	-0.619539137	-0.288678999	0.168549032	0.52899396	-0.043946344	-0.404737074	0.169606104	-0.577014071	0.3008782	-0.121716568	0.113885918	0.139392154	0.065755493	-0.113483992	-0.02982012	-0.115702644	-0.082806879	0.015015315	-0.194443943	0.036305132	0.254867768	0.337458274	-0.078134849	0.018522864	-0.20214223	0.047048354	-0.056999271	0.046146558	0.096694856	0.211690711	0.254849483	0.092799203
2012/6/5	1	0.042586479	-0.553932066	0.825963699	0.490405646	0.542706958	-0.551860156	0.123983669	0.387901012	0.167964789	-0.559058855	-0.508861235	-0.019627414	-0.56359122	0.396951591	-0.228646731	-0.312189078	-0.183764734	-0.315355434	-0.288016464	-0.275621076	0.277935894	0.046958331	-0.002097605	0.070825419	0.028395286	-0.167144726	-0.114773831	-0.038958284	-0.096743241	0.008395186	-0.107705451	0.08222302	-0.123195296	-0.090447452
2010/4/12	1	1.715747846	-0.978845458	-0.519673401	0.849097178	0.739713454	-0.022282722	-0.6806402	-0.521713687	0.382465969	-0.08279815	-0.184155934	-0.071507836	0.2709565	-0.243076696	-0.267256095	-0.161739937	0.303938609	0.267891127	0.112383009	-0.049430039	0.005975062	-0.159609635	-0.165173971	-0.024385027	-0.071933744	-0.025407565	0.109757247	-0.11397469	-0.177436888	0.030781039	-0.146441791	0.091986251	0.022622585	0.043656091
2010/11/19	1	-1.278845645	1.517348352	-0.191303611	0.016926317	0.21097946	-0.25128856	0.628471333	0.29421344	0.329733406	0.645784632	0.225612032	0.264836495	-0.497494302	0.285697954	0.104488844	-0.211883886	0.344068726	-0.235848389	0.099307243	-0.521525465	-0.369445048	-0.198186449	0.136326711	0.061289737	0.018211542	-0.267907506	-0.206708585	-0.037814818	-0.21177048	0.011431035	-0.192734035	0.092908805	0.090071135	-0.017011509
2010/11/29	1	0.105964783	-0.546159156	-0.97248091	-0.770844887	0.733386662	0.598553919	0.41388295	-0.457246959	-0.605419058	-0.253587614	0.157708817	-0.248067149	-0.06375871	-0.049463652	-0.167588971	0.311633998	0.198512441	-0.05510166	-0.194664776	-0.262390481	0.315409893	0.082453402	0.08539406	-0.07657281	0.001692817	0.119934	-0.045476376	-0.235402162	-0.062452772	0.107938915	-0.18920243	-0.102365183	0.171295243	-0.025385302
2012/6/18	1	2.104237456	0.947934162	0.478241364	0.918069966	2.069103664	-0.661781241	-1.102871316	-0.067117739	0.020755144	0.480413872	0.172970891	-0.69449117	0.752056676	-0.270436363	-0.02359251	0.084933221	-0.116923865	0.02482096	0.040531123	-0.0478739	0.096989244	0.04788157	0.075068087	0.199237405	0.211632755	-0.147041604	-0.025152051	-0.194203899	0.034271312	0.10819725	0.096273972	-0.26728716	0.225706119	-0.119313003
2011/6/3	1	-2.842276345	0.451303556	0.315877437	-0.160622404	-0.117364219	0.166356939	-0.180760198	-0.397744308	-0.169489094	0.231679272	-0.15550235	-0.208400739	0.198378156	-0.008449448	0.172934095	0.124880295	0.008922092	0.043955907	0.015300671	0.107479978	-0.202614284	0.096531821	0.002731009	-0.038707262	-0.077719188	0.031327686	0.057926786	-0.155564818	-0.002203181	0.05653034	-0.067209026	-0.050880692	-0.016649404	-0.049625314
2012/12/17	1	1.03546903	-1.317124094	-1.756194258	-0.852654491	-0.202082358	-0.268519907	0.834834123	0.441082534	0.026878418	-0.417667193	-0.034821465	-0.12614415	0.37682869	-0.254163366	-0.035056114	0.770074567	-0.159877545	-0.034986757	-0.391525893	-0.100225137	0.453635925	0.016838702	-0.167501934	-0.107328755	0.305417047	-0.049850989	-0.082063683	-0.081398744	-0.023547715	0.014124012	-0.036175228	-0.027592977	0.007313941	-0.102742961
2011/2/25	1	0.381249159	-0.248802464	-0.084408623	0.998063855	0.065412563	0.20109617	-0.163307793	-0.40860092	0.324924356	-0.398736099	0.296663324	-0.487729657	-0.656331984	0.276176166	0.138498477	-0.025097068	-0.275282475	0.02565117	-0.161248286	-0.000516474	0.161116571	0.079895457	-0.088896785	0.180115049	-0.106176562	0.110641253	0.024485421	-0.015246677	0.017432404	0.193883134	-0.16099036	-0.138070212	-0.050042268	-0.14130061
2010/3/23	1	2.409454533	0.347743313	0.887200715	0.596606373	-0.957117843	-0.34482334	-0.728341319	-0.390144522	-0.304858762	0.457766955	0.76560496	0.092437068	0.312552885	0.558059149	-0.076864315	0.264736626	-0.435309414	-0.301642314	-0.037913098	0.041732508	-0.085676808	-0.174385756	0.034658373	-0.317963785	0.263949101	-0.156161398	0.08646105	0.132998349	0.081260969	0.030463341	-0.052876488	0.096419499	0.034532846	-0.214976404
2010/1/19	1	0.400356556	-2.385499612	-0.347320006	0.531072146	0.344184367	-0.000636361	0.325819558	-0.822651662	-0.504858434	0.894318086	-0.3548397	0.292435648	-0.538040997	0.195677601	0.021433579	0.141842558	0.252583671	0.540046561	0.014732898	0.457023545	0.031258999	-0.112988728	0.29415181	0.092080378	-0.138559756	0.173767964	-0.307605236	0.217747438	0.050776507	0.177422546	0.21036707	-0.230355607	-0.201465073	0.160617641
2011/12/15	0	-0.368052377	1.409467504	-0.07685963	0.978852104	0.839547733	-0.333899008	-0.297658963	0.083469876	0.012091995	-0.127364384	0.067918853	-0.030321612	-0.034041558	0.032465704	-0.099800561	-0.101333077	0.05780737	-0.180083106	-0.291289285	0.139122374	0.024856868	0.233396707	0.432041115	-0.015880457	0.053661269	0.042351345	-0.05446795	0.356713982	-0.045705572	0.113913601	0.010419984	-0.091493447	-0.076108093	0.026422843
2009/12/23	1	-0.139656791	0.709901799	-2.139981021	-0.135839975	-0.569936223	0.520679537	-0.016102748	1.259097969	0.340214584	0.217391214	0.58056324	0.203902392	-0.125234375	-0.445230416	-0.474962963	0.282860788	-0.274459236	-0.009948392	-0.171585797	-0.068378045	0.025097812	-0.088999587	-0.146314827	-0.026099108	0.090254682	0.168012779	0.152306626	-0.277958389	-0.236282247	0.009094777	0.124716089	-0.005906605	-0.140357865	0.255795672
2012/1/17	1	2.811621973	1.315125499	1.781185899	-1.648606297	1.813281058	-1.486111824	-1.238869193	0.923433077	-1.316551263	0.732354857	0.694269823	0.354151359	0.188182382	-0.077265411	-0.11018817	-0.217916048	-0.196985132	-0.142643095	-0.407808216	0.015271271	0.13606362	-0.03648453	-0.421847246	0.075615978	0.175227696	-0.149403405	-0.043418647	0.03123412	-0.079901422	-0.066480734	0.226608156	-0.19271293	-0.0721531	-0.059907289
2010/11/22	1	0.303421876	-0.089985436	0.210060572	0.873822092	-0.459776046	0.287508183	0.307912291	-0.026477002	-0.385403111	-0.572076322	-0.152389295	-0.062803064	-0.35994388	-0.368152211	-0.127757267	-0.124684409	0.286908626	0.015921396	0.302641786	0.53872846	0.074558321	-0.015337681	0.141433468	0.107020556	0.196680779	-0.035098617	0.249077884	-0.076518535	-0.131195372	-0.001737146	-0.055664724	-0.040165988	0.139252766	-0.000743882
2010/8/11	1	1.016570556	0.038861659	-0.351309139	0.302806024	-0.889499619	0.357338448	-0.439691887	0.021393059	0.285600062	-0.180506995	-0.176661162	-0.050319211	-0.048839742	0.128759481	-0.132460292	-0.464271273	-0.243546532	-0.13811739	0.025400488	0.118125035	-0.160931844	0.119922964	0.001283354	-0.053985046	-0.218874655	0.184040695	0.114941678	0.054652189	-0.173143515	-0.044452399	0.11278702	-0.196428103	0.070612856	0.053875032
2010/12/2	1	-2.193050941	0.006786718	0.675894966	-0.493929913	0.77038813	-0.729979936	1.265470079	0.024760406	0.710221992	0.238204235	0.942990154	0.050287535	0.480199357	-0.105696466	-0.178107561	-0.020171701	0.163811816	-0.338769294	-0.066264578	0.210053555	-0.176830628	-0.226002992	0.114976541	0.073223423	-0.364088088	0.039950162	0.173897378	-0.221075509	-0.14129413	-0.089367408	0.051983964	0.419328115	-0.133220685	-0.32544143
2010/3/22	1	-2.385703394	-0.276015788	-0.192437321	-0.14649599	0.047017928	-0.378996414	0.373676692	-0.224000922	-0.312476601	0.009601069	-0.105439713	-0.079626234	0.082655386	-0.120162477	-0.027952359	-0.087708738	0.140788877	-0.126642945	-0.009143399	0.260658674	-0.009142038	0.047179689	0.017843681	0.005537307	0.048903871	0.089950611	0.004073836	0.010116015	0.011863076	0.037864653	-0.082141165	0.008678139	0.013928005	-0.055193964
2010/3/5	0	-1.963489708	-0.477741529	-0.151593046	0.108783895	-0.194657865	-0.847784122	0.331298289	0.258730382	-0.718670323	-0.299193746	-0.48819074	0.295723903	0.213532455	-0.038407398	-0.014699853	-0.049075148	-0.268890305	-0.211429745	0.288169453	0.083151849	0.134147657	-0.018932295	-0.010141434	0.151698969	0.016756235	0.057165094	0.043258051	-0.017364014	0.073427774	0.040372756	-0.204936937	0.001652232	0.142464706	0.06695888
2011/12/16	1	-2.238802791	0.844460748	1.257884407	1.142209733	0.234612413	-0.008067577	-0.353691723	0.611974898	-0.730668162	-0.229419381	0.161229351	0.057883194	0.261236014	0.226023312	0.036064507	-0.125500793	0.151687233	-0.150684594	-0.076428221	0.023267457	0.102694218	-0.038159666	0.113957315	-0.398527701	0.033447886	-0.129900181	0.109932422	-0.056272125	0.039393968	-0.025890976	0.038873802	0.065932689	0.085626601	0.176614378
2010/5/4	1	-0.255626103	-0.033492773	-1.271329763	0.322289167	0.695076894	-0.18904917	-0.897073178	-0.035201174	-0.117890044	-0.021243584	-0.224525812	0.076152497	0.092815885	-0.156000289	-0.140888023	-0.135060311	0.232221518	0.071687543	0.328349851	0.332415571	-0.020459814	0.030088427	-0.137797965	0.162504427	0.230474502	-0.161579949	0.050371129	0.133997722	-0.045822595	-0.093683736	-0.15666422	-0.059836546	0.076569572	0.057862915
2010/6/7	1	0.190221756	0.049440886	0.027095958	0.544336886	0.152446192	0.22740906	-0.327529022	-0.164113476	-0.033866212	-0.244015196	-0.341520056	-0.031752038	-0.304480503	-0.134861855	-0.22440473	0.44009742	-0.122490627	-0.002785948	-0.043928886	-0.078620568	-0.242585543	-0.152442435	0.204365837	0.176934341	0.056198082	-0.255336563	-0.087790645	0.071944152	0.114384439	0.125248495	0.067614394	0.243466019	0.022323814	-0.014441093
2010/5/11	0	-1.876549416	-0.555911352	0.068584868	0.965921911	-0.075173208	-0.047843327	-0.006351922	-0.528467242	0.086124477	0.134037472	0.389984533	-0.064291855	-0.092252874	-0.360010009	-0.311178017	-0.111166308	0.284490959	-0.06204651	0.078521258	0.060867042	0.025691112	-0.015203346	0.045550107	-0.076352419	-0.297312708	0.283689714	-0.021024174	0.033336198	0.175677743	-0.059903103	-0.046261366	-0.029732784	-0.086794647	0.068981132
2012/2/21	0	0.826327673	1.142620467	-0.721256706	-0.4368701	-0.218195603	0.164123305	-0.058333943	0.051838627	-0.091804893	-0.616238469	-0.503368103	-0.581283068	0.16607495	-0.213503535	-0.543365799	0.110860019	0.179584649	-0.211811986	-0.117357621	-0.219078708	0.27172	0.211118884	0.386665238	-0.220637014	0.023069358	0.290138607	-0.219923222	-0.120168782	-0.118983917	0.032246949	-0.010293759	-0.052936944	0.067964473	0.141613336
2010/4/20	1	-0.300620793	-1.384942327	-0.902194183	0.901419508	0.035918617	0.168669623	-0.279289544	0.101883129	0.375584415	-0.040082622	0.141021022	0.482186624	0.453723356	0.138787892	-0.354271193	-0.112089445	0.01659725	-0.025933537	0.030116255	-0.176857249	0.143171672	-0.007503012	-0.139090206	-0.030675259	0.03324652	-0.000868244	-0.10309847	-0.047248042	0.032667757	-0.017710363	0.041983158	-0.005461401	-0.060007417	-0.044514566
2010/5/10	1	0.568084565	1.173323306	0.784662242	0.211486715	2.918208083	-0.052945883	-0.264069713	0.208428806	1.552870091	0.968391853	-0.199822216	0.417251226	0.443530668	0.036500817	0.253879662	0.181102607	-0.493037622	-0.266710904	-0.118084121	-0.034341563	-0.570174078	0.234669402	0.123213677	-0.226410433	-0.080097864	-0.117580797	0.013168255	0.294930855	-0.189529173	-0.059862827	0.182432905	0.15406481	-0.182460184	0.16225868
2012/3/30	0	-0.700378113	-0.850291253	0.560884736	0.196070026	-1.383068164	-0.030618959	-0.161850419	0.100825993	-0.138298207	0.242263712	0.250799581	-0.091540447	0.117987713	0.128275504	-0.128961408	-0.057486271	-0.07068624	-0.135058478	0.088911361	-0.216728458	-0.360423739	0.106044716	-0.039889603	-0.091402083	0.112216748	0.115236276	0.005959728	0.095890389	0.073543435	-0.121402815	-0.006679024	-0.086110587	0.050756068	0.121678057
2011/1/21	1	0.479847958	2.681020814	-0.264911619	0.060207145	-0.251019017	-0.893040004	1.138325999	0.198440855	0.105266094	-0.082478823	-0.200618802	0.121619727	-0.348432947	0.46806456	-0.117531818	-0.552937515	0.121164462	0.171182143	0.538314674	-0.105819619	0.23482923	-0.226186279	0.073385755	-0.000746732	0.347234878	-0.068958072	0.123535643	-0.018731999	-0.269385737	0.075783147	-0.043084246	-0.055750674	0.048072359	-0.026224305
2010/9/30	1	0.442893477	-0.410845135	-0.156485695	1.011359924	0.228257277	-1.227757607	-0.701557758	0.19732407	1.266018326	-0.495760409	0.31562688	-0.182553443	-0.322329062	-0.175644452	-0.017489131	0.198371002	0.167249494	0.013673188	0.367510293	0.101119076	0.154145257	0.169398524	-0.042235511	0.280081415	-0.240947724	0.047924167	0.030189869	0.232676128	0.094451774	-0.08495998	-0.178702819	0.120383964	0.026039159	0.019157493
2010/11/4	1	-2.351711197	0.693659031	0.897564739	-0.513435091	-0.623880618	0.447349415	0.148289216	0.048359778	0.10901059	0.004487589	0.39075203	-0.013150614	-0.280438542	0.04168521	0.012354957	0.20738741	-0.048296678	0.281149792	-0.024018338	0.021566179	-0.20212154	-0.36975093	-0.066323833	0.109875315	-0.037573865	-0.173471667	-0.040559339	-0.15531938	0.035994586	-0.08144395	0.053476411	-0.024652861	0.121745226	0.062694331
2010/10/13	1	4.194795104	1.400437317	-0.489893485	0.739020182	-1.766006138	0.082228213	0.140698037	0.199982995	-0.984014907	0.369355541	-0.630187963	0.70570722	0.728384812	-0.65850088	0.794668855	-0.706805605	0.599146229	-0.29882345	0.133204819	1.022517332	-0.554416501	0.06999027	-0.071729517	0.160356623	-0.042448443	0.229816539	-0.117431316	-0.108509709	0.270844326	-0.096700988	0.043480452	0.003336008	0.212537929	0.080042949
2010/7/16	1	0.183176955	-0.745341215	-0.08217078	0.355755905	-0.126049583	0.285150723	-0.039273996	0.719870024	-0.281480125	-0.373887739	0.032923289	-0.05500196	-0.481441931	-0.100146446	-0.164116243	-0.015977169	-0.190176777	0.213781666	-0.055382296	-0.125758777	0.137260876	-0.085857073	0.232999857	-0.155154661	0.117151773	0.250186548	0.095894765	-0.108381686	-0.101929459	0.096269886	0.220604303	0.076471731	0.160714819	-0.075123153
2010/5/7	1	0.689870416	-0.297018487	0.588849881	0.063631676	-0.836785159	-0.051158747	0.013253173	-0.315137373	-0.014186486	0.013849212	-0.642308332	-0.014808794	0.370527576	-0.268249127	-0.344489251	0.098923507	-0.094657725	-0.227945827	-0.3529516	-0.199933561	0.013604428	0.300795537	-0.287877063	-0.163127578	-0.142488486	-0.253138967	0.061522548	0.014774238	-0.010166462	0.07721924	-0.038913004	-0.091482146	-0.054974148	0.004472207
2011/10/21	0	3.700489735	2.147371368	0.93835199	0.656963561	1.11618052	0.585911394	0.544540582	-0.207097372	-0.1840264	-0.179773837	-0.228339701	-0.35157545	-0.516977717	-0.069289637	0.158143334	-0.739681797	0.053746049	0.024255057	0.712422703	-0.036915947	0.33197928	0.538035867	-0.655603013	0.0279193	-0.377920476	-0.01079377	0.000447393	-0.050358849	0.05011413	-0.26234812	0.051507292	-0.034690364	-0.34100888	0.073995509
2010/7/8	1	1.194666035	-0.420970256	-0.162432018	0.522588695	-0.085434285	-0.881997292	-0.630814201	-0.188963955	0.539537573	-0.484368487	0.507405896	0.204100544	-0.090896967	-0.161049877	0.09272396	-0.340874354	-0.300142723	0.378214852	-0.348406287	0.014650544	0.106730552	-0.030368859	-0.228456676	0.081387592	-0.070821208	0.254094688	-0.113563175	0.155780858	0.064313194	-0.275605317	0.000667884	-0.060358304	-0.147824981	0.050510232
2010/3/3	1	1.061773727	-2.850187761	-0.360662372	-0.40410811	0.509672159	-0.442336493	0.405273662	0.895909082	-0.173950942	0.761999646	-0.20967622	-0.15041066	0.039902833	0.405997927	0.113887615	-0.158782484	0.143959556	0.699494052	-0.301403716	-0.113646976	0.204355129	0.179815887	0.215599188	0.118381917	0.083144367	-0.300649213	-0.279257781	0.243938266	0.055422885	-0.240778341	0.194679882	0.163818789	0.130309625	-0.234717526
2011/12/5	0	-1.774182394	0.000425663	0.813625931	-1.390120904	0.660885768	0.842504866	-0.677397025	0.180452112	-0.002375707	0.297156851	-0.240693103	0.023600092	0.187245318	-0.230442195	-0.086786609	0.095714582	-0.368869623	0.115753284	0.213909193	0.207472871	0.118607263	0.048184983	0.021957133	0.122057688	0.156293911	-0.00928068	0.149888675	-0.148546418	0.078816901	0.050502868	-0.118971632	0.009555517	0.088024098	-0.03608409
2012/12/27	1	0.740290414	-0.480288373	-0.777650713	-1.313205869	0.47930916	0.7522744	0.223665768	-0.047070496	-0.131001265	0.132062594	0.057302957	0.168501249	-0.467238141	-0.277297669	0.031497244	-0.241351355	0.362602894	-0.297345993	-0.090233535	0.089135731	0.393037718	0.088887566	0.223080967	-0.304489337	-0.175794419	-0.257489222	0.048071099	0.089777891	-0.089563971	-0.109533514	0.033739603	-0.104592217	0.123839656	0.052576302
2011/1/11	1	1.982164111	0.798942516	-0.038185756	-1.25442197	-0.105071128	0.77274345	0.465601183	-0.202519829	0.74427326	-0.000357556	0.709927976	-0.430384782	-0.301741149	0.5407739	-1.087245094	0.617759684	-0.462042257	-0.131776839	0.293978426	0.192268143	0.041034	0.173371443	-0.26209723	-0.107632509	-0.058773478	-0.244636335	0.092094201	-0.122322334	0.136137332	-0.223077055	0.098630317	0.076471775	0.159808427	0.243945264
2010/3/8	1	0.916248383	-1.089099945	-0.577832882	0.500520772	0.174182406	-0.353666969	0.272134731	-0.564936483	-0.149663676	-0.495730937	0.235498714	0.032853401	0.041083151	0.115131395	-0.13119928	0.276320295	0.037635397	0.008919048	0.04222185	-0.10581155	-0.335005408	-0.119406462	0.254454728	0.183991043	0.190784103	0.047161213	-0.086879258	-0.014350256	0.039072862	0.077585901	0.086039556	-0.039001478	-0.0600275	-0.233163812
2011/1/17	1	-2.190794414	-0.70675659	-0.187451483	0.522700503	0.312004842	-0.399428014	0.04807447	0.124653697	-0.267295644	0.089466076	0.341969689	0.049272006	0.161355137	-0.305757199	-0.123155501	0.044547091	0.05181915	-0.040184398	0.281079189	0.237117339	0.066945209	0.184094519	-0.230308031	0.141659938	-0.106988905	0.034232563	0.036333074	0.173791918	0.05228905	0.125796402	-0.114984567	-0.128706492	0.011576591	-0.097590969
2010/3/4	1	-0.775623514	-0.532544644	-2.139347698	0.41063536	-0.446957644	-0.782101553	-0.266677945	1.830167869	-0.226469573	0.092700123	-0.55395957	0.004099313	0.321051838	-0.071846956	0.203447261	0.494703838	-0.668129495	-0.089438996	0.25073796	0.270212784	-0.100758928	0.104140529	0.063858439	0.074546766	-0.264162827	-0.374222619	0.390650744	-0.077125738	0.129622469	-0.046850616	0.126907194	-0.049883136	-0.256090365	-0.126633809
2010/1/5	1	1.641767616	-0.158326935	-0.340350951	0.144419402	-0.11942962	0.895280966	0.456845809	-0.219515736	0.860731565	0.001056086	0.085555463	-0.695007521	-0.440154815	0.244459273	-0.953673071	0.55071524	-0.280927843	-0.242258351	0.004551869	0.058336562	-0.053207732	0.226228786	0.101658246	-0.010649222	0.016453112	-0.153688576	0.063745458	-0.07150629	-0.050958424	-0.084586086	0.021140738	-0.082804722	0.043062728	0.063132391
2010/8/3	1	-0.756272964	-1.008767888	2.330173954	-0.184196161	-0.653761895	-1.038909622	1.209762464	0.520394064	-0.37780411	-0.049390018	0.144110324	-0.150571214	0.08902349	-0.444524071	-0.231933736	-0.036138692	-0.235875345	-0.411159053	-0.26089785	-0.081781255	-0.075051673	-0.232543914	-0.218473689	-0.244379506	-0.071873012	0.035412065	0.150588156	0.346609042	-0.075374312	-0.29333834	-0.034410776	0.105185752	0.034497725	-0.119812668
2011/3/21	0	-1.792370546	0.243671063	1.062437859	0.220089396	-1.478212241	0.458338197	1.052980955	-0.214030841	-0.162491092	0.37454148	0.224792455	-0.382639377	-0.27880205	-0.107624505	0.175487408	0.528884103	0.046791378	0.337221395	-0.082587917	-0.103383917	-0.040195803	-0.13846995	-0.129419743	0.09161906	0.143337101	0.087477478	0.151448936	0.138081211	-0.041776209	-0.361762234	0.02037131	-0.251560736	0.079229918	-0.045657075
2010/11/18	1	0.637476323	-0.268670349	-0.23973575	1.437226771	1.726055083	0.221419373	-0.405927874	-0.09746271	0.539061467	-0.385419888	-0.476437224	-0.694286991	-0.122182007	-0.076537873	0.178900166	0.345054579	0.33687152	0.239116571	-0.227641081	0.142812037	-0.204482316	-0.093197317	-0.193304443	0.262414215	0.034751182	-0.048073285	-0.104264519	0.054757261	0.212987334	-0.14740017	-0.048181242	0.087664374	-0.003769355	0.080391252
2010/6/9	1	-0.186870521	-0.065668472	0.907750256	-0.17617062	-1.080762393	0.624020178	-0.41573788	0.318237303	0.089558922	0.524736388	0.726694783	-0.379250767	-0.411063956	-0.220511826	-0.168139164	-0.149089566	-0.093448981	-0.144444842	0.252430353	-0.042733199	-0.218402636	-0.01922055	0.251237178	-0.193056543	0.225087293	0.005624626	0.132318764	-0.260171268	-0.179218532	-0.182920262	0.208172931	-0.144526157	0.0934098	-0.126443661
2010/10/14	1	1.067326097	-0.314952538	0.149110191	1.470555877	0.287337687	0.134785486	0.495854763	0.224086578	0.362082348	0.074807898	-0.260266345	-1.04635703	-0.709825102	-0.066649756	0.879077993	0.409486055	-0.321533794	-0.19515926	-0.222272715	0.153426479	0.215524721	0.036150828	-0.050127145	0.054415349	0.048080718	-0.266875519	-0.070986966	0.184966398	0.117607552	0.097678063	-0.047253914	-0.220061372	0.580469579	0.005531933
2011/11/7	0	1.066069023	-0.211443397	1.218731829	0.560473583	-0.475252798	-0.744505311	-1.253210922	0.128722968	-0.070256454	0.026294602	0.187917406	-0.302267615	-0.02746556	-0.119739894	0.092900623	-0.140431726	-0.252102527	0.101894876	-0.08959694	-0.111585514	-0.149959924	0.102898638	-0.066046652	-0.107508015	0.212024969	0.188700962	-0.103023661	0.13700632	-0.171822895	0.096150284	-0.066680252	-0.054179913	-0.021219645	-0.062084518
2012/6/18	1	1.504202268	-2.317183115	-0.547251538	0.050591805	-0.646167823	0.357233624	0.276001283	0.246340881	0.000968191	0.029353828	-0.119232755	0.567856202	0.227668774	0.095359929	0.107633979	-0.047301015	0.07505523	0.209087273	0.011083294	-0.180175105	-0.215572788	0.09927472	0.227332987	-0.048670867	0.020794763	0.126411649	0.074960721	-0.049421319	-0.293963395	-0.06226122	-0.002432101	0.007867274	-0.091010312	0.126597604
2010/12/24	0	-0.790156045	-0.043597365	-0.62538035	-1.276385969	0.15743773	-0.611490088	-0.137720847	-0.75214791	0.011225747	-0.795362112	-0.253486768	0.223828045	0.14491312	-0.103168437	0.439390628	0.030604615	-0.265128565	0.052717288	0.050712123	0.235699515	0.008041702	-0.170178924	0.038927312	-0.023759148	-0.086417875	0.153997878	-0.046339516	0.075734601	-0.012003269	-0.074562933	-0.053971619	0.341039514	0.050814819	-0.004965652
2010/9/28	1	-0.824602051	0.195292675	-0.284614538	-0.158870862	0.71062583	-0.117745805	-0.231697337	-1.089979304	-0.54267594	0.404535054	-0.26790222	0.262730084	0.125623178	-0.565922715	-0.026593254	0.088853242	-0.167006215	0.208561741	-0.032834938	-0.028999541	0.034560914	-0.046038384	0.102989773	-0.140437393	0.110884422	0.116142217	0.189781294	-0.104042786	0.042535955	-0.008060538	-0.01044487	-0.056033967	-0.145706093	-0.112027367
2012/2/15	1	-2.117383353	0.409654732	-0.224498804	0.674977696	0.31956901	-0.720846265	-0.194981143	-0.090642921	-0.195497497	0.062657335	0.664715738	0.062340687	0.17752437	-0.127648608	0.013843484	0.0623056	0.228994704	-0.059298392	0.066652896	0.266890821	-0.080563854	0.207989877	0.054895142	0.112884375	-0.075912049	0.145897423	-0.022276356	0.081127836	0.00532117	0.021442048	-0.251587835	-0.063978007	-0.013393225	-0.031343924
2010/8/10	1	-0.32517281	-2.170754013	-0.743965396	0.548569845	0.583955504	0.299248197	0.096000061	0.502116348	-0.051757315	0.679520923	0.055558975	0.143963173	0.337343254	0.55290946	-0.184950786	-0.114364126	0.228831278	0.082581281	0.004895759	-0.264209026	0.010467174	-0.081912699	0.264301393	0.180078106	-0.144553012	0.258524346	0.00977697	0.106465927	0.058243749	0.18292068	0.166167865	-0.056649274	0.018289437	-0.197464852
2011/11/29	1	1.698485486	0.615378518	0.40413899	-1.375215371	1.024603039	-0.079706218	0.334658676	-0.379803946	-0.666374731	0.260294369	0.168032226	-0.188879098	0.133436868	-0.353909249	-0.309361043	0.046386446	0.156437223	-0.04537463	-0.03476402	0.162071309	-0.356869443	0.170909644	-0.031206138	0.184156113	0.003835496	-0.291176494	0.092404298	0.038494497	-0.180152727	0.063416189	0.287238727	-0.116628051	-0.246245591	0.031437053
2009/9/25	0	-0.745366836	-0.145868031	-0.049935723	0.087361798	-0.232086048	0.445805971	-0.62163915	-0.152985095	0.214929718	0.449658365	-0.638145567	0.242501239	-0.056062425	-0.285511977	-0.034433896	-0.177962241	-0.056908411	-0.112999166	0.093344456	0.086300132	-0.042799112	-0.036226371	-0.07690843	-0.143238507	-0.058388506	0.048991637	0.180764022	-0.013280801	-0.062954057	0.194250799	0.116834175	-0.012016982	0.026865716	-0.093808381
2012/3/1	0	-0.188375189	-0.646247143	-0.363591759	-0.704441211	0.853053267	0.462776651	-0.518754502	-0.321256397	-0.403714456	0.665691631	-0.614121127	-0.502888371	-0.086158485	0.100741949	0.064128234	0.172305166	0.077737408	-0.008533325	-0.007429527	-0.036648611	0.51750227	-0.193422979	-0.079719635	-0.330823804	-0.092940485	0.019325045	-0.155235912	-0.030840335	-0.205061946	-0.311490741	-0.037271602	0.098972314	0.082012706	-0.109672166
2012/4/27	0	-2.480517397	-0.686855443	1.078575859	0.095048371	-0.604730094	-0.453350559	-0.133289082	-0.498341765	0.471951313	0.238992102	0.340483115	-0.015494318	-0.080639721	-0.192215178	0.023016494	0.12041787	0.306584899	-0.104530613	0.197147639	0.105731797	0.159604411	-0.036194974	0.010244472	-0.143038661	-0.179670125	0.264718425	0.033885835	0.030806052	0.153414689	-0.001003115	0.018496027	0.11592942	-0.013840398	0.072587002
2010/6/10	1	2.614963544	0.49498819	-2.123454104	0.439909557	0.008031173	1.310767999	-0.826387096	0.877542263	0.502401091	0.233579264	-0.317790781	0.300178683	-0.240532287	0.18226579	0.639561904	-0.163554096	0.85942719	-0.196170028	-0.2521787	0.553506293	0.108572589	-0.544486354	-0.365563981	0.110767656	0.191489895	-0.294715669	0.006419189	0.067673066	-0.145691926	-0.143506928	-0.357647001	-0.123988127	-0.041187348	0.047806309
2011/2/21	1	-0.696332515	0.281376736	-0.200577391	0.523186095	-0.388458747	0.59694743	-0.779332782	0.002182834	0.321395909	0.024069237	-0.459854472	0.242186402	-0.168448772	-0.032574158	-0.189113609	0.010534225	0.045608305	-0.001179151	-0.166193529	0.130164587	0.041542072	0.038064174	0.014621678	-0.001096316	0.013870287	-0.033489493	0.027419328	-0.188746176	0.049349363	0.138315108	0.149398334	0.089551922	-0.054489332	-0.143459684
2010/6/29	1	1.070910121	-0.939424486	-0.611598577	0.612978268	-0.132117197	1.05771251	0.13766436	0.329216527	-0.435159583	-0.587383426	-0.302448459	0.485805058	-0.009977148	-0.064871495	-0.03285284	0.326360184	0.057333689	0.031075263	0.064892634	0.039470897	-0.074082761	0.012032282	0.122777099	-0.012502149	-0.247987932	0.093626413	-0.107416678	-0.110287834	-0.231380522	-0.037310041	-0.149003637	0.153111477	0.056606738	0.07721483
2012/11/21	1	0.185785544	0.652179166	0.280174368	0.108869307	0.023340295	0.673442502	0.616713419	-0.376231768	-0.098190259	-0.322500151	-0.474355683	0.092487516	-0.030602528	0.052426861	-0.138646381	0.460306102	0.161621031	-0.108824055	-0.161979003	-0.449114835	0.295683281	0.129957977	0.325972527	-0.053835777	-0.125421296	0.238877682	-0.170806687	-0.200755503	-0.107919484	0.230178626	-0.094508542	-0.055399772	0.134108609	0.15113367
2012/1/16	1	2.421598099	2.257607954	-0.263912209	-0.146167913	1.108067418	-0.557049859	0.649462883	-0.252788043	0.210510704	-0.315102627	-0.00402928	0.93690896	0.389197553	0.324212813	0.168594139	-0.382693505	-0.244888066	0.067179124	0.057108908	-0.236140066	-0.036160114	-0.249695738	-0.128447039	0.19177864	0.250083721	-0.026453424	-0.286077313	-0.031477895	-0.146866558	0.171566979	0.111079839	-0.086091097	0.053491572	-0.040991739
2011/12/7	0	-0.071386841	-1.065837436	0.499735284	-0.082940226	0.640408421	-0.093991701	0.225220324	-0.233999331	0.174398122	-0.025986317	-0.801652708	-0.103311178	0.181262431	-0.288084705	-0.000394489	0.158747329	0.0840036	-0.21753862	-0.012459157	-0.08374215	0.107368896	-0.056775917	-0.059910832	0.271703145	0.226352083	-0.093011742	-0.110066326	-0.158617359	-0.087625126	0.073540207	-0.018906163	0.047714289	-0.098121686	-0.003757565
2011/3/1	0	-0.659939291	0.74209884	-0.217773463	0.29936365	0.42373997	-0.820465219	-0.59941747	-0.792126925	0.212196406	0.844020113	-0.567078897	-0.254322443	-0.147456755	0.099164027	0.149207267	0.321111339	-0.147135348	-0.181317469	0.045763149	0.166119933	0.160074782	-0.092034342	-0.053724424	-0.337515672	-0.10046564	0.165420723	0.092717025	-0.042235172	-0.251043403	-0.240953552	-0.076962585	0.043164645	-0.02422598	-0.087458931
2012/3/31	1	-1.533797554	-1.810484195	0.407548194	0.062888553	-0.530287573	0.529164604	0.302832878	0.713478598	0.017964121	-0.018817941	-0.100624699	0.055923135	0.133952026	0.077061718	-0.11666797	-0.205703164	0.219497966	0.030234205	0.315129215	-0.023896967	-0.298372716	0.209396766	-0.428868336	-0.060841777	0.125292165	-0.109383502	-0.10592187	-0.050135838	-0.032664468	0.126374095	0.147540177	0.146376601	0.047975507	0.107107736
2010/12/24	1	2.379375497	-1.053228222	-0.025759449	-1.64321247	3.484123117	0.424816058	0.97070655	1.079691172	0.911871435	-0.969478506	0.133169829	-0.274836213	0.839995348	0.368646439	-0.191781037	0.141833493	0.340140777	-0.021712629	-0.329686444	0.266370677	-0.613353259	-0.556283208	-0.352328901	-0.635631215	0.170226601	0.474494581	0.109098568	-0.380986696	0.474997657	-0.06926617	0.128535163	-0.066846398	0.245425047	-0.129782425
2012/2/17	0	0.63454991	-0.135898244	-0.185170892	0.395513078	-0.218549493	0.708832885	-0.899202158	0.303221914	-0.001953911	-0.318587117	-0.175462018	0.723284937	0.13335979	-0.083579435	-0.099690909	0.036721331	-0.151297007	0.115611286	0.007502637	0.073367041	-0.00746153	0.021927906	0.022821861	0.127872719	0.031525418	-0.084709728	-0.016098007	0.078072858	-0.098886318	-0.04421812	0.151890206	0.006275937	-0.074984878	-0.119869111
2010/4/12	1	0.022663483	-1.300332407	-0.544064203	-0.307223361	0.465997488	0.391108196	0.168583838	0.037054446	-0.83299525	-0.189906518	-0.235984069	-0.041718349	0.155844794	0.001144506	-0.100869375	0.035061092	0.001500532	-0.04840753	-0.013514208	-0.087907633	0.036150239	-0.000313038	-0.091698745	0.08045555	0.066663154	-0.139454689	-0.100852663	-0.171271301	0.03170849	-0.097042138	0.036653286	0.123047423	0.085747254	-0.010984397
2010/1/22	0	-2.063883434	-0.850466738	-0.146699656	0.203617375	-0.204215576	-1.75208703	0.008671729	-0.129967516	0.253309935	0.447875663	0.634833205	0.221016945	0.437211616	0.076825826	0.183592954	0.326871698	0.042820093	-0.351286884	0.233290925	0.162720801	0.162252079	0.290088746	-0.128534861	-0.103518047	-0.188449653	-0.109338055	-0.131591573	0.099690504	0.164936421	-0.04512307	-0.103153762	0.192609897	0.005528808	0.112644554
2010/12/30	1	2.808266569	-0.467287662	-0.110873234	0.62029185	-1.23437072	-0.406445733	0.397700758	-0.403883125	-0.158732211	-0.04079222	-0.088267557	-0.562369683	0.128292617	0.24051764	0.234158217	0.376792922	-0.142771299	-0.212455998	0.124106328	-0.010844143	-0.429504349	0.262241241	0.033304559	-0.131285997	0.256468372	-0.059666811	0.102759883	-0.02673602	0.145172855	-0.170907638	-0.166363315	0.136527647	0.065852282	-0.276337585
2011/11/25	0	-2.451164135	0.503352517	1.538667025	0.629181798	-0.266729998	-0.00703162	0.47321791	0.085582544	0.085992242	-0.019821161	0.667220928	0.567740216	0.210191053	-0.132151348	-0.130232931	0.482104612	0.176590209	0.18882905	-0.155512102	-0.105077765	0.193640012	-0.240441304	0.060706632	0.045947664	-0.079305736	0.026889801	-0.092513316	0.146300638	-0.082554363	-0.15329118	0.080051575	-0.028568708	-0.027020395	0.031227969
2012/7/4	1	2.039914497	-1.156954756	0.762003647	0.899228112	0.890980075	0.18341879	1.017640399	-1.193777382	0.284716682	0.108049335	-0.409975707	0.418570496	-0.188916177	-0.038256165	0.027517709	0.29045925	0.078370109	-0.383651004	-0.265182825	-0.05737942	0.259650637	0.112877161	0.11869934	0.060112335	0.127952719	-0.09458051	0.05683046	-0.108079352	-0.017214948	0.208391037	-0.159501913	-0.135405014	0.173445413	0.333342755
2012/1/18	1	2.774727201	2.510805209	1.713204089	0.234094948	-0.424994954	-0.091926372	1.700169631	-1.449605491	-0.269140533	1.487008598	-0.279730541	1.28069141	-1.281809795	1.146825398	-0.559738676	0.292620884	-0.388745158	1.122619938	0.481637931	1.171460583	-0.181129138	-0.139817457	-0.431974196	-0.230976847	-0.459610131	0.09713967	-0.280731804	-0.356573012	0.17549303	-0.170018313	0.387612749	-0.10770757	-0.07195094	-0.203096742
2012/12/28	0	0.215464206	0.776417076	1.367659954	0.205409328	-0.296401321	-0.586934632	0.950331294	0.118448713	0.242952342	-0.350329813	-0.71302454	-0.793117062	0.134085065	-0.31733942	0.45811771	-0.07783059	-0.091919356	-0.223187458	-0.032302576	-0.17783962	0.096393653	-0.168519134	0.110921936	0.327384808	-0.092241675	0.021618728	0.165489909	-0.324754667	-0.033807718	-0.052465681	0.114763332	0.079873958	-0.331869119	-0.183978557
2012/12/7	1	1.127578582	-0.449639714	-0.522807416	-1.642322899	0.105151916	-0.497275674	-0.305056734	-0.628916846	-0.318548944	-0.341782994	-0.055707573	-0.138500589	-0.08708702	0.088958554	-0.054677204	-0.189558624	-0.456167209	-0.029172964	0.355705068	0.101465905	-0.003803258	-0.077156512	0.137575282	-0.019239653	0.021090597	0.045782215	0.100548585	0.189959846	-0.041889577	-0.04986851	-0.009087093	-0.007722484	0.138545611	-0.013682491
2012/3/27	1	-1.964998824	-0.815301531	0.115454679	0.241386308	-0.361793435	-0.70788992	0.269409102	0.385371555	-0.645323164	-0.239424601	-0.570649779	0.333124749	0.267562198	0.029166037	-0.052997669	-0.035831134	-0.190446469	-0.253248452	0.303506308	0.033117699	0.136450473	0.050724348	-0.143918306	0.056015642	0.193899514	-0.006595012	-0.043153209	0.019557887	0.088551559	0.059845875	-0.171070257	0.014906238	0.16687493	0.159076312
2010/3/23	0	0.222883803	-2.40908604	-0.613955075	0.990062631	0.306928702	-0.027315943	0.718470761	0.667884375	-0.366789526	0.908655145	-0.165341205	0.263354458	0.406426855	0.180315385	-0.236921736	-0.1032961	0.132294907	0.226555064	0.052905143	-0.290733956	-0.095359228	0.192905991	-0.082408507	-0.041021515	0.031710635	-0.054904004	-0.077506008	-0.030551866	-0.089079302	-0.014665045	0.100461756	0.045109871	0.123862233	-0.024153075
2011/1/10	0	-2.623322824	1.896726915	0.101937246	-0.837795461	-0.5294208	1.073244917	0.960753262	-0.032486272	0.783081868	0.021405578	0.528866159	-0.525736383	1.381859092	0.002911385	0.564838027	-0.589108385	-0.38413296	0.545634175	-0.034167208	0.517231132	0.446534154	0.080402585	0.232752474	0.307339377	0.048172644	-0.213108906	0.128744022	0.241830247	-0.058372733	-0.006332648	0.080195384	0.03879736	-0.057271095	-0.167604728
2011/4/28	1	-0.021430326	0.276762327	1.399077713	0.896636795	-1.042582228	0.411033383	-0.359106591	-0.179647099	-0.063939355	0.093634291	0.262774972	-0.126904592	-0.097041824	-0.344317995	-0.27722692	-0.103413131	0.225617867	0.153858181	-0.055037828	0.013710088	-0.125030265	-0.151012394	0.199377285	-0.163528583	-0.218289512	0.16993345	0.131226978	0.054964335	-0.128765184	-0.216769883	0.152036591	-0.183151318	-0.004624726	-0.063454381
2012/1/5	1	3.027092486	0.463123977	-0.011585793	0.000623955	-0.838724356	0.597368319	0.333768906	-0.307502976	0.055046056	0.170566375	-0.011061899	0.296392523	0.51365861	0.151572729	0.026884535	0.131183222	0.634335186	-0.595732456	0.02802863	0.023793993	0.059666746	-0.043730597	0.18193035	-0.256737288	-0.331637917	-0.134761461	0.317230789	-0.173109887	-0.087753704	0.306747302	0.120117843	0.109718384	0.213870637	-0.193378797
2010/11/19	1	0.877107672	0.118437422	0.862997701	0.526304775	0.067113423	-0.877027387	-0.794048205	-0.081882515	-0.353334385	-0.225766686	0.527087308	-0.361632854	-0.19786999	-0.174926039	-0.016047783	0.116316717	-0.071820523	0.114922484	0.072529114	-0.09671302	-0.284588352	0.132721553	-0.074754376	-0.04433387	0.311571207	0.063284651	-0.150382515	0.154171211	-0.086683271	0.075098902	-0.029845822	-0.176249084	0.054096333	-0.036297885
2011/3/1	0	-0.071431694	-0.39368114	1.056565315	0.054218994	0.508343217	-0.221805003	-0.316182832	0.107679552	0.160943598	-0.483313524	0.642185403	-0.093981862	-0.129073906	-0.00946428	-0.118302843	0.05805429	-0.012506677	-0.351828074	0.191196804	-0.004151895	-0.179329212	-0.155799983	-0.101642811	0.250118117	0.149480307	-0.145146611	-0.064467898	0.093750074	-0.264373607	0.082949301	-0.014197476	0.072460268	-0.010862601	0.060076569
2012/11/23	0	-1.095054452	0.570556778	2.091734052	0.327602456	-0.240607929	-0.504321305	0.068610981	0.857417016	-0.932846753	0.32492725	-0.250960881	0.234892294	-0.379619804	0.091046072	0.042065367	-0.216114724	0.383841313	-0.372301622	-0.463076039	-0.016354433	0.368921622	-0.502391929	0.297625959	0.341661834	-0.404768056	-0.043655483	-0.105659018	-0.098431401	0.081361718	-0.497630391	-0.270948004	-0.05394328	-0.21270872	-0.044022551
2010/2/4	0	-0.202972876	-0.416712373	-1.142667867	0.210462046	0.442799311	0.28604159	-0.125660789	-0.644815698	0.164091889	0.251126682	-0.537497995	0.231232131	0.158324969	-0.234505086	-0.373237265	-0.160765876	-0.05363986	-0.062701804	0.074094264	-0.040381423	0.118269843	-0.031624016	0.04991905	-0.012673697	0.00930516	-0.02555802	-0.027546666	-0.027365972	-0.011646839	0.093956364	-0.074538814	0.024173692	-0.009739578	-0.099230135
2012/2/20	1	-0.025737894	0.075221029	-0.457378064	-0.022747027	-0.06766533	-0.832155564	-0.603209684	0.039508781	0.808672208	0.00720498	-0.565139795	-0.337401931	-0.136313762	0.050230443	0.005341177	-0.138832536	-0.2255744	-0.27830304	0.24229687	0.163063507	0.041245575	-0.109057822	0.215566415	0.10343651	0.002790844	-0.021757413	-0.114086725	-0.06431891	0.067527821	-0.00384169	-0.197863676	-0.025208214	-0.170230838	0.100021655
2012/2/27	1	0.054429394	0.168628797	-0.233928999	-1.028430565	0.219225346	0.740271716	-0.619277875	-0.396621001	0.006993843	-1.203769588	-0.229298599	0.636625491	0.06005167	0.100952564	0.040485194	0.185186915	0.250298149	0.064193932	0.023329927	-0.070140713	0.148542138	-0.015927558	-0.123503449	-0.151312198	-0.171735957	0.015793485	-0.068198499	0.088262635	-0.10874391	-0.05873851	-0.176165539	-0.002336443	0.034131848	-0.114738315
2012/2/17	0	-0.107120131	0.700918752	-0.42116364	-0.175099494	-0.755318983	0.009982426	-0.384395255	-0.219942152	0.471310547	-0.051120579	-0.183694329	0.125151553	-0.087826212	-0.148872651	-0.091289541	-0.068942036	-0.230899798	-0.154274296	-0.222203826	-0.03649628	-0.0341493	-0.194590208	-0.175757046	-0.131011026	0.062993004	-0.190479819	-0.117117076	-0.058091854	-0.007236665	0.003936605	-0.059080217	0.007335348	-0.057767869	0.134463208
2010/1/13	0	0.473895549	-0.823266125	-1.092058997	0.121835956	0.666183913	0.329402964	0.527057345	0.17721594	0.955318692	-0.004326103	-0.412496456	0.259472091	-0.007024206	-0.501464662	-0.066366955	0.138068442	-0.41540235	0.01242337	-0.137012214	-0.004351912	0.147657743	-0.066504071	-0.213843049	0.317431289	-0.019408768	0.112013842	0.115177475	-0.03001934	-0.177731386	-0.088035273	0.139424525	-0.052214803	0.095410981	0.129473895
2010/5/5	1	-1.230790133	1.495817465	-0.217320742	-0.450020763	-0.128698972	-1.3306584	-0.040433653	-0.160470466	0.276974626	0.499353556	0.544902536	0.547519914	0.343689265	0.220044909	0.378311999	0.026215802	-0.409868998	-0.289789813	0.039605488	0.532563656	-0.32800025	0.11808718	0.257625723	-0.130044809	0.140206314	-0.388651219	-0.419470141	-0.32794832	-0.153839254	0.117247102	0.163642905	0.149366035	0.146828659	0.021898381
2010/4/7	0	0.390969643	-0.802056474	-0.949825449	0.560923576	-0.417182538	-0.659138599	-0.840454513	-0.066824827	-0.341381332	-0.583865252	0.24018366	0.119747269	0.234262966	0.286273747	0.056444717	0.00026768	-0.225169128	0.220670786	0.023567395	-0.374660124	-0.22781385	-0.097130563	-0.180881137	0.238496593	-0.040509383	0.16839496	-0.03427814	0.028882746	0.045843339	-0.170946623	-0.068517793	-0.130200969	0.023664763	-0.2459416
2011/12/27	1	1.730673907	2.588837678	0.728601366	0.07302097	0.109098867	-0.930031924	1.088266039	-0.365900278	-0.286664569	0.019204672	-0.701455389	0.316057433	-0.462691148	0.052546807	-0.379004671	-0.449070241	-0.174342201	0.026683618	0.208920276	-0.225005631	0.342143529	0.207959978	0.353870866	-0.042047797	-0.345278903	0.121427643	0.026134956	-0.038688819	0.003315954	0.235735432	0.010673562	0.238376746	0.278534516	-0.065329274
2010/2/1	0	-0.806566756	-1.948539226	-0.938480378	1.008931589	0.080191424	-0.113303958	0.374489489	0.282351196	0.074142673	0.808435405	-0.201411359	0.087150529	0.389023557	0.144225291	-0.345167045	-0.307820418	-0.016354033	-0.143413274	0.289008984	-0.065664093	-0.098299828	0.130294061	-0.092597605	0.154072634	-0.061491848	-0.079578079	-0.223805724	0.061585755	0.046535607	0.055053466	0.166638121	-0.075111586	0.169531951	0.089613672
2010/12/1	0	-1.840649587	-0.087088168	0.298261736	-0.596033084	-0.964897918	0.31961122	-0.2563252	-0.401751131	-0.124228868	-0.272637115	-0.362990754	-0.535101696	-0.206113178	0.0199382	0.116542771	-0.071700859	0.354241606	0.01641667	-0.068659675	0.163772774	-0.096611069	-0.029396073	-0.01756132	0.08669969	0.131942748	0.088721688	0.058965677	-0.099352901	-0.027977806	-0.100665376	0.215747383	-0.018400778	0.03709317	0.018481738
2011/1/5	1	-0.275514353	0.49399468	0.612075749	-1.233136837	0.047975465	-0.485305339	-0.607205397	-0.145621675	-0.035679611	-0.125714669	0.177027064	-0.535563398	0.048430728	-0.209713345	-0.013969728	0.17442462	-0.078468461	-0.192409581	0.076161508	-0.032428987	-0.172691719	-0.042914335	0.081990408	0.242388839	-0.228448302	-0.02969473	-0.106317238	-0.11750638	-0.13311479	-0.165030666	0.036684453	-0.105886213	0.217805151	-0.1296441
2010/3/26	0	0.627484706	1.117885038	-1.476965706	1.220716157	1.270508729	0.23485104	-0.442237489	0.02891166	-0.506841273	0.351960148	-0.392229993	-0.762782195	-0.205623231	-0.081374054	-0.081986729	-0.013411279	-0.157575385	0.222917586	-0.011251215	-0.08920766	-0.118091322	-0.217922361	-0.098162203	-0.207677172	-0.016752632	-0.081594584	0.096728684	0.044896585	0.073493779	-0.160232554	-0.151701821	0.162452617	0.042240052	0.055979351
2010/1/25	0	0.136942957	-0.619517571	0.175353017	-0.017025439	1.366484985	-1.156594923	0.927297522	0.305964539	-0.28127007	-0.673062498	-0.151867208	0.475758312	-0.958938613	-0.330349917	0.130618655	0.076586096	-0.098766025	0.06977743	0.099747672	-0.055054978	0.034052535	0.23636462	0.108579526	-0.232755707	0.03892763	0.17998276	0.245352492	0.244331597	-0.058893877	0.059586778	-0.000865382	-0.089056573	0.139847445	-0.049555866
2011/10/21	0	2.069703062	1.707944011	1.494974307	-0.00982346	-1.505291881	0.276773545	0.443538678	0.238012764	0.369594536	-0.014474893	0.386082649	0.748440679	0.028829856	-0.255394346	-0.118498739	-0.084031902	0.161412175	0.302895521	0.087476644	-0.149040426	0.266784695	-0.108722185	-0.197984607	0.067641976	-0.17174398	-0.162550829	-0.059908304	0.163145686	0.41295045	0.039697255	0.114668504	0.246453611	-0.000886854	-0.238011349
2010/11/17	1	-1.845230831	-0.258469345	1.076575494	1.068542198	-0.280905608	0.509663386	-0.132984965	0.201021412	-0.408868658	-0.008308554	-0.279141057	0.05802393	0.06130655	-0.094258497	-0.254383683	-0.011563953	-0.099086736	0.030330386	0.001827087	0.223940569	0.227453475	-0.143805507	-0.185745395	-0.183139771	0.052764213	-0.084943271	0.006410788	-0.070933363	0.058446553	-0.000964519	0.016137599	-0.07402818	-0.046775936	0.146218824
2010/5/17	1	2.131484482	-3.417534239	0.262104198	0.461104717	1.363847846	-0.799878164	1.24659685	-1.189756768	0.174632797	0.70407342	0.642328714	0.300741927	0.194418638	0.066305245	0.262404149	0.33358212	0.737576165	0.405550262	-0.152696137	-0.147691248	0.437715451	-0.503247531	0.300704675	0.024338265	0.158645935	-0.380411435	0.205985882	-0.2060912	0.339961444	0.221497217	-0.29946219	-0.089931556	-0.0394469	0.451720375
2012/12/13	0	-0.427584524	-0.22247826	0.127456596	0.450006131	0.710462419	0.100707051	-0.677140021	0.301239497	0.084066937	0.428564177	-0.280121158	0.014899826	-0.302701765	0.170453078	0.056335411	-0.281445735	0.076482777	-0.419786966	0.041263918	0.028743987	0.006185781	-0.386310754	0.18376421	0.231763158	0.147033619	0.149699241	-0.209779375	-0.366383174	-0.011236449	0.063810306	0.004705928	-0.005082603	0.022466329	-0.07486555
2011/5/12	0	-1.976449567	-0.157669414	0.168452103	0.271959041	-0.010461179	-0.308672489	-0.217272568	-0.202821041	0.375075	0.241085483	-0.020743401	-0.063521284	0.074990641	-0.067087702	-0.076779835	0.118271622	0.18699723	-0.167107111	-0.005091428	-0.020860305	-0.186328085	0.16463614	0.054282304	0.027223544	-0.159960388	0.060333209	-0.166035975	-0.147908563	0.062925316	0.097401502	-0.048615618	0.024234694	0.025266374	-0.093944256
2010/1/21	0	-0.080463784	-2.257842056	-0.252782883	-0.355363485	0.166076847	0.257025191	0.116850951	0.27299886	0.055347013	0.1867287	-0.113494585	0.230229426	-0.028683562	-0.176837661	0.091413715	-0.412500503	0.317171315	0.404749118	0.51422212	-0.120309401	-0.017594622	-0.093466657	-0.038245405	0.135815382	0.160320202	-0.151693826	0.036710519	-0.163499796	-0.01919355	0.10351248	0.196078812	0.138912586	0.179591188	0.086327466
2010/1/29	1	-1.306088092	-1.290042954	-0.873561362	0.815929943	0.384174235	-0.174450905	0.221196276	0.057009658	-0.330583833	0.549709965	0.462291348	0.170649984	0.125624332	-0.254067506	-0.051731643	-0.254436951	0.082369111	0.08689113	0.098268299	-0.139014946	0.086421037	0.009334494	-0.206207039	-0.255684602	-0.04568941	0.043739517	-0.134528343	0.014849787	0.07098879	-0.095328682	0.061948072	0.107362425	0.046606068	-0.085392666
2012/11/12	1	0.827964984	-0.706337367	-0.23769527	1.113836033	1.530595176	-0.421871618	-0.517303394	-0.354889485	0.851168911	-0.353897555	-0.274371794	-0.739029091	-0.229524045	-0.189782452	0.249020454	0.384225434	0.44809781	0.299737039	-0.192807386	0.150780071	-0.139778981	-0.061561477	-0.209974647	0.366111905	0.057853256	-0.0833569	-0.135484834	0.030661657	0.192425082	-0.161801185	-0.135767584	0.140893496	-0.039256398	0.069528016
2010/8/10	0	-1.233165221	-1.067455219	-0.018634677	-0.230182334	0.565424394	0.246058995	0.118305287	-0.30160667	0.15476743	-0.451212673	-0.153178964	0.043109778	-0.183859481	-0.243819699	0.008457582	0.108900329	-0.002742064	0.103829855	0.169231732	0.133478833	0.044419829	0.118033457	-0.139306124	-0.029254466	-0.028388101	0.103398444	-0.03415748	0.009215817	0.041591742	0.044059944	0.131494233	-0.032719007	-0.085031565	-0.114637643
2012/5/31	1	1.976926482	3.665796921	-2.065044627	0.407001333	-1.952871696	-2.2495827	-0.515576028	1.882190842	-0.643108766	0.390797396	-0.563104363	-0.687296256	0.619271419	-0.188908963	0.70055376	1.095361917	0.484438735	0.15973687	0.232684406	0.179808236	0.269400487	-0.177470131	0.21186565	-0.444138626	-0.307609795	0.175509879	0.18254136	0.09485542	0.191209946	0.535165626	0.158415911	-0.014414639	-0.17955937	-0.162720522
2011/3/29	0	-0.520905981	-0.220089429	0.883182367	0.327288355	0.89649769	-0.496334914	-0.291555068	-0.247960751	-0.340841202	-0.81899066	0.914940548	-0.195804081	0.223801313	0.228629881	0.165739945	-0.01603865	0.004077501	0.032635474	0.253551736	0.159839217	0.449699452	0.106248202	-0.099712085	-0.027520677	-0.123005973	0.177306488	0.122527859	0.002803616	-0.185740316	-0.106019007	0.087865085	-0.025105879	0.213477042	0.157853189
2011/1/12	0	-0.003815712	0.981057029	0.799305493	0.011121092	-0.483872877	-0.223991946	-0.174797814	0.091945879	-0.110918224	-0.308969963	-0.79029631	0.510354943	0.136680041	-0.227674009	0.06210952	0.475844104	-0.255328322	-0.103266065	0.37231404	-0.367248082	-0.067458859	0.159363267	0.066905634	-0.04986747	-0.293733689	0.078196597	0.148241969	-0.059070406	0.066130009	-0.097408763	0.022317076	0.077467707	0.097825714	-0.110922876
2010/11/24	1	-1.143717673	1.591415586	-0.034895054	0.725855723	0.501200279	0.188215131	-0.048598271	-0.143344507	-0.292493062	-0.101813072	0.268552504	0.058408759	0.521772454	0.29292055	-0.319723141	-0.218299246	0.302555693	-0.054919433	-0.33699044	-0.07496573	0.053792246	-0.153509067	0.149030293	-0.256938133	0.350369005	0.012238658	0.011493772	0.294941604	0.121745645	-0.051387508	0.198208399	0.221686583	-0.236093024	0.087583731
2010/7/5	0	0.397246435	2.854129393	-0.799632074	1.111101205	-0.229411571	-0.693687854	0.042510127	-0.404123333	0.343548536	0.479985925	-0.433514905	0.093846044	-0.159370335	-0.0340645	0.14207229	0.062613875	0.039759679	0.17082747	0.215739545	0.174522069	-0.308542099	0.146930646	-0.188940415	-0.321232964	0.379751008	-0.256457027	-0.030710054	-0.194259827	-0.061007004	-0.160021211	-0.076286835	-0.139094967	-0.127110886	-0.016860056
2010/1/12	1	-2.714505495	-1.611511842	0.769301909	0.002087058	0.718897557	-0.267362789	1.544380067	0.236559513	-0.365055643	0.744662252	0.17014283	-0.353183764	0.35980874	-0.307784593	-0.173379625	0.167615259	0.161399312	-0.375199254	-0.036631679	-0.07028537	0.0852669	-0.026433035	-0.421616649	-0.041964948	-0.084183993	0.021183491	-0.177502751	0.116950641	0.047109013	0.165595906	0.179967307	-0.263243066	0.035512356	-0.141508888
2010/8/6	0	0.319849427	-0.204456158	0.261742369	0.042063503	-0.133396607	-1.305771142	-0.13164141	-0.032902992	0.488581011	-0.318122235	0.020034835	-0.412850543	-0.477303819	-0.025724329	0.777461435	-0.024433897	-0.101606058	0.26148583	-0.756018334	0.058710066	0.143933144	-0.004300964	0.054497243	-0.028470043	0.024339289	0.158165414	-0.263043149	0.008048584	0.190683648	0.11555978	0.28283315	0.087670185	-0.138132191	0.034370522
2010/4/28	1	1.520138494	-1.011957427	-0.082389102	0.468357856	-0.830291799	-0.07524949	-0.107845471	-0.130567834	0.454338365	-0.356326224	0.358056411	-0.467191204	-0.253070532	-0.026675622	0.071687321	-0.187811237	-0.474997245	0.237027365	-0.098785142	-0.052944704	-0.139460378	0.107673928	-0.00375677	-0.046965086	0.363945952	0.141995642	-0.059516467	0.069748551	0.006735272	-0.150751061	-0.168378168	0.15418514	-0.042739477	-0.087254442
2010/1/20	1	0.452236581	0.971433154	-2.307663368	1.160951881	0.1541761	-0.188218688	0.638372638	-0.91272126	-0.006999199	0.055630202	-0.046807015	-0.513918722	-0.204557378	-0.01973162	-0.129701738	-0.181156363	0.05737756	-0.300250737	-0.286304087	0.33262436	-0.071528571	0.010400176	-0.193035653	-0.021469287	0.33547322	-0.047685479	-0.001217405	-0.123269449	-0.072731622	-0.160996916	-0.267991648	0.052313814	0.052622791	-0.042393887
2011/1/7	1	0.237923495	1.234177254	-1.441542638	-0.848817847	0.036044778	0.363348014	0.211665928	-0.775147186	-0.302136556	-0.256920092	-0.079521758	0.025985031	0.030325522	-0.049952594	0.114443526	0.263943606	0.232296491	-0.131251971	0.036145427	-0.155353754	-0.184593855	0.120115049	-0.071498274	0.224927169	-0.021125363	-0.171772245	0.16153197	-0.047951038	0.092165638	-0.151824667	0.035788824	0.065477066	0.01321848	-0.019850927
2012/5/24	1	1.813646388	-0.869838902	0.464512866	0.48118226	-0.647936922	0.028649746	-0.25202427	-0.121968537	-0.255791723	0.035084377	-0.114793903	-0.159351685	-0.313584983	0.065148795	0.114547978	0.527309264	-0.034511279	0.02778356	-0.118903436	-0.098143842	-0.440011551	0.007798311	0.143168765	0.146784905	0.221311547	-0.246035732	-0.061867174	0.057666274	0.109853496	0.101004105	0.06895392	0.30128849	-0.036642484	-0.027039286
2011/3/4	1	-0.285950783	-0.936373758	-0.66093559	-0.084288272	-0.807447815	-0.733196063	-0.314761125	-0.426499291	0.592138748	0.298331004	0.109039711	0.115077921	-0.090557559	-0.123311937	0.150976739	-0.236103638	0.096488654	-0.224306353	-0.075806688	-0.055763407	0.142523938	-0.04167818	0.087114648	-0.100770551	-0.01528877	0.154080074	-0.094012357	0.055691532	0.27187655	-0.210585576	0.082762185	0.102481019	-0.142551453	0.014024444
2011/1/13	1	-1.989609573	-0.332097515	-0.198130212	-0.119782167	-0.064038634	-0.119066545	-0.951844616	-0.090765325	0.255444307	0.017759746	0.257562002	-0.503807141	-0.239142259	0.018381901	-0.005346628	-0.131210901	0.315141268	-0.045992585	0.258987598	0.062859851	0.075216654	-0.001737377	-0.02003127	0.080865816	-0.209395179	0.196208407	-0.094595242	-0.015930293	0.112982088	-0.020311999	-0.018712732	0.145515839	-0.049352439	0.078132953
2011/1/6	1	3.46285987	3.653488975	-2.32216749	-1.746562058	-0.010340331	-0.590305623	1.125502691	0.810350348	0.424345579	1.292199407	-0.085413124	-0.886863847	0.05588203	-0.208472247	-0.687289082	0.29581811	0.443812129	-0.069475319	0.50154288	-0.065483396	0.424934213	-0.018293559	-0.178367467	0.105077879	0.099101494	0.465684514	-0.33102505	0.367598522	-0.243538415	0.06958503	0.142542291	0.152324791	-0.199002441	0.098065691
2011/4/11	1	-1.38485502	0.157817117	0.330378674	0.852245317	-0.129908965	0.212637005	-0.388580108	-0.133484023	0.40863391	-0.439313733	0.293336135	0.38720641	0.117147248	0.030273374	-0.345528719	0.053260778	-0.055108648	0.036916847	-0.05272863	-0.022665381	0.148708461	-0.018621417	0.023129445	0.038757317	0.138447058	0.120873115	-0.129641529	-0.06784775	0.01407463	0.093785973	-0.018412291	-0.009997365	-0.077573472	0.108640497
2010/10/8	0	0.147521344	1.726751882	0.429054191	0.403146718	-0.706758577	0.816716513	0.43567622	0.349014472	0.341753056	-0.301528084	-0.135200165	0.369841261	0.152731808	-0.305783397	-0.112759767	-0.011818576	0.086146326	0.346809151	-0.029202701	-0.341027501	0.2566501	-0.164196307	0.054095019	-0.003363286	-0.003484587	-0.218420443	-0.081602458	0.077936013	0.265783622	0.048775596	0.018884861	0.057293553	-0.120882111	-0.023806316
2013/1/9	0	0.495447842	-0.985231102	0.897063928	-0.802748339	0.642811515	-0.68182164	-0.188342129	-0.342437447	-0.159420399	-0.600166738	0.169600669	0.17890899	-0.005768242	-0.364154286	-0.28950033	-0.11082322	-0.049810805	0.290534509	0.437579524	-0.277215434	0.02215901	-0.190509354	0.115900725	-0.01999196	0.225094994	-0.077092877	0.199795049	0.118583616	0.17581859	-0.125709634	-0.014073919	-0.130662076	-0.165061097	-0.14069563
2011/3/17	0	-1.379468495	-1.039110134	0.394510868	0.108015282	-0.6528498	-0.052623328	-0.09136003	0.295136218	0.270837489	-0.047678369	0.156870289	-0.058771653	-0.041236857	-0.188117329	-0.170667378	-0.156347939	0.18103905	-0.100444464	0.259702025	-0.031903722	-0.221589386	-0.032615133	-0.174999072	0.01667854	0.114687783	-0.029523231	0.044778364	-0.049203546	0.043613133	0.111105057	0.115068926	0.151236465	0.035779822	0.047254864
2011/11/2	1	2.997468466	0.060831383	1.492491516	0.373919423	0.233917064	0.665041947	0.91367286	0.169458737	-0.225589209	-1.038258272	-0.210673574	0.322423614	-0.867909816	0.283724929	0.343606947	-0.342291247	0.612758967	0.008989529	0.232590009	0.239754854	-0.032349958	0.458053096	0.540873357	-0.214870853	-0.06804565	-0.130477829	-0.072272016	0.097927829	-0.106256981	-0.026589982	-0.151736285	0.071727107	-0.073412165	0.151246797
2011/5/19	0	-0.840366913	-1.838040662	1.557673153	-0.154325386	-0.555309803	-0.451335578	-0.022573244	0.275803233	0.288730186	-0.041230263	0.326775268	-0.06962109	-0.022976799	0.169578745	0.041077394	0.155946827	0.235881486	0.036602696	0.048824607	-0.142394724	0.036200934	-0.042785239	-0.181028618	-0.059136715	-0.022732235	0.118926508	0.081348113	0.192307559	-0.047674605	0.279274126	0.087753764	0.180650888	-0.153544241	-0.067444465
2009/11/20	1	-0.752455043	0.237541255	-1.075217727	0.740308879	0.321355488	0.621756628	-0.159492023	0.489666999	0.303583854	-0.927564781	0.468406152	0.289145433	-0.407862617	0.152819357	-0.462281723	0.329733321	0.308623187	0.006161208	0.416680362	0.007344597	0.108527347	0.331263431	0.048915837	-0.062976407	0.141133747	0.048038996	-0.086484856	0.048445253	-0.111981005	-0.174463389	-0.054525912	-0.017491617	-0.08771922	-0.117270671
2010/1/29	1	-1.998841198	0.079222877	-1.173292003	-0.527800203	0.139039494	-0.152835744	1.223715005	0.719288344	0.199434229	0.572014669	0.350317217	0.07280497	-0.336338109	-0.601209294	-0.012167779	0.505503037	-0.047112143	0.096747449	0.028578824	-0.003783838	-0.167935377	-0.182728174	0.212364874	0.128029647	-0.117067972	0.392043303	-0.088956921	0.086508555	-0.247019186	0.131425842	-0.356174912	-0.188915101	0.108322943	-0.052190635
2012/4/18	1	-0.167837135	-1.667406504	1.091216134	-1.082130751	-0.790272145	0.000876012	-0.054467128	0.460660049	-0.050388767	0.00122729	-0.025308557	-0.518313519	-0.384036254	-0.066971601	-0.22593966	-0.490067667	-0.021696369	0.139485747	0.025014233	0.202363791	0.268043909	0.021760726	-0.015336109	-0.457616564	-0.025532522	-0.168983238	-0.11980469	-0.040377384	0.053233034	0.072464741	0.0086624	0.009447731	-0.038508936	-0.011911448
2012/3/29	1	-2.306598115	-0.600452681	0.128559698	0.452773389	0.122515043	0.323418877	0.175061236	0.010710994	-0.495801584	0.230451122	-0.434755355	-0.470789553	-0.033193799	-0.244605298	0.053519211	0.169392374	0.014454547	0.016770666	0.182156179	-0.043125832	-0.223023903	0.163568863	-0.11014942	-0.050815351	-0.035683718	0.017091016	-0.057800636	-0.107929191	0.089793299	0.162097376	-0.017910573	-0.015814245	0.096515253	-0.08224016
2012/3/26	1	0.177897704	-0.888429906	-0.939075574	-0.692497556	0.440995782	-0.101342675	0.025726587	-0.909276039	-0.211686136	-0.480820418	0.479137353	-0.095439415	0.160948338	0.185894977	-0.109493196	0.182915263	0.072574239	0.054605257	0.096872888	-0.077006084	-0.169430516	-0.176507924	0.294240134	0.190403442	-0.030310596	-0.016358327	-0.046409068	-0.045658827	0.089357516	-0.025395305	0.114140581	-0.062721256	-0.043383814	-0.165127144
2010/5/10	1	-1.736721507	0.480015907	-1.659432852	1.428425233	0.397529744	-0.657775786	0.298348359	-0.095200014	-0.048723537	-0.023489168	0.880456357	-0.182830658	-0.006737525	0.496457543	0.121876251	0.402976319	-0.051178443	-0.210857956	-0.28264431	0.36544862	0.21694192	0.429892028	0.140270468	0.28512867	-0.056659916	0.144807515	0.014157605	0.162868771	-0.001866476	0.040137781	-0.110657236	-0.08035958	0.19375248	0.055088593
2012/6/8	1	2.49885855	1.733922772	-0.20742267	2.327654945	1.123416207	2.385370998	0.101052879	0.327957236	-0.309070815	0.704657083	1.455579077	0.586848968	-0.441403336	-0.170124933	1.212590591	-0.391155993	-0.679966577	-1.067964762	0.850077426	-0.127462478	0.398128894	-0.078077378	0.233291746	-0.152823584	0.525107848	0.314984993	-0.485954564	-0.299020792	0.548535477	0.252726536	-0.003818482	0.060301104	-0.261177674	-0.001130438
2010/8/9	1	-2.059398699	1.021009712	0.527222535	-0.628894745	-0.78942667	-0.583416735	-0.266727743	0.266417673	0.181797094	0.107374447	-0.058249258	0.265865019	-0.111541678	0.078623192	-0.223069875	0.089544336	0.474947301	0.275629297	-0.080651	-0.205788018	0.057376447	-0.217601711	0.014750335	-0.101264328	-0.019690376	0.087923183	0.00471891	-0.159909806	-0.307717434	0.070893811	-0.20174324	-0.036618778	0.09130213	0.127926161
2011/1/19	0	-1.26812271	2.503589958	-0.31412639	-1.755321881	-0.005920395	-0.470965116	0.535557008	-0.128346552	0.239317003	0.352092754	-0.518464759	-0.320671217	0.223960609	0.237935012	0.007574927	-0.257432392	0.075173915	0.643351254	-0.183597441	-0.438235628	-0.002459159	0.588472845	0.339733054	-0.034324386	0.014998075	0.349701708	-0.023067644	-0.155018846	-0.222385581	0.169505413	0.093009925	0.115972541	0.088235443	0.014136384
2011/11/7	1	-0.283136355	0.55874144	0.112905638	0.224885119	0.227025638	-0.322585849	0.17606016	0.870075005	0.140873205	0.143916382	0.349410566	0.528886519	-0.690251636	0.069412936	-0.166494314	-0.116784757	-0.077869928	-0.589384232	-0.032225563	-0.463414577	-0.096445006	-0.145768505	0.086210337	0.22184069	0.031764986	-0.169040429	-0.055377657	-0.002195241	-0.101972877	-0.075742684	-0.190902809	-0.031435119	0.25823825	0.028846032
2010/8/11	1	0.193002853	0.484634194	-0.367931888	0.070619452	0.613697788	-0.398732993	-1.121877286	-0.489200531	0.105765572	0.230731139	-0.419081834	0.263672236	0.4192098	-0.117951418	-0.127089405	0.091408734	0.039675135	0.046378808	-0.227047895	-0.018900587	0.112503498	-0.110326681	-0.160786445	0.217120625	-0.104781934	-0.007573222	0.143116848	0.18499822	0.000442552	-0.05107793	0.034970397	0.007030523	-0.014111414	0.119958558
2011/5/31	1	-0.980242821	2.867217086	1.025484442	0.40006476	0.797117542	-0.585132336	0.678486319	0.201837599	0.452094152	0.539640915	-0.238716278	0.134156553	0.253211945	0.714212846	-0.02410092	-0.646106978	-0.200958511	0.412350055	0.056250286	-0.251099617	-0.077158066	0.280516251	0.164697465	-0.086300644	-0.068848722	-0.517385686	0.007175648	-0.22657243	-0.262355022	0.168227796	-0.160437484	0.125300843	-0.164535747	-0.0503531
2011/5/3	1	0.846507771	0.60225612	1.424381531	0.243602488	2.779071077	0.7934042	-0.128025256	0.318239638	1.563291208	0.837490766	-0.401349794	0.118779024	0.021294529	-0.324213993	0.191084654	0.218519878	-0.244072859	-0.200504107	-0.007466666	-0.233445045	-0.542169022	-0.116714817	0.068923708	-0.22456884	-0.119962139	-0.041275602	0.015942923	0.370222012	-0.119069864	-0.010962054	0.068657885	-0.011541903	-0.153961443	0.116441989
2012/4/13	1	4.296907784	-0.106687495	1.143655174	0.771227254	-0.710592097	0.507767339	-0.630271354	-0.294380951	0.14315159	0.472208574	-0.04029738	0.025419136	0.796290158	0.126459315	0.148028443	0.205800852	0.222324065	0.174872638	0.184709431	0.063114826	-0.270410169	0.166638141	-0.038913948	0.004273593	-0.107447775	0.237944436	0.229026499	0.103225188	-0.162980445	0.182170316	-0.254319698	0.078233889	0.013052811	0.141531888
2010/3/19	1	-2.371750815	0.189343785	-0.287772724	0.531257989	0.252038017	-0.074394878	0.102964935	-0.257137117	-0.35177289	0.310866881	-0.203839113	-0.343691647	0.083440765	-0.155044039	0.037538751	0.008547241	-0.084562249	0.021563025	0.072375554	0.059172713	-0.225897252	0.233468435	-0.041383432	-0.151425708	-0.045337659	0.020537961	0.056407746	-0.021507606	0.063273967	0.066402534	-0.150074282	-0.035805923	0.011199665	-0.044901976
2010/7/30	1	1.412239385	1.396771853	-0.819905597	-0.089848628	-0.710511261	-0.497647525	0.295901709	-0.652693045	0.463745101	-0.40477944	-0.083144709	-0.111475132	-0.164755394	0.433282536	0.208157022	0.19457728	0.14145785	-0.288121851	0.397599046	-0.296743428	-0.027241798	-0.107957697	0.043168052	0.043355671	-0.107926329	-0.32241633	-0.045866694	0.242799277	0.075010874	-0.16681353	0.17576672	-0.132994128	0.069289178	0.06385986
2013/1/6	1	-2.144613698	0.730086609	-0.008111938	-1.94583705	0.548685681	0.403706733	0.000199061	-0.403309916	0.121246253	-0.394324926	-0.393140682	0.026990698	0.204895172	0.248337743	0.295534007	-0.232171434	-0.000330103	0.159404149	-0.197522063	0.095845359	0.059784424	0.257425102	0.042563043	0.1018568	0.23681541	0.242027496	0.173467161	0.067570571	0.073656253	-0.023904299	-0.056100721	0.104718682	-0.042566578	-0.06660445
2010/12/15	1	1.729659245	-1.577314663	0.913020657	-1.515150425	-0.96161304	0.558718353	-0.47489089	-0.041383766	1.066381779	1.430906231	0.263370688	0.117932449	-0.295459983	0.279781883	0.595691176	0.310843215	-0.094504821	-0.092732404	0.188280475	0.006913197	0.013935821	0.087946888	0.444942732	0.107289446	0.664835618	0.313618186	0.199217075	0.158679505	-0.106273157	-0.034216081	-0.121361744	0.109942823	0.117957105	-0.25906012
2010/1/20	0	1.642293361	-1.541804799	-1.276597954	0.4613429	0.327581943	0.666627629	-0.252011604	0.449079627	-0.108530806	0.333803016	0.121195314	0.623810405	0.444793172	-0.010021014	-0.178136168	-0.295830114	0.048969936	0.392230236	0.081224527	-0.065139789	-0.093934963	-0.088409968	0.159789582	-0.04513029	-0.066279802	-0.173708941	0.075730252	-0.0980068	-0.141328538	-0.17760662	0.126230503	-0.094487136	-0.14310554	-0.031014346
2009/9/28	1	1.132570843	0.364106597	-0.715611203	1.176175551	0.792591085	-0.721910248	-0.590605132	0.122928091	-0.195747293	-0.01461423	-0.125597681	0.196682068	0.014743651	-0.025421171	-0.042389653	-0.067759943	-0.449211557	0.273133179	-0.284513516	0.353839389	0.24750105	0.029312858	-0.211854402	0.02496469	0.297667828	0.137867009	0.013174373	-0.044714689	-0.17540162	-0.004365907	0.23439133	-0.033570459	0.413077673	0.100457493
2011/3/24	0	-0.658567662	-0.938155054	0.345362091	-0.129497535	0.097942822	-0.81226916	-0.387682885	-0.375070638	0.128067242	0.422137254	-0.190323984	0.177122922	0.298998384	-0.23368024	-0.158170647	0.13355275	0.299219106	-0.111088909	0.391595033	-0.138110774	0.076478846	0.001017412	0.005021478	-0.088068575	-0.007217871	-0.068364466	-0.009426011	0.126179182	-0.069933319	0.134288732	0.010775413	-0.15946624	0.07635119	-0.102592242
2012/12/13	0	0.30755204	-0.484570605	-0.461254908	-0.146203502	-0.066396693	-0.332820359	-0.029966377	-0.016611037	-0.076214344	-0.88682131	-0.506177071	0.303170558	0.216226163	-0.318103328	0.271135898	-0.048276176	-0.132597398	-0.04012272	-0.210610982	0.09975748	0.083304133	-0.344808015	0.144958068	-0.030825618	-0.170825589	0.035855748	0.00840853	0.07291834	-0.169475674	-0.021204627	0.146308489	0.296758673	0.123046449	-0.039169179
2012/7/2	1	2.625388006	0.395502028	1.080269689	-0.14033113	0.109399619	-0.124014408	-0.60806136	-0.539980071	-0.496702545	0.466621037	-0.532906947	-0.021999754	-0.12623322	0.140247645	0.243688402	0.255392266	0.066202623	-0.130518661	-0.264356523	-0.031391828	0.1565581	0.106857097	-0.154515184	0.035497509	-0.328486094	0.146243308	-0.036354195	0.036190434	-0.036715486	0.08295134	-0.063494003	0.182582395	0.463339612	-0.239148289
2010/10/26	1	-2.071480849	1.001501285	0.116365578	-1.27873309	0.396662439	-0.721562067	-0.281520556	0.190877658	0.896651539	0.271031193	0.343308451	-0.234388619	-0.030678037	0.020825501	0.752350992	0.125951728	0.380540285	0.171377382	0.004430209	0.10970185	-0.620376032	0.47917854	-0.087445352	-0.355273621	-0.22105043	-0.150064292	-0.280000728	-0.309021062	0.13409312	-0.154628871	0.085813887	0.203487772	-0.02178401	0.181023288
2010/4/20	1	-0.658432747	-1.982375428	-0.30310567	0.560841635	0.621538081	-0.081387808	0.620550466	0.029298003	-0.319423465	0.701177867	-0.287255346	0.030711571	0.18431013	-0.312087519	-0.275716934	-0.146980029	0.185323722	0.148179613	0.086424029	-0.296378296	0.032641504	-0.046743057	-0.12989026	-0.116156196	-0.106709616	-0.20715946	-0.324118681	-0.087764398	0.137435215	0.090935816	0.04134603	-0.154056911	0.114335843	-0.139944999
2011/3/22	1	-2.781032725	-0.385528368	0.618193473	-0.355244936	0.438265399	-0.28225479	0.475189108	0.364564387	-0.770670005	-0.272892618	-0.224941088	0.103467234	0.28523095	0.10142133	0.041886632	-0.131749855	-0.04503388	-0.335529304	0.185800193	-0.100135685	0.256768475	0.109213772	-0.03440024	0.094531905	-0.036448964	0.185321088	0.105182713	0.009337888	0.128617319	0.016236295	-0.142473689	0.029842255	0.01446988	0.085020488
2011/1/21	1	-1.084845237	0.926561587	-0.32893208	0.203606009	1.105253153	0.251296342	-0.104865524	0.164984513	0.374119318	-0.478310018	-0.219924358	0.809672928	0.284770859	0.396142001	0.317154481	0.087843934	-0.174317307	0.050295444	-0.050218108	0.007160802	-0.031989169	-0.127544208	-0.040842126	-0.02611417	0.229705566	0.110997998	-0.200762911	0.140865863	-0.137378044	0.02400138	-0.039007392	-0.158090114	-0.0082724	-0.005125434
2010/2/8	0	1.265055937	0.583094288	-0.984905217	1.413134375	-0.152502609	0.298921676	-0.699995424	-0.000806651	-0.080234957	0.032864386	-0.420162793	0.188268672	0.016131265	-0.121554563	-0.340403569	0.014558062	0.066273489	-0.007422621	-0.219757765	0.083370764	-0.013236177	0.155904869	-0.185074023	-0.020753871	0.060489014	-0.226266693	0.003428149	-0.189348673	0.047954608	0.098566928	0.019374213	0.177059465	0.012819905	-0.158389205
2010/12/2	1	-2.47573542	0.85864986	-0.543169706	0.29549086	0.399127882	0.320457244	0.105842552	-0.054569959	0.636092127	0.080762086	-0.210021943	0.448984857	0.29207432	0.377837543	0.048300169	0.065061712	-0.209702657	0.179564233	-0.079750598	0.155839759	-0.274573098	0.182650535	0.20276017	-0.187573125	-0.06781514	0.073315251	-0.019647052	0.06176496	-0.110694811	-0.121310079	-0.188729661	-0.105134941	-0.216297815	-0.020762563
2011/4/13	0	-0.354397658	2.028568451	0.592839082	0.304812438	-0.329212419	0.412911294	-0.037899204	-0.357113802	0.419144032	-0.313351119	-0.476857226	0.090858759	0.173630744	0.282909069	-0.34404197	-0.085556963	-0.051528008	0.304775285	-0.028136399	-0.404298295	0.117732808	0.095481337	0.180323567	-0.025314161	-0.118019371	-0.176166344	-0.105644299	0.028566619	0.08193663	-0.042515085	0.131010667	0.001765506	-0.168617376	0.023157688
2012/7/2	1	3.019442181	1.117054345	0.527155686	1.160276241	-1.643335247	-0.348277013	-0.140830882	0.088280613	0.142903135	0.798376317	-0.80352496	0.763706369	0.137369344	-0.344261591	0.397285234	0.29224195	0.234318828	-0.183979568	0.054972767	0.2104442	-0.076273296	0.267880953	-0.319501315	-0.269557496	0.483478692	0.043970985	0.218364093	-0.131093676	0.097959874	-0.406526685	0.136912657	0.338043821	0.051860302	-0.200658141
2012/12/3	0	0.187113747	-0.587296056	1.081659009	-0.026217412	-1.106138118	0.351297847	-0.811654703	0.427234867	0.427736544	0.37977926	-0.296972723	0.174839118	-0.032034586	0.002514168	-0.157123668	-0.221679306	-0.128589515	0.042055409	-0.121193251	-0.143972944	-0.072168201	-0.047836467	0.096657223	-0.132879162	-0.074010917	0.052608687	0.019073892	-0.080832186	-0.083088587	0.143544866	0.163275673	0.099609433	-0.019122608	0.036425782
2011/10/20	1	1.125216291	2.512330599	-0.482352221	0.021571271	0.515401697	1.547159053	-0.342722895	-0.65141476	-0.676789998	1.556388519	0.376555699	0.350071509	-0.921447595	0.654288101	-0.051386662	-0.331252261	0.683624988	-0.441557883	-0.097934551	-0.705150993	0.405489705	0.007174832	-0.473781819	-0.039132194	0.299973945	0.127801497	0.432568123	0.122736353	0.200890539	0.130683278	-0.077227147	0.073097988	0.101650177	0.023710172
2010/8/5	1	0.585657031	-1.227024611	-0.912796957	-1.91963769	-0.236047294	0.800722093	0.582327428	0.520123639	0.649660856	-0.353113633	0.035524114	-0.151943552	-0.727582153	0.261627927	-0.012358755	-0.06735649	-0.281927387	0.249014346	-0.414389485	0.071582152	-0.189906975	-0.045214435	-0.112741976	-0.118093859	-0.553640092	0.001993441	-0.328033834	0.268423639	-0.049211899	0.40059717	-0.204791442	-0.115645604	0.049301947	-0.051505624
2010/8/4	0	-1.294098665	-1.11172943	0.986958545	0.323587334	-0.22439307	-0.003344973	0.399189075	-0.249256721	-0.214339211	-0.124918285	0.489186324	0.198174816	0.200156437	-0.266962815	-0.305235759	0.032235032	-0.018677139	-0.02322528	0.188934167	0.053927914	-0.062484328	-0.106650583	-0.068562761	0.20042417	0.108472719	0.139570862	0.02794915	0.023036679	-0.012379268	0.132363471	0.036043608	-0.087143798	0.035981614	-0.034125379
2010/12/8	1	2.853948286	-1.332097863	0.623095897	-0.793791683	0.698573151	1.479599717	0.502219928	0.397505969	0.431950274	0.486777293	0.282562004	0.130290207	0.498999882	-0.955079717	0.724595667	0.079461311	-0.266637236	-0.148616201	0.087739744	0.075166452	0.413457602	0.760683131	0.67169267	-0.269095902	-0.380284785	-0.189802466	-0.285614573	0.161436052	-0.01260198	-0.3648914	-0.028487384	-0.338631867	0.169637963	0.079813697
2010/12/29	1	0.153682567	-1.452289995	0.59449063	-0.341136242	0.249409454	0.75418465	0.361780886	0.62460438	0.719954852	-0.514827584	-0.396597615	0.301958978	-0.116559867	-0.365324298	-0.340930379	0.179540695	0.339928212	0.150798619	-0.038578988	-0.000132664	-0.202458696	0.147631884	0.028081338	0.042574148	0.033515564	-0.199333881	-0.109304617	-0.106275927	-0.055293854	0.170625189	0.161706534	0.101294224	-0.173819999	-0.138176625
2011/3/8	1	0.935908479	0.609068702	-0.209212817	0.24520544	-0.228392109	0.129153673	0.079309239	-0.622516244	0.078734946	-0.52681118	-0.061643856	0.089452786	0.12204308	0.262431805	-0.113008177	0.320567846	0.05321241	-0.189451511	-0.042511706	-0.254615713	-0.255790808	-0.0473146	0.331323843	0.151996744	0.150094137	-0.016921034	-0.308965078	0.027379799	0.080870985	0.069520648	0.177368672	-0.102076559	-0.010457937	-0.11850573
2011/3/8	1	1.070188638	0.500774005	0.217995856	-0.611227146	0.326442561	-0.540315696	-0.980186098	0.531391356	-0.278784524	0.323255336	0.157367081	-0.349366427	-0.662058664	-0.094827447	-0.200370614	-0.130744335	0.034533941	0.057709747	-0.292797027	0.059714698	0.068526248	0.101596688	0.138277167	0.194883471	-0.183423284	-0.23680842	-0.131577637	0.157677854	0.210360996	0.014896386	0.009455709	0.017770888	0.197112921	-0.171255766
2012/3/27	1	-1.423343404	-0.6728123	0.503367906	0.390486076	-0.500650846	0.100506339	-0.119307267	0.102669945	0.215463534	0.204959758	0.177138613	-0.028061008	-0.055385307	-0.327293422	-0.145589439	0.054502502	-0.048997281	-0.027010549	0.094266998	0.039506721	0.039966438	0.079732971	-0.055864511	-0.058997305	0.028244439	0.03309798	0.095490508	-0.082270021	0.077023446	0.103329534	0.105484297	0.00443203	0.004472675	-0.019445836
2010/4/22	0	-0.431528154	-1.152405286	-1.42320564	0.486149383	-0.090425224	1.044614483	0.600133719	-0.127157865	-0.387330021	-0.399816798	-0.235839594	0.194166978	0.223155856	0.42834194	-0.180864159	0.220841035	-0.317367518	-0.165724203	-0.000266664	0.228824915	-0.005069483	-0.248171865	0.126216591	-0.128310452	-0.161858477	0.138812683	-0.044197125	0.10783712	-0.099950598	-0.070519138	0.230880358	0.094934787	0.012521642	0.007891161
2012/7/6	1	-2.76699119	0.168452945	-0.474793881	0.655103606	0.731245678	1.288740661	-0.216064612	0.401044861	-0.426079872	0.383427016	0.955322289	-0.56147545	-0.119296707	0.483678727	0.438881815	0.235658457	-0.034954641	-0.194932446	0.070416895	0.029161008	-0.098636861	0.175757329	-0.088667685	-0.312578578	-0.11434596	0.089985699	0.112556472	0.222220112	0.197058577	-0.114432508	0.193473227	0.046579796	-0.027819475	-0.011734724
2011/3/31	0	-0.39401576	0.84349347	-0.933169337	0.004690346	0.932678692	0.572916353	-0.492821955	-0.283386159	-0.306241906	0.083993728	-0.41734538	-0.473355683	0.016442707	-0.04147439	0.039504787	0.175262157	0.067712081	0.213897257	-0.056726728	-0.086168983	-0.105133627	-0.033671118	0.030919804	-0.022036998	-0.070630366	0.031358777	0.099616764	0.06533927	-0.016784597	-0.073814325	-0.051822084	0.061587327	0.052179758	0.04659334
2011/3/18	1	-2.515470811	-0.185969284	-1.311997249	0.184230311	0.583397844	-1.41676283	1.542916701	0.255333031	-0.532554335	0.380739499	-0.438722089	-0.156221207	0.03355903	0.326034616	0.112527794	-0.139363552	0.08454516	-0.378718132	-0.102605767	0.774157254	-0.132772092	0.043462786	0.318711869	0.271178844	-0.077866903	0.024478757	0.036248281	0.096275406	-0.090715535	-0.005605453	-0.189172073	0.091503043	-0.150431632	-0.12788673
2010/12/23	1	1.105335622	1.024062539	1.237462074	-0.277397537	0.34918339	0.214641474	-0.214631191	-0.061871577	-0.109445376	-0.389203982	-0.38134008	-0.289364636	-0.17076904	-0.1960788	-0.224025994	-0.004026894	-0.246901584	-0.134527177	-0.092756076	-0.142697871	-0.142845952	0.093139492	-0.116823097	0.228126271	-0.111145874	0.061880577	-0.071030362	-0.169337058	0.278590799	0.167002041	-0.030453514	-0.014065581	-0.097481465	0.169170824
2010/4/7	0	0.467833072	-1.602187457	-0.78760533	0.265304827	0.39012701	-0.68365776	0.013783646	-0.659390712	-0.041287405	-0.712513527	-0.211242316	0.582923497	0.057281224	0.165266946	-0.079992481	0.249625618	0.039122952	0.022079155	0.132709082	0.143195185	0.132564327	-0.181236158	0.075507175	0.354245154	-0.020764735	-0.168917623	0.02953886	0.000394755	0.109246709	-0.047397248	0.129317327	-0.058067519	-0.120591521	0.104421724
2012/4/17	1	-1.287934386	0.420932212	-0.202808473	-0.441716119	0.488305496	0.819036775	-0.206948117	0.300893267	-0.593875962	-0.2746104	-0.447897907	-0.094791575	0.117585825	0.048914309	0.055830705	0.108314866	-0.13221833	-0.248394754	-0.097508795	-0.013695275	-0.011942232	0.124405561	0.058833145	0.264495037	0.13318546	0.04074868	0.03798523	0.028840935	0.200893759	-0.034842951	-0.007859774	0.161809052	-0.079118941	0.065081339
2010/4/8	1	0.125232166	-1.189201509	-1.113889843	0.179178812	-0.024249219	0.343469772	0.193854035	0.148065157	-0.123159151	-0.183940192	-0.22221515	-0.106312679	-0.349124641	-0.23226351	-0.089466278	-0.334574801	-0.03707652	0.212353521	-0.025676529	-0.040424147	0.035949936	0.239580977	-0.215398704	-0.215390638	0.113278238	-0.088430833	-0.112906226	-0.157514632	-0.005078452	-0.088854325	-0.051756103	0.016286049	0.068346952	-0.167960036
2012/4/6	1	-1.825868738	0.569944064	1.097432021	-0.165837814	-1.249435152	0.127867462	1.389687241	-0.508019202	0.133353561	0.312026255	0.32755798	-0.43633125	-0.123914331	-0.049945965	0.14733452	0.231953251	-0.10185613	0.267176325	-0.022633754	-0.132429618	-0.153183523	-0.31469504	-0.258019909	0.065270362	0.034928992	-0.094349675	0.111431741	0.151546895	-0.032268505	-0.230877748	0.086428148	-0.236327433	0.143293855	-0.092638349
2011/1/19	1	-0.369589855	0.699370204	0.782767988	-0.483487351	1.778792759	-0.828866708	0.676936348	0.277964445	0.587642295	-0.206856248	0.39475152	0.281476774	-0.028546014	-0.450149557	0.158281104	-0.221043686	-0.076778919	0.12909167	0.018432788	-0.162586993	-0.213468089	0.34589922	0.181210632	-0.269081204	-0.049143806	0.127230752	0.179172016	0.054970896	-0.056264427	0.082969603	-0.03605599	-0.050734948	0.05683036	-0.005993914
2012/8/15	0	0.818521231	0.765795949	2.119352328	2.517182443	-0.390541594	0.854750353	0.530337058	0.710221174	0.566250143	-0.13535749	0.332333623	-0.440137759	0.494646644	-0.25745111	0.200980822	0.324112638	-0.011325184	0.136228502	0.011578662	0.086278557	0.426994031	0.226669205	-0.350622367	0.228741507	-0.109856274	-0.110390056	0.059796215	-0.245096235	-0.210747041	-0.049186529	0.043942716	-0.075420589	-0.15124107	0.242405465
2010/3/24	1	0.87591201	-0.426420538	1.98204908	1.512905331	-0.219301644	0.121606739	1.352182925	0.785805287	0.007575064	-0.361689293	0.600769307	0.272115865	0.334247467	-0.6356054	-0.251748884	0.197809784	-0.120233891	-0.152916152	-0.107873562	0.041785314	-0.214672619	0.050777221	-0.344534285	0.290357175	0.040165292	-0.096665704	0.182320291	-0.098900755	-0.167524718	-0.142029775	-0.185375019	0.277036989	-0.347570659	-0.015866668
2011/11/11	1	1.305434774	1.715155774	-0.118427282	-0.122809647	-0.346215012	0.569328723	-0.412530808	-0.644070459	-0.873224572	-0.041557468	0.484409671	-0.434247124	0.500997456	0.281252609	-0.405709564	-0.332104889	0.7699833	-0.229660498	-0.340436476	-0.085647469	0.088748981	-0.317656215	-0.047972572	-0.333016694	-0.081038897	-0.05441761	-0.003450029	0.150349301	0.246674756	0.06058558	0.334032301	0.142439523	-0.166760495	-0.022300245
2011/3/1	0	1.99615235	-0.704070252	-0.637957963	1.28354365	0.630041611	0.169433023	-0.75650579	0.244947986	0.372344176	-0.155145976	0.306183643	-0.594546957	-0.276527703	0.083067457	-0.25071419	-0.341294043	-0.02243801	0.440577106	-0.423321331	0.197662337	0.11327251	-0.018058541	0.020582344	0.248921025	0.012310625	0.09770688	0.026826034	-0.068189968	-0.036128502	0.121629354	-0.004457335	0.157457781	-0.00160105	-0.190290643
2010/2/1	1	1.737237559	-1.535055624	-0.166473951	0.936404145	-0.17802742	0.43523216	-0.064635712	0.078502262	-0.7574356	0.055325276	0.04713686	-0.499638494	-0.181939772	0.484237572	0.139628805	0.136059912	-0.218350035	0.523108473	-0.253086027	-0.157596232	-0.132422623	0.128200848	0.119097804	0.089328636	0.024544489	0.139869319	0.102464252	0.022008328	-0.14002645	0.007601778	-0.158885758	0.03827501	-0.179677595	-0.271313323
2010/12/17	0	-0.472489843	-1.868112351	1.806824282	-2.266824374	-0.998917496	0.799350048	0.146244359	0.158267294	0.154138546	0.259108453	-0.737458781	-0.404641693	0.267953076	0.492791379	0.29292004	-0.090142329	-0.219213472	-0.053902435	0.12079991	0.193321115	0.219000529	0.141459408	-0.074847605	0.134065688	0.288492131	-0.00538405	-0.190681853	-0.081221625	-0.032295907	-0.048736163	-0.151100542	0.186676109	-0.057655061	0.323743686
2010/12/16	1	1.295054902	1.148063276	-0.825395512	-1.162912972	0.509392455	-0.709795612	-0.214942766	-0.692757725	-0.489530385	-0.237862807	0.041791125	0.080706123	-0.254628444	-0.051876391	-0.292915795	-0.084718356	-0.157347999	-0.118423869	0.138750631	-0.122864441	-0.075597054	-0.001527779	0.245642486	0.249252756	0.001448951	0.113012691	0.161814169	0.139292522	-0.047752272	-0.048726856	0.128093717	0.064215685	0.140578003	0.005913627
2010/5/25	0	-0.536816099	-0.742544914	-0.444041913	0.329779449	-0.553518621	-0.418942633	0.121780796	0.029941822	0.027125831	-0.335432138	0.037931419	0.287094004	-0.085816756	-0.005978441	-0.011043049	0.075100708	-0.02063837	-0.123661912	-0.425495396	-0.060999093	0.072358468	0.008412229	-0.290243994	-0.013717604	-0.06511149	-0.016356928	-0.114453682	0.09629506	-0.108897105	0.12775558	-0.046392124	-0.027070842	-0.024834465	-0.041671676
2012/11/28	0	1.475142941	0.342505754	0.760485776	-1.702226643	0.714942065	-0.041655007	-0.120509718	-0.525832938	-0.327009226	0.269682505	0.008270396	0.218119685	0.1850791	-0.196292974	-0.343064611	0.121076352	0.125704177	-0.087613116	0.047661679	0.223081835	-0.247745538	0.010955951	-0.007752368	0.264705465	-0.063095008	-0.337911657	0.074597267	0.016208504	-0.167381568	0.036933797	0.169033561	-0.103628298	-0.229999191	-0.044749834
2012/2/23	1	0.307303819	0.232775162	-1.002040028	0.547959467	-0.500376609	-0.00890668	0.534042466	0.56731275	0.107910897	-0.472294727	-0.219396042	0.028077577	-0.446802701	0.121571071	0.056526417	-0.134313904	-0.239411732	-0.144378042	0.270736827	0.151278495	0.011762291	-0.070446012	0.204130006	0.146839714	0.329875807	0.133802718	0.282910689	0.074050218	-0.159607079	-0.047438654	0.075750084	-0.168606394	0.058824035	0.0311653
2012/2/27	0	-1.209187904	0.416598647	-0.206568762	-1.824015951	-0.345620421	0.371971719	-0.599439327	0.485050833	-0.089561172	-0.638185196	-0.097887568	-0.002704086	-0.091718091	0.212644333	-0.092256459	0.513822056	0.081608139	0.165360071	-0.028054163	0.087689784	0.403991825	0.206091854	0.106981615	0.008894751	0.184474932	-0.031925792	-0.089831634	-0.097097782	0.056916755	-0.097753795	-0.159763616	0.053490983	0.030506222	-0.142431534
2012/11/19	0	0.909779142	0.653025874	0.635593285	0.554940738	0.229466411	-0.358983576	0.212688007	-0.14124373	-0.428876836	-0.412611231	-0.275546206	-0.293688474	-0.13434646	-0.296758476	-0.331421226	-0.250415563	0.045206281	-0.032083452	-0.112614361	-0.24139351	-0.268595631	0.13712916	-0.125865509	-0.066989396	0.342303833	0.162940158	-0.077409722	0.072062158	0.124626697	0.029411359	-0.078905266	-0.166698314	0.000222632	0.063692526
2011/1/10	1	-1.596581594	1.948634243	0.686613638	-0.049784324	0.625737502	-1.243049659	-0.390693993	0.511493686	-0.193270828	-0.569310391	0.411546481	0.225896749	0.271580859	0.326691089	-0.049345516	-0.309140124	0.59291857	0.406516626	0.065168285	0.021858025	-0.47100624	0.323895202	0.17744375	-0.123639439	-0.051725521	-0.04616589	0.052464318	0.117844128	0.005160847	-0.034852694	-0.030602331	-0.189176351	0.012707079	0.190742191
2012/8/2	0	0.358018349	-0.896471591	1.586739652	0.124278188	-1.126530102	-0.210256422	0.451589889	0.084859294	-0.370468976	-0.369425399	-0.198048784	-0.27141753	-0.134241107	-0.515184235	-0.256336893	-0.159568176	-0.159311152	-0.055315458	-0.118525166	-0.164676815	-0.102194342	0.073926692	-0.263721395	-0.405901884	0.017585059	0.013093939	0.136927416	0.286309868	-0.054577797	-0.095538096	-0.067785723	0.143103329	0.020309676	0.001213087
2009/12/24	0	-0.457809104	-0.763023618	-0.861017832	0.026621112	0.051967414	-0.370218656	0.129831364	0.006145151	-0.334630208	-0.034290353	0.1991117	0.681156499	0.16647658	-0.387845339	0.176203188	-0.038873464	-0.528240879	0.17538946	-0.130976251	-0.089832632	0.116658804	-0.204763048	-0.22127485	-0.09980833	-0.128371037	-0.06910849	-0.097785762	0.040016344	0.057322776	0.038848703	0.109546528	-0.192854243	-0.048283641	0.027870479
2011/4/26	1	-1.284363292	0.586195141	-0.55634216	-1.040641736	0.791883812	0.441908306	-1.008987812	0.771817723	-0.025142668	0.449929212	-0.273299975	0.302113785	-0.602215471	0.32910543	0.011063823	0.100557004	0.137989079	-0.040328773	0.345841933	-0.030510184	-0.391797256	-0.399536055	-0.051608166	0.2564633	-0.121438148	-0.131317058	0.201211578	0.365392634	-0.058619131	-0.070460623	-0.27440488	0.142801688	0.084523043	-0.097178713
2010/12/7	0	3.195461439	1.244224086	0.27876238	0.725533605	-1.279596753	-0.507610647	-0.764628687	0.124694639	-0.106167737	-0.083237084	0.194785679	0.197822187	0.576405359	0.039401982	-0.171193246	-0.078750076	0.241412033	0.219879102	0.006825256	0.164863611	-0.250677715	-0.011358454	-0.073772991	0.347991468	0.167582353	0.106430265	-0.041092734	0.117033979	-0.063732093	0.238688481	-0.129699469	0.037287281	-0.070284694	-0.251505984
2012/11/26	0	-0.220955241	-1.512675508	-0.084455967	0.533060097	-0.151170527	0.274629759	0.055742376	0.509701037	-0.433414673	0.765427752	-0.266296348	0.127714406	0.436296373	0.274049602	-0.108798791	-0.204225724	-0.202286873	-0.10392223	0.206946996	-0.2548875	-0.333798837	0.061397888	-0.179538597	0.005709864	0.1931359	0.0103186	-0.120133817	-0.066436696	-0.188399819	-0.083634382	-0.135857571	0.035340991	0.060837976	0.036696457
2011/4/14	0	-1.051995776	-0.498791728	0.471119303	0.060980589	-0.649584111	-0.595982502	-0.278881375	-0.413403672	0.331830224	0.106112377	-0.245797962	-0.09425219	-0.14454683	0.019486599	-0.067947519	-0.042957656	-0.378082747	-0.130961388	0.03271033	0.072864701	-0.033932207	0.043554709	-0.041128502	-0.029585246	-0.087157953	0.110572319	-0.024527099	-0.044095855	0.034131149	0.059022273	0.078417592	-0.075977722	-0.05200727	0.193086537
2012/3/27	0	-2.0395044	-0.002979401	-0.145776799	0.965565199	0.97357784	-0.498164705	0.357938008	-0.39088124	-0.498671518	0.397700195	0.370233386	0.181854595	0.403894465	-0.349498517	-0.317500943	0.289191938	0.245179448	-0.106134263	-0.135494734	-0.025982651	-0.148659538	0.283345688	-0.056949902	0.018366992	0.071015812	0.217539758	0.072739455	0.100278093	-0.061023797	-0.030186522	-0.029452316	-0.143303119	-0.151921101	-0.066348774
2010/5/25	0	-1.801892432	-0.908916934	-0.137940739	0.455702794	0.148531144	0.068537513	0.033528684	-0.011455751	-0.050971346	0.148038575	-0.45129596	0.098197789	0.295407883	-0.119714243	-0.10173454	0.112982404	0.033604588	-0.083000828	-0.015289485	0.00746898	-0.041463908	0.140181936	-0.197163386	0.027334245	-0.031279403	-0.045456246	-0.163817655	-0.030176001	0.068301687	0.13107661	0.04450561	-0.011545983	0.071627209	-0.107862023
2010/12/3	0	1.17473271	-0.580852327	-0.783371406	-0.941546801	0.362789988	0.096463747	-0.126205855	-1.009144709	-0.01741953	0.406043	-0.158526463	-0.128277061	0.248233927	-0.044733327	-0.263136382	-0.068378919	0.181319974	-0.042490641	0.006817125	-0.039163125	-0.110386212	-0.014949205	0.085370863	0.041585796	-0.083217374	-0.260715666	0.093966739	-0.086079213	-0.092249738	0.013727064	0.061305239	-0.187026155	-0.078271291	0.024003321
2010/1/11	1	-0.092808462	-2.37050104	-1.483923076	1.172933617	0.317019322	0.233262899	1.173578684	0.297423121	-0.524712598	-0.133474244	0.063297391	0.233790625	0.472421653	0.464647422	0.137562664	0.045108836	-0.01715339	0.087195685	0.066028197	0.027888781	-0.228357843	0.168242563	-0.276262518	0.124528688	0.080630746	0.090347287	-0.232547967	0.039798354	-0.206230567	0.041003046	0.038710918	0.289916854	0.280519011	0.027905037
2012/12/20	0	2.371730979	-2.068090077	1.521344559	-0.880824608	-0.816898677	0.212334648	0.008816222	-0.189513586	-0.422850404	0.021113897	-0.078260298	-0.556909441	0.0720281	0.185880291	0.1688083	-0.09899548	-0.276767131	0.178121767	-0.083457583	0.149482425	-0.325593323	0.153044826	-0.027884741	-0.137797259	-0.021799936	0.178161261	-0.303848554	0.084737843	0.023142451	0.17414252	-0.34063603	0.029039357	-0.20377722	0.256258968
2010/1/29	1	0.774229976	-0.899110221	-0.087910749	-0.897236951	-0.214396885	-0.081503194	-0.613716299	-0.6208632	0.299107098	-0.969082849	0.317446595	0.72914813	0.102324136	-0.042023279	0.254158533	0.001149567	0.080925809	0.131091625	0.131194289	-0.199288396	0.150663603	-0.194868054	-0.143629818	-0.296027191	-0.186226023	0.040034155	0.061280672	0.030963746	-0.052342724	-0.081189807	-0.108911966	-0.029494928	-0.112324147	-0.151280301
2010/11/23	1	-0.586200473	0.320762901	-0.441639371	0.25232352	-0.634711641	1.137633022	0.061892493	0.338621814	1.048784627	-0.075128775	0.224330174	-0.149744903	-0.438465819	-0.492633754	0.215193784	0.283087765	-0.103363468	0.161511688	-0.300303172	-0.495825591	-0.037864329	-0.305658324	-0.221150286	-0.016138989	-0.298452114	-0.004544231	-0.058787567	-0.001246291	0.078837836	-0.00080049	0.058647388	-0.097814245	-0.138025515	-0.011040574
2011/12/13	1	-0.45076889	-0.865722302	-0.528505802	0.056873089	-0.208170044	0.580461436	-0.647791855	0.143506447	0.087819647	0.181933965	-0.368952468	0.509114554	0.329775296	0.26193506	-0.074927247	-0.183932134	0.039556809	-0.246534123	0.001592592	-0.075128565	0.03106405	0.031490937	0.003125957	-0.078423626	0.03501206	-0.015570875	-0.060336153	0.064472452	-0.121841784	-0.022049905	0.219412385	-0.191616753	0.091416443	0.088106765
2011/2/28	1	0.754838249	0.441619076	0.643369374	0.763459858	0.099475461	-1.781410363	-0.752221825	-0.585795315	1.122306663	0.855643929	1.061855607	-0.267352613	0.333508383	0.332708266	-0.061219512	0.456111131	-0.291164304	-0.12087058	-0.225639344	-0.241059538	0.392569739	0.315720091	0.172557551	0.081368324	-0.298632693	-0.123157816	0.038094514	-0.043914613	0.138313605	-0.159434055	0.112760792	0.180315625	0.328427863	-0.016245245
2010/12/14	0	-0.277262754	0.565499586	-0.067490878	0.229501575	0.135668862	-0.592615089	-0.139456444	-0.684339166	0.898484952	-0.188815975	0.086703105	0.41969785	-0.226756285	0.007611076	0.10330124	0.410556083	-0.238491403	-0.175479017	0.006472171	-0.243577585	-0.10891615	0.085621729	-0.210320967	-0.20763421	-0.248302149	0.008395472	-0.066070484	-0.011548585	-0.073571545	0.117628804	-0.073955198	-0.039326425	0.010497267	-0.142812195
2011/2/21	1	0.598655926	-0.885150746	-1.746533382	-1.66373745	-1.244139049	-1.256612297	0.031442369	1.222287923	0.461662034	-0.114403823	0.419068019	0.76695944	-0.630235774	0.216176265	0.383989779	-0.497446118	0.132025351	-0.162053799	-0.431199224	-0.028189176	0.171651264	0.438780085	-0.108734397	0.110177758	0.011423935	0.020001941	0.395670815	-0.357904363	0.252710589	-0.143373756	0.257969695	0.005685959	-0.114304763	0.245765615
2010/12/27	0	-0.567037967	-1.137188913	-0.413825822	-0.11194142	-0.100840818	0.733685963	-0.433291365	0.280527316	-0.034971372	0.104271426	-0.419755578	0.36918808	0.290203696	0.362931882	-0.061569241	-0.112406261	0.089883339	-0.239565368	0.102237113	-0.067848368	-0.020142783	0.010608448	-0.003159624	-0.080054692	0.014810099	-0.034485064	-0.061954721	0.038887669	-0.147783813	0.033891989	0.235946739	-0.135660662	0.122748183	0.079128427
2010/12/3	1	-2.830623111	0.823896263	0.635095864	0.915670574	-0.33827186	0.081072773	0.490633611	-0.197931609	0.063501906	0.457102031	0.685392438	-0.091721143	0.242134934	0.093061511	-0.056862994	0.048747738	0.049129137	0.116038822	-0.018457891	0.055536372	-0.065350776	-0.271787792	0.157985274	0.194233774	-0.14760104	-0.095868514	0.029516669	-0.064702008	-0.078672636	-0.127797722	0.0167578	-0.056835383	0.031719948	0.061833977
2012/4/18	0	-0.796957712	-1.120788837	0.421947543	0.116129589	-0.491225454	0.170872785	-0.191301037	0.276727434	-0.080925859	0.192060797	-0.459145444	-0.31225234	-0.23388178	0.097242449	-0.082709126	-0.19962758	-0.194248981	-0.039216889	0.012710927	-0.049794044	-0.097612281	0.05770771	0.104890279	0.054283343	-0.057926293	0.163709202	-0.125104919	-0.038442437	-0.124707384	0.01562011	0.195432223	-0.025410215	0.056411462	0.020477342
2012/7/4	1	1.024828708	-0.731038736	-1.253492984	-1.21614547	0.033767056	-0.421542998	-0.104835068	-0.634986877	-0.619501183	-0.078029336	0.673650222	-0.36327996	-0.025461194	0.088549623	0.186026062	-0.32148703	-0.276844637	0.326535374	0.075975635	-0.039301276	0.263099347	-0.217734788	0.100102155	-0.272840491	0.269525028	0.090144784	-0.038050847	0.072103162	-0.068170497	-0.170912006	0.014183254	-0.071470912	-0.030466255	-0.108513509
2011/12/28	1	0.5582736	0.310342096	0.225389765	-1.377354003	0.217350313	0.079972292	-0.784608111	0.453631133	-0.54907096	0.112304508	0.273038377	-0.743598384	-0.05205106	-0.188856536	-0.32454374	-0.253670484	-0.078836672	-0.156755791	-0.042316431	0.079261479	-0.046611014	-0.078319401	0.140318393	0.237753844	-0.224305169	-0.171867352	-0.239735969	-0.190952638	-0.118838094	-0.242657475	-0.14830968	-0.086415648	0.207669816	-0.015887909
2012/4/11	1	-0.413640625	0.565931464	-0.044651097	-0.046145248	-0.467511431	-0.147588667	-0.258764749	-0.433842998	0.592212776	-0.452603299	-0.363475665	-0.053865456	-0.698986772	-0.419904651	-0.017440871	-0.124027919	-0.024857654	0.286440679	0.008617833	0.059881326	-0.188480132	0.104121479	0.055056448	-0.051774516	0.078804082	0.114508838	-0.016936775	-0.153066913	0.090937382	0.088794564	-0.129132013	-0.115099591	0.095516357	-0.032943392
2012/6/14	1	0.625758279	-1.034368893	1.202868364	0.410616849	-0.295437679	0.412049829	0.982102177	-0.301268664	-0.79114364	-0.694567119	0.105049185	-0.042683205	0.312652535	-0.120170841	0.329188167	0.232348989	-0.128052551	-0.209791534	0.114777146	-0.019731859	0.079991075	0.0326125	0.018467668	-0.172842933	-0.061886248	0.084141689	0.029834189	-0.08003887	-0.112489604	0.04510765	-0.085865538	0.17715309	-0.032791526	0.09989813
2010/4/27	0	-0.981361411	1.067125748	1.140766605	0.476273505	0.072817354	-0.143813746	0.007910716	0.051565351	-0.52616171	0.02061266	0.198858688	0.015653087	-0.234544747	-0.089018744	-0.271171697	0.188826584	0.002666927	-0.123311658	-0.068802028	-0.070228273	0.006413278	-0.281857236	0.015603078	0.094610768	0.125494215	-0.020069363	0.090209525	-0.118487728	0.013512302	0.014989685	-0.072161775	0.126249382	-0.02847287	-0.089584133
2012/11/16	1	0.570210686	0.161660974	0.805230389	0.532862363	0.322497895	-0.124285494	-0.130615227	0.77032714	-0.267589117	-0.761994042	0.073599133	0.258303714	-0.170498823	0.369812823	0.061713405	-0.059169809	-0.331457095	-0.309841498	-0.108255762	0.036318009	-0.227074718	-0.002709098	-0.192352176	-0.103817495	-0.194030437	-0.353099515	0.176015082	-0.055151508	-0.112447679	0.224906766	0.045658827	-0.031666763	-0.125085867	-0.200651349
2012/9/21	1	0.053061686	-0.414320621	-0.37185927	0.350235257	-0.254053645	-0.674424065	-0.228199856	-0.065248429	0.433146917	-0.169155537	0.644582571	0.233624473	-0.852742551	-0.486420692	0.115428319	-0.013141072	0.197698464	0.137955004	0.332413	-0.18125045	-0.069445403	0.025226726	0.298236241	-0.227796255	-0.183451808	-0.083979867	0.145802161	-0.065274915	0.117757415	0.040592489	-0.007590649	0.108426177	0.184273461	0.045237384
2010/1/8	1	0.616356616	-1.052284805	-2.236691877	-1.322717322	-0.74911978	-0.617437882	0.291701459	1.610520101	0.306160831	-0.406383627	-0.02471783	0.794277714	-0.154035799	0.179038039	0.200031771	-0.289391794	0.013809019	-0.235793828	-0.420468044	0.130010495	0.226407205	0.418576834	-0.053399031	0.276326106	0.044518824	-0.105460768	0.138564883	-0.408086575	0.057707912	-0.111509906	0.249102885	-0.185226768	-0.084646883	0.146749829
2012/4/18	1	-0.187385184	-0.638973409	-1.418534867	0.269810542	-0.584337071	0.024980704	0.350225041	-0.544217592	0.159161998	-0.189928502	-0.044254626	0.388224138	-0.162319158	0.324630749	-0.156179309	-0.03298295	-0.350018456	-0.405153997	-0.1848625	0.286798296	0.07682809	-0.349644221	0.294755084	-0.157454757	0.023352038	0.253406333	-0.06311953	0.169639285	-0.119940481	-0.084392555	0.226450279	0.042232448	0.043649777	0.102116182
2009/12/4	1	-1.07047868	-0.709232919	-0.908062975	-0.519337019	0.521763067	-0.511217961	-0.014848276	-0.472192736	-0.152449075	-0.036695535	0.098548581	-0.346270009	-0.07667541	-0.190338831	0.320426833	-0.14053332	-0.367083071	0.008604942	-0.018268317	0.01626109	0.21139217	-0.138159793	-0.190717871	-0.002426907	0.012612891	0.053789357	-0.184220255	0.010961101	0.144738112	-0.190909461	-0.023296239	0.043932054	-0.052039571	0.082667942
2010/8/31	1	1.482289592	-1.035142803	-1.065321465	0.182895804	0.07527015	-0.850748716	-0.382187827	-0.579279691	-0.311743736	0.669802254	0.082046356	-0.203966714	0.251200656	-0.701628173	-0.129873867	-0.151463263	-0.020947516	0.311161873	0.093227263	-0.159972304	-0.026983522	-0.298561199	0.236071063	0.108509044	0.084862452	-0.150547099	-0.037542127	-0.011181343	0.077915104	-0.204635913	-0.04640631	0.158272473	0.097811812	0.007094617
2011/1/10	1	-1.45272238	0.454850741	-0.641165959	-0.817688829	0.948480492	0.366432831	0.427472899	-0.170731403	-0.356858048	0.357257381	0.704052051	0.068626186	-0.566712611	-0.058551625	0.121062523	0.245250886	0.206674531	0.032366871	-0.384720841	0.244866234	-0.257904182	0.07970335	-0.315930976	0.204899549	0.013793154	-0.090872375	0.24191072	0.221406764	-0.052386548	0.143050988	-0.088866777	0.191132256	0.0146874	0.209788962
2012/11/15	1	-1.181298368	1.593396652	-0.238931762	0.127491646	0.051007308	-0.385450253	0.658921196	0.284642788	0.470493642	0.717827085	0.167352403	0.342583688	-0.392170906	0.308931577	0.022183114	-0.233556225	0.258904829	-0.208021559	0.043995834	-0.488892565	-0.40908668	-0.129105474	0.021560753	0.057852987	0.002552026	-0.2975908	-0.267837154	-0.175469575	-0.289940372	-0.070596171	-0.200496119	0.047261829	0.152111263	-0.024804824
2009/12/31	1	-0.619159917	-0.218166259	-1.965973486	-0.055195658	0.203930951	-0.381364003	0.004895353	0.214851917	-0.464870302	-0.036994081	0.487103856	-0.111138007	0.201521596	-0.496310789	-0.040576832	-0.323439317	-0.171389425	0.27424375	0.187486122	-0.135169872	0.048375864	-0.290632678	-0.15874627	-0.137241345	-0.087154497	0.175669289	0.003795246	0.038748757	-0.127727955	-0.034084769	-0.149208035	-0.025782532	-0.018727998	-0.093909367
2010/12/27	0	0.150415077	0.031621772	-0.520268206	0.114552183	-1.041558915	-0.452548861	0.204419512	-0.152247423	0.097288267	-0.482505032	-0.847079732	-0.403242915	-0.041286418	-0.094438429	-0.000806873	-0.131941515	-0.279070206	-0.195203887	-0.092822852	0.229523591	-0.056904208	-0.045222611	0.084739139	-0.138163768	0.206833135	-0.201297792	-0.046088768	0.030029239	0.059609568	-0.04029914	-0.032392739	0.121792323	0.054402192	0.211295996
2012/1/17	1	3.506732276	0.138147721	0.59280956	0.182468936	-0.529604274	0.739795302	0.044298377	0.099458539	0.851531084	0.172984222	0.6797603	-0.418800919	-0.451947866	0.518362076	-1.208035412	0.670915527	-0.417290112	-0.205766959	0.429347044	0.202989279	-0.14795421	0.13219883	0.0589629	-0.131739335	-0.115561468	-0.09009776	0.136589476	0.127248407	0.121314726	-0.198332978	-0.125670893	-0.101555897	0.042657552	0.193199282
2012/3/31	0	-1.522054893	-0.679632008	1.643496819	-0.692775999	-1.01314619	0.089487698	0.535291298	-0.089868783	-0.004955777	0.414409148	-0.320524727	-0.206853206	-0.015547212	-0.154945362	0.198173654	0.19112756	-0.152660766	-0.167001403	-0.340312417	0.059189264	0.022001866	-0.037371815	-0.25463881	0.214726716	0.24150229	0.09683079	0.044844367	0.082054043	0.018936964	-0.099787562	-0.036129422	-0.037254201	-0.153784597	-0.074983899
2012/3/14	1	0.880066632	-0.356310581	0.329325757	0.427661994	-0.106244423	-1.054178786	-0.781125151	-0.602689167	1.181475707	-0.025594937	0.866441033	-0.183290685	-0.294939247	0.178675526	0.055712578	0.030068393	-0.107230302	0.223369192	-0.43237461	0.098377301	0.398044826	0.204441775	-0.172344923	0.050955323	-0.165279428	0.187254059	0.042584668	-0.144322656	0.093961032	0.073025972	-0.07733322	0.169348093	-0.07981974	0.065004446
2010/3/25	1	-1.950866275	0.54436087	0.928938129	-0.778589535	-1.167208712	-0.53299015	0.827890612	-0.135128661	-0.343600413	0.231807577	0.382803105	-0.205546766	0.05399781	0.010518967	0.068434639	-0.021828188	0.01528051	-0.239879226	-0.125791926	-0.074043327	-0.211329397	-0.424322999	-0.101356292	0.155216958	-0.057947306	-0.030867749	-0.025434965	0.172391584	0.096822647	-0.236696788	-0.076527004	-0.182989782	0.221328855	-0.107687417
2010/8/30	1	0.88536109	-1.912317272	0.910924189	-0.37206719	0.869301739	-1.086300473	0.352743909	-0.31757528	-0.563989713	-0.407744705	-0.062308747	-0.419685113	-0.292937665	0.378182551	0.662439832	0.485129535	0.30447407	-0.127258838	0.098197418	-0.165397166	0.116142564	-0.3965082	0.081691167	-0.101053173	0.184944485	-0.100874663	-0.022396183	-0.043304106	-0.210193594	-0.015501626	0.186963409	0.108292808	-0.161668206	-0.042575792
2013/1/4	0	-2.387253107	0.35950185	-0.571140285	-0.253025054	0.56593153	0.758814841	-0.256234379	0.155265828	0.556071146	0.065010653	-0.202320535	0.068445724	0.178689918	0.23709102	0.000873312	-0.026675194	-0.207916461	0.06362389	0.133789549	0.116404506	-0.164117636	0.082519983	0.01210642	-0.239449462	-0.03265699	0.070868867	0.053528378	-0.015195623	0.007921731	-0.099083366	-0.119894105	-0.002515003	-0.17743431	-0.069331552
2010/4/9	0	-1.138877567	-0.861508522	-0.106168993	0.381226858	0.458795109	-0.881029281	-0.103448987	-0.245326909	-0.198440758	0.428787536	-0.04364461	0.337835863	0.374689119	-0.434099257	-0.352461749	0.093983473	0.265044458	-0.097295554	0.240406574	0.08367653	0.086915759	0.005650716	-0.044106116	-0.006721453	0.003836119	0.01824134	-0.025409014	0.166392423	-0.048571986	0.091054482	-0.015618747	-0.121092961	0.045286346	-0.144493513
2012/6/6	1	-1.708137884	0.286374359	-0.07645908	0.588212632	0.232025375	1.626161719	0.17829893	0.165567639	-0.514019135	-0.471476939	-0.108022759	-0.18447187	0.029119681	0.359400639	0.074270894	0.369680427	-0.040004433	-0.142344624	0.029333588	-0.001533798	0.168373955	-0.053627276	0.117443826	0.083631667	-0.008233082	-0.013750241	-0.061799007	0.134206465	0.299765146	-0.072637951	0.135251754	0.231923643	-0.044181806	0.051192391
2010/8/24	1	-1.238150852	-0.260684103	0.772262532	-0.685603453	-0.184066082	-0.110306529	-0.355366312	0.348707049	0.303365117	-0.255749021	0.355271762	0.37821093	-0.536312689	-0.530514852	0.080844417	0.106192262	0.106675494	-0.002780258	0.301207715	0.048392183	-0.071933345	-0.168801451	0.192751624	-0.216209263	-0.11063709	-0.077744457	0.100270512	-0.070095928	0.083809894	-0.02226355	0.07094114	0.078052486	0.188513406	0.017626763
2012/5/15	0	-0.340322184	0.28945199	0.503060389	-2.282365718	1.428226957	0.569233536	0.654026362	0.193631731	-0.77204798	0.284534832	0.348403926	0.522172559	-0.335449552	-0.310565225	-0.307525615	-0.23853514	-0.267403781	-0.044966364	0.005210748	-0.003854538	0.201525393	0.07536221	0.485004508	-0.032235826	0.109154251	0.108632942	0.331753143	-0.193828105	0.16301387	-0.014980691	0.041663906	0.139162032	-0.119684413	-0.13139887
2011/2/22	1	0.237946072	-1.618404809	0.027607055	-0.377282687	-0.391279639	-0.536730798	-0.333372007	0.195266521	0.757502189	-0.050882951	-0.711472698	-0.179168134	-0.157530458	0.118836183	-0.007476039	-0.166252593	0.135262225	-0.107141759	0.247908465	0.064507737	0.083021207	-0.06558051	0.180417213	0.197834044	0.18888352	-0.051621699	-0.172670707	0.056251015	0.118155289	0.025641555	0.026499486	0.144304471	-0.085964589	0.169888102
2010/1/25	1	0.825695428	-1.242272386	-1.523876704	-0.213618099	-0.67183878	-0.374747501	0.583547317	0.477640446	0.328569354	-0.013570002	0.102480221	-0.152214006	-0.261314428	0.407459776	-0.007304556	-0.623829927	-0.277162726	-0.236511229	0.248848794	0.177118969	-0.064167157	-0.037990715	0.210266194	-0.072705309	0.077564947	0.102462745	0.315388633	0.144612194	-0.015654901	0.023910887	-0.034138896	-0.182014262	-0.115188537	-0.055896667
2011/5/18	1	0.999719506	0.117015546	-0.149783852	0.753994671	0.062544922	-0.158744147	-1.196964767	-0.467975073	0.722440933	0.18517455	-0.350013642	0.054655171	0.057052636	-0.222416068	-0.170740977	-0.100241869	0.024663039	0.107027794	0.085337293	0.090326621	0.176347871	0.065896601	-0.168918401	0.043826244	0.070072754	0.114626422	0.115399686	0.011426786	-0.163316143	0.0283274	-0.034579204	0.027363077	0.093376594	0.002194547
2012/10/18	1	-2.017330106	1.162010529	1.099321739	0.762775322	-0.039588202	-1.062888892	-0.240584895	0.051468667	-0.465865943	-0.369150951	0.111872867	0.156678604	0.255057983	0.327730002	0.130522918	-0.148544069	0.359969838	-0.011269116	-0.2126706	0.064790933	-0.071552471	0.115859609	0.11781914	-0.207835262	0.013575682	-0.068167154	0.026296972	-0.003836137	-0.045112784	-0.006512942	-0.026143609	-0.02859698	0.143598348	0.174077304
2010/4/19	1	1.010521605	-0.310687258	-1.589463343	0.381619519	0.35458601	-0.416830494	0.522647561	-0.911626138	-0.063749518	-0.147121825	0.855333605	0.223251802	-0.085147268	-0.028424046	0.479060343	-0.267094952	-0.131700538	-0.312452289	-0.091067501	-0.045007167	-0.118052558	-0.331766991	-0.098704597	-0.405871877	-0.131811298	-0.055654037	-0.042831214	-0.00812862	0.22894681	-0.108543907	-0.094456991	-0.16859559	-0.058154693	0.009018765
2010/12/24	0	-0.490186741	-0.806713092	0.053819048	-0.587147927	0.94651499	0.432060581	-0.442107979	0.116956537	-0.296446413	-0.496406271	0.265683104	-0.294052495	0.211087553	-0.21470411	0.025174516	-0.038591022	-0.019562646	0.012847771	0.108516592	0.173511009	0.100538956	0.058230152	0.072515634	-0.078065983	-0.177650916	-0.10768701	-0.133737917	0.140169812	-0.055074625	0.178853055	0.203671509	-0.004334503	-0.121748967	-0.094522306
2010/10/29	1	-2.142705215	0.754871235	-0.015801956	-0.288760461	-0.178487553	1.263603406	0.508932514	0.083470738	0.022510765	-0.422300811	0.073100729	-0.77857484	0.251591062	-0.052984599	0.142863127	0.056068963	0.067998273	0.110033326	0.149701464	-0.125764455	-0.047576827	-0.008454761	0.156168079	0.069120328	0.034313552	-0.137178025	0.043681427	0.254986821	0.154331928	0.063139139	0.093887809	0.04804393	-0.018023674	0.081050301
2012/1/10	1	-0.981472089	0.447733775	0.351684929	-0.440823176	-0.312155989	-0.698727625	-0.237663704	-0.43899218	0.190170885	-0.237498445	-0.529818576	0.492782851	0.258152062	-0.06340889	0.090391783	0.432879961	-0.378110691	-0.148292474	0.298240607	-0.187656765	-0.109520317	0.058664008	0.011724169	-0.135136087	-0.111928814	0.004946308	0.175509981	0.000858558	-0.039181881	-0.041564531	0.008249544	-0.006629905	0.064340547	-0.074104587
2010/4/2	1	0.102732154	-0.46566051	0.220665319	1.154323498	0.705174113	-0.057651407	-0.530910088	-0.4585614	-0.439096265	-0.483768115	0.788714849	-0.309784819	0.147714073	0.376868946	0.09042856	-0.172909104	-0.042476475	0.092215468	0.224209077	0.248461574	0.405653249	0.009984403	-0.065123381	-0.13230188	-0.088477468	0.121267446	-0.06064509	-0.155193703	-0.229431542	-0.202468238	0.016671959	0.050017204	0.145595207	0.223311323
2011/12/5	1	0.023895707	-0.423526256	0.714431978	0.552168201	-0.989941725	0.713063249	-0.528458178	0.398537428	0.175205819	0.170221417	-0.101693794	-0.213488428	-0.051399404	-0.030412183	-0.246882313	-0.261183219	-0.12458813	0.107380722	-0.099610993	-0.146856363	-0.11003946	-0.110402732	-0.248403466	-0.111236523	-0.00765539	-0.117688893	0.069793011	-0.197068438	-0.039403524	0.04402306	-0.107013038	0.047144044	-0.083764015	0.035032806
2010/12/22	1	1.743436039	-2.109417601	1.016824357	-0.447717626	0.120376761	0.361664372	0.151153764	-0.417857331	-0.73712288	0.11774672	0.457414724	-0.200188331	0.407813752	-0.158692843	0.20418794	0.272427275	-0.056073887	0.501991722	0.126521086	-0.115018174	-0.092218705	-0.169723	0.454765251	0.036385743	0.031831481	-0.0911219	0.206033868	-0.329561298	-0.04629928	0.331812702	-0.11233319	-0.009382814	-0.253314878	-0.039346341
2010/6/29	0	-0.708723872	0.282979811	-0.719115766	-1.042828455	1.298876033	0.806721047	-0.226514623	0.138862441	-0.695768794	-0.214608358	-0.280331279	-0.21564819	0.087381157	0.06517675	-0.004556128	0.050634419	-0.597369593	0.254409586	-0.150142741	-0.121573791	-0.089299407	0.218075877	-0.151200193	-0.033999804	-0.227328834	0.238492029	0.2230603	0.00649271	0.358825665	-0.082346098	0.091294322	0.348531965	0.136656576	-0.00083325
2011/10/21	1	3.630248919	1.061283463	0.426008545	-1.143326673	-0.05858179	-0.091422949	0.604631538	0.025616441	-0.718422716	-0.290589149	0.547332828	0.34791267	-0.755945766	-0.517595673	0.506767749	-0.022464703	0.750535036	0.278936284	0.083320105	0.307263371	-0.281821934	0.834856742	-0.2344224	0.011307001	0.180326003	0.020020212	-0.035869891	0.275812054	-0.055095055	-0.067884275	0.216866805	0.097740396	0.011404043	0.066307965
2012/2/22	1	0.027970496	0.653716768	-0.872097444	-1.017902824	-0.915818003	-1.433924544	-0.143439926	1.596498052	0.478585642	-0.490950676	-0.226149302	0.199063928	-0.455286276	0.060661099	0.376429479	-0.31977376	0.426852965	-0.214677725	-0.483737151	-0.282739592	-0.05951018	-0.053410293	0.16258582	0.07304347	-0.265958161	-0.118319487	0.121009334	-0.284171239	0.097846999	0.065372775	0.067382112	-0.037785558	0.090738199	0.086393735
2010/3/22	1	-0.562497021	1.429267612	0.345364549	0.584714744	0.268650985	-0.824775936	0.052615387	0.616291489	-1.057464389	-0.582869788	0.366961606	0.782627329	-0.678909247	0.318069772	-0.037187069	-0.146488479	-0.042364846	-0.011411203	-0.312157446	-0.019269862	0.018503031	-0.176570419	0.032216342	-0.246404088	0.051242398	-0.085690375	0.349091345	0.069092085	-0.099151433	0.070349484	-0.022427413	0.083341894	0.173885545	-0.012005602
2012/11/15	1	-0.095737955	0.139430116	-0.204300418	0.724232264	0.320716291	0.10116427	-0.490996937	-0.124203145	-0.213522179	-0.054881266	0.203789995	-0.157444639	0.409142996	0.047739189	-0.535255954	-0.38849142	0.477856341	-0.286146042	-0.291825193	0.100296611	-0.054564574	-0.458923452	0.184579474	-0.362715773	0.024251831	-0.132706812	-0.055823337	0.22690493	0.136737085	0.112597723	0.181180964	0.195019694	-0.172754809	0.067877112
2010/10/15	1	-0.894911148	-0.705560958	1.712938843	-0.233109675	-0.225507892	0.571966507	-0.773603552	-0.122545449	0.925719386	-0.029142984	-0.812078972	-0.154362449	-0.52275576	0.142864114	0.414225768	0.107183828	0.137318321	0.037669187	0.383886744	-0.009866336	0.215019386	-0.303692598	-0.075769749	0.246536895	-0.051345547	0.158633423	0.083771813	0.021594826	-0.051866232	-0.035309197	0.128465203	0.131068726	-0.058436272	-0.102685
2010/3/24	1	0.581130647	-0.121335189	1.057264779	-0.616599529	-1.526398587	0.002293468	0.124830292	0.264909281	-0.927744234	0.174882758	-0.285156894	-0.193741325	0.156537133	0.063910974	0.064766833	-0.014833228	-0.01857215	-0.384486577	-0.410471491	0.200191711	-0.216499223	0.128324626	-0.085493554	0.135958668	-0.080675919	0.22654261	-0.202985825	0.077188687	0.154054972	-0.117648894	-0.36441922	0.08807986	-0.210301644	0.018757951
2010/7/2	1	-2.403573193	-1.366974069	-0.144156451	1.080017328	-0.09716088	1.026878181	0.111130167	0.521067107	-0.066124029	0.350375884	-0.183621569	-0.053453898	-0.172494724	0.357528898	0.359833303	0.136048384	0.266487475	-0.084618403	0.114829006	0.024877866	-0.163990795	0.256153086	-0.135513098	0.107482885	-0.091888279	0.11891454	-0.169299769	-0.022488961	0.168581486	0.05609507	0.311421462	-0.122061075	-0.075830267	-0.19689988
2010/12/1	0	0.02297297	0.953797542	0.572062506	0.280131528	-0.607925874	0.208216574	0.04297664	0.561263065	-1.072482503	0.336732799	0.150816149	0.856834198	-0.852635612	-0.033417876	-0.461494323	0.233217587	-0.17708253	0.060124005	-0.199466202	0.317541902	0.242786451	-0.033814318	0.268927026	0.289196985	-0.048132514	0.02359291	-0.274987652	0.10759135	0.240298149	-0.087344146	-0.305960738	-0.005239353	-0.007856595	-0.066594786
2010/1/29	0	-0.360641982	-1.330490001	-0.372633698	-0.588528737	-0.251782054	-0.249227823	0.203559818	0.728270184	-0.364884729	-0.596052911	-0.054258627	0.050968446	0.017719136	0.15028905	-0.289433792	0.478875672	-0.05539968	0.167587336	-0.02047138	0.255484063	0.43227952	0.338435262	-0.069002962	-0.051342447	0.291256447	-0.291318235	-0.072451649	-0.149208889	-0.056626467	-0.112670385	0.001909592	-0.000294161	-0.190114407	-0.291975322
2011/5/25	1	1.653675217	-0.622007461	0.912749815	1.534525093	0.465995229	1.363572865	-0.110867116	0.377192075	-0.257717648	0.377587243	0.469916035	0.024999138	0.008314684	-0.230083183	0.270656857	0.140636756	0.179885382	-0.185537222	-0.289867649	-0.00341467	0.297608384	0.212723956	0.458344585	-0.18387684	-0.010961646	0.073034565	-0.328684729	-0.14438148	-0.092715139	0.108775302	-0.056468789	-0.036371942	-0.099409516	-0.267194917
2012/9/3	1	0.118019424	0.536035521	-0.96911691	-0.02133263	1.208253643	0.305109205	0.314756172	0.281174434	-0.159197584	0.054681701	-0.448282302	-0.016708546	-0.522427857	-0.492530739	0.161551708	-0.233017844	-0.401940831	-0.062549161	-0.215887811	-0.044218184	-0.213414128	-0.104733885	-0.330382975	0.035501838	-0.06050282	-0.152127861	0.07219472	0.178950595	0.05226589	0.035417598	-0.215240555	0.033822557	-0.248561842	0.089480657
2011/10/27	1	1.102256989	-0.806247589	-0.376432971	-1.486949376	-0.701801716	0.073514006	0.258814374	-0.071182899	-0.771388401	0.403464127	-0.00574413	-0.174251518	0.561664307	0.253038761	0.252209675	-0.045922059	-0.069204603	-0.172293349	0.114207083	-0.207129765	-0.162213379	0.20373785	-0.175310566	-0.059566936	-0.053977852	-0.22457697	0.352898839	0.055646172	0.180853792	0.189944925	-0.185146119	-0.374643052	0.090281677	-0.004436745
2010/6/11	0	-0.670697835	-1.791670161	-0.386862166	-0.036666596	-0.764706816	0.260620967	-0.252259131	0.018076205	0.145214455	0.296882764	-0.030052145	0.050432937	-0.056201893	0.268882158	0.036494442	-0.21073729	0.178206673	-0.094524751	-0.110611163	-0.079465443	0.064330892	-0.02578127	0.228070896	0.29061936	-0.075175195	0.194673907	-0.02860289	0.111243463	0.161556884	0.16733653	0.186098814	-0.046955325	-0.048876558	-0.055962658
2012/8/2	1	0.182542249	1.422169192	0.047344541	1.037915449	0.922959117	-0.717074009	-0.201146957	0.627808635	0.245052522	-0.207238222	-0.547649388	-0.267204811	-0.114864686	0.170809384	0.521565474	-0.104066314	-0.362089705	0.246885694	-0.360284705	-0.150704918	-0.020824262	-0.11675396	0.194881116	-0.056607084	0.137398881	0.158845464	-0.158103253	0.13081551	0.031744093	0.12975491	0.189105672	-0.339114861	0.007050147	0.163719484
2012/7/31	1	1.738402396	0.417266794	-1.043668601	0.867401731	-0.608250489	0.075515085	0.25315338	-0.34223689	0.190581564	-0.601569808	-0.16734538	-0.141608581	-0.191001522	0.102511004	0.245132352	0.437379485	0.206196698	-0.123361985	0.137874842	-0.290549853	-0.124493718	0.049244652	0.217710861	0.159188998	-0.163378948	-0.246905634	0.010543948	0.247158858	0.125555356	-0.113373024	0.138780653	-0.163406684	0.065496847	0.166964254
2010/11/23	1	-0.198175355	-0.580964	-0.008483638	0.402090803	-0.316686386	0.208778433	-0.386757166	-0.314255577	-0.216284775	0.098919744	-0.380805306	-0.447856484	-0.281752223	-0.061998376	-0.164777039	-0.191079326	-0.015117036	-0.066812078	0.023533842	0.020922065	0.001790132	-0.12963364	0.247536913	0.005858158	-0.11890159	0.080545883	-0.080102872	-0.1029956	-0.050951618	0.110533277	0.177796426	-0.040673765	-0.095072077	0.172143587
2010/12/16	0	0.397509053	1.673913969	0.295261694	-1.185137835	-0.628896201	0.455748225	0.285316389	-0.575154349	0.140420335	0.132670777	0.027549024	-0.523846984	0.318793011	-0.140660804	-0.176063905	-0.208691189	0.139142682	-0.261088385	-0.266388673	-0.252761149	-0.042196174	-0.012925098	-0.006927521	0.373183236	-0.160950555	0.047000078	-0.060763634	0.205485397	0.067545195	0.041703661	0.275558346	-0.083861902	0.052092356	-0.082703952
2010/12/24	0	-0.616095921	1.547366677	-0.443830655	-0.040261976	-0.475026116	0.431309491	-0.116580312	-0.109651993	0.12254241	-0.17972184	-0.273935353	-0.082518414	-0.166298951	-0.05065438	-0.09152145	0.107584467	-0.090015021	0.121809955	-0.129638991	-0.185642524	-0.091336777	-0.067156646	0.000342747	-0.009144169	0.127897409	-0.150792938	-0.108336182	-0.044399752	0.066499809	-0.012172365	-0.048419836	0.007653548	-0.082972466	0.120984117
2012/4/25	1	0.758179647	0.348725563	0.885156158	0.653192901	-0.336999111	0.246360584	-0.022457965	0.299059488	0.200719952	-0.873701211	0.068897773	-0.041755348	-0.406126691	-0.014786754	-0.080927341	0.126323447	-0.219928444	0.24541799	-0.006320228	-0.151062677	0.034093499	0.038244174	-0.006961634	0.095920101	0.406422801	0.028167914	-0.13759736	0.006053553	0.046244452	-0.092377728	-0.008849837	0.071115725	0.032458593	0.039673062
2010/11/16	1	1.357790326	1.545682072	-1.134665901	0.943153429	-0.460875822	1.259006677	-0.093270651	0.751119452	1.337441533	-0.379040651	0.402784302	0.143312837	0.360623131	-0.545110001	-0.210156715	-0.295153093	0.633451392	0.010518218	-0.506967328	0.397849589	0.313323155	0.120036974	-0.015237164	-0.031641907	0.194570443	-0.382602712	0.22419646	0.360988422	0.003170958	0.076342699	0.093857761	-0.251843946	0.185882747	-0.12674255
2011/12/21	1	-0.281738609	0.897597816	0.325505576	-0.151672834	1.298593436	0.627850334	0.242785242	0.470624374	-0.349887382	0.21453507	-0.466448423	-0.32159939	-0.316336425	-0.185922593	-0.141215526	0.045451276	0.266444738	0.035547375	-0.093538472	-0.191207782	-0.192783203	0.298884873	0.186026856	-0.056136554	0.541026276	0.161753285	0.116095324	0.323144942	0.044140383	-0.046807191	0.13216652	-0.129813462	-0.079033571	0.148481623
2010/1/14	1	0.770798711	-0.371377031	0.468559388	0.079357627	-0.861188252	0.168108201	0.434353875	-0.505918839	-0.21849817	-0.573139307	-0.100783351	-0.130752132	0.1277073	-0.048122328	0.302254093	0.053086487	-0.223945354	-0.258970086	0.048013881	-0.103092368	-0.137758454	-0.065008036	-0.076260858	-0.11221018	0.11780794	-0.147528595	0.060945308	0.049382785	-0.090477938	0.073663825	0.033140948	0.063745138	0.053806442	0.045710893
2012/8/3	1	0.96137952	0.780147244	-0.184078579	1.009003271	-0.559216481	0.856144512	-0.344852953	0.435006108	-0.067188565	-0.518157875	-0.398524961	0.005629069	0.02625528	0.210028491	-0.147367626	-0.300316188	-0.36789489	-0.182433975	0.06147176	0.200315847	-0.006769904	0.12229665	-0.153121277	-0.046175598	-0.255798142	0.083370787	0.094517268	-0.015713956	-0.066329064	-0.090799956	0.025671603	-0.138352144	0.110648925	0.101804144
2010/8/24	1	-0.245306723	-1.292424543	0.288825791	0.804696799	-0.599370077	-0.652393967	-0.349072359	0.283636183	0.915660076	0.155091997	-0.096200255	-0.053697757	0.14228131	0.06839195	-0.102737731	-0.015471379	0.210837902	-0.178408209	-0.090559673	-0.247682952	0.152464772	0.192305885	-0.204583375	0.122617113	-0.247563621	0.058766111	0.078128123	-0.034073242	0.048858342	0.103419632	-0.050853156	-0.112207816	0.038669459	0.128675118
2010/12/16	0	1.673247275	-1.362117487	-0.006194246	-1.243721137	-0.948181737	0.393310096	-0.299365734	0.582682398	0.193604077	1.189988963	0.363979521	-0.783687886	0.213179009	0.700609933	-0.138327182	-0.667936344	-0.391299669	-0.120177523	-0.113023433	-0.186172063	-0.295658982	0.094185634	0.203287975	-0.282576621	-0.023549582	-0.154025783	-0.041888008	0.177157806	0.047220246	0.192872786	-0.355971981	-0.110793311	-0.096349685	0.121924499
2011/5/31	0	-1.281615274	1.078209759	-0.042144111	-0.448239808	-0.278840387	1.326302123	-0.228277011	0.175249678	-0.387369611	0.114665435	0.419337968	-0.397008813	-0.418287818	0.038732964	-0.129762306	0.087923906	-0.143236608	0.134990257	0.25471147	-0.007972971	-0.000349103	0.08395264	0.295732587	0.116096738	0.17322729	-0.03660324	0.141379145	-0.275309293	0.073792446	-0.117574228	0.131482815	-0.002186171	0.140706037	0.011192411
2011/1/19	0	-0.1402409	-0.817771355	-0.154827742	0.466719584	0.200550761	0.419816789	-0.245967413	-0.980567029	-0.418605491	0.480971831	-0.599162854	0.416706856	-0.62030303	0.04161032	-0.101319998	0.26840365	-0.138273543	0.322142305	-0.0017911	0.672070831	-0.080342069	-0.172454309	0.109649984	0.112486138	-0.041728177	0.158010759	-0.139125871	0.223125551	0.012423446	0.03089787	0.303266769	-0.220515405	-0.129021152	0.115961381
2009/12/21	1	0.871260153	-0.005184818	-1.114076601	0.045063908	-0.434299665	0.005017826	0.064620472	-0.490075238	-0.106267375	-0.18924589	-0.059311481	0.3712685	-0.03735152	-0.271548872	-0.001698845	0.188164249	0.086359644	-0.226004285	0.000722736	-0.071414959	0.041088672	-0.039471855	-0.044080839	-0.044892481	-0.037292776	-0.265842041	0.272743469	-0.110447049	-0.04098255	-0.096617831	0.084466146	-0.03671522	-0.000872636	-0.037853777
2012/2/28	1	-0.152062973	0.561765669	-0.698962656	0.099770003	-0.497742806	-0.125789908	-0.484437777	-0.715663169	0.417973636	-0.447528024	0.428985672	0.293798696	0.19108246	0.03199675	0.044949541	0.188932403	0.019367125	-0.20773921	-0.082536726	-0.358824234	0.064410392	0.02551222	-0.165331576	-0.105313229	-0.185730782	0.1403705	0.072899806	0.021944074	0.042928935	0.135246406	0.155717703	-0.19786783	-0.037903386	0.089440276
2010/12/21	1	0.086172313	0.747928311	0.568865765	-1.664545995	-0.240511319	0.865980271	-0.165362608	-0.157515561	-0.046595966	0.516254683	-0.279143225	0.919978102	0.004985015	-0.426615093	0.207981204	0.15629103	-0.345170629	-0.295777533	0.159420308	-0.055930003	0.00265601	-0.103457595	-0.0797097	0.022941552	0.142148506	-0.055782057	-0.091193816	-0.106883625	0.269386908	0.033392301	-0.263990608	0.036002602	0.047053374	-0.088058553
2011/12/21	1	-0.092448603	1.902418793	-0.541083555	0.762461601	0.085659402	-0.537074783	0.423760592	-0.512936042	0.517782469	-0.196985658	-0.490063037	-0.629708669	-0.056900688	0.133184291	-0.023071059	-0.02334722	-0.006647798	0.017488236	0.065554403	-0.141625762	-0.283235053	0.258155095	0.367429647	-0.06698518	0.07109042	-0.272205532	-0.044208657	-0.023673519	0.008136749	-0.02876072	0.031158585	-0.029278225	0.037462404	-0.021740035
2010/9/27	1	-1.489098861	0.628919775	-0.185097523	0.13932698	0.769908446	1.042124696	-0.387751897	-0.18477943	-0.101357926	0.900065346	-0.297891326	0.018924787	-0.526671499	0.229675499	0.133468006	-0.18785898	0.018811875	-0.251508764	-0.113197947	-0.251142637	0.129336301	-0.172833091	-0.218712819	-0.156767749	0.169962453	0.124605428	0.422975199	0.31715756	0.018713872	0.001135353	-0.037298729	-0.053676463	-0.112440509	-0.014769105
2011/11/21	0	0.809563667	-0.302469035	1.876508023	-0.080114699	-0.444641015	0.202909717	-0.76863524	1.017828316	-1.188231147	0.393740042	0.40417101	0.668152718	-0.775848733	0.030986401	-0.544290118	0.132350502	0.03883136	0.006164567	-0.102545422	0.159364095	-0.064448236	0.100762178	0.420396633	0.267710495	-0.38322532	-0.004576052	-0.465428391	0.082324177	-0.035737897	-0.198729023	-0.284246066	-0.027304119	-0.271292409	-0.025436319
2010/3/3	0	0.839362744	-1.74475589	0.244454312	-0.659430275	-1.06225384	-0.213227854	-0.095994002	-1.085553699	0.415645699	0.115832658	-0.024893066	0.361802864	0.35717625	0.233704403	0.109873347	-0.15808054	0.102430517	0.073578371	0.007244463	-0.103003973	0.000619543	0.019627302	-0.129012242	-0.23442306	-0.137443589	0.047327549	0.155591314	0.08859424	0.10908159	0.201351406	-0.19233541	-0.312575296	-0.121957843	0.107626123
2009/12/30	1	0.21083639	-0.939467501	-0.740232136	0.236843305	0.155378621	-0.620373834	0.000277796	-0.331563628	0.586114735	-0.269376013	-0.609643362	-0.242485391	-0.157695837	-0.00956462	-0.077642532	-0.033791933	0.095468448	-0.146315609	0.205692659	0.132695442	0.083329797	-0.057402417	0.070624697	0.09497783	0.136323939	-0.089384099	-0.251570792	-0.054987835	0.068274847	-0.098356058	-0.122819806	0.110059789	-0.113800199	0.094156774
2010/6/10	0	0.92877792	-1.64401133	0.401708686	1.131648391	0.399100454	-1.155451481	0.350599172	0.449596495	0.003337008	-0.363130687	-0.384610428	0.096003595	-0.68447337	0.492425202	-0.164931425	-0.372455525	-0.126286759	0.044266861	-0.262362805	-0.39805112	0.182530504	0.177617193	-0.140422514	0.050189571	0.213951325	-0.129590952	-0.062040299	0.091528127	-0.029611827	-0.041899241	-0.175372496	0.155198809	-0.22298847	-0.163876101
2010/1/12	1	-0.723363832	-2.603212962	-0.871693576	1.00108472	0.54719464	-0.216840437	0.601277664	0.834138664	0.102969865	0.66742274	-0.099237913	0.006763614	0.071292199	0.400379065	0.037336744	-0.320346578	0.142459515	0.238754928	0.345308958	-0.232133293	-0.093091511	0.225898415	-0.24827478	0.259959643	-0.173705917	-0.045037303	-0.325323676	0.108165067	0.111166904	0.011735174	0.164472169	-0.005944829	0.110639269	-0.142817589
2012/4/12	1	-0.682047996	-0.921271856	-0.636454734	-1.194875864	1.1797511	1.123052716	-0.262551429	-0.039788099	-0.538117211	0.042015844	-0.295865926	-0.09811657	0.115151816	0.003038723	0.162108848	0.077945666	0.170923752	0.406319594	0.107522333	0.086393282	0.246564842	-0.171310878	-0.099971028	-0.16751833	-0.211926844	-0.188366305	0.114226903	-0.10682534	0.015148932	0.09720075	-0.02623137	0.332657108	0.3116239	0.002510867
2011/11/18	1	-1.916586585	-0.117608693	-0.294631374	0.526498009	0.410135798	0.332782893	1.054136849	0.038785938	0.995997907	0.516606094	0.075221659	-0.549376941	-0.132334307	0.213374176	-0.042901733	-0.531528655	0.426760872	-0.471826944	-0.205823459	0.247268071	0.289664983	-0.342890834	0.052063835	-0.020788209	-0.32300792	0.011013057	0.129468994	-0.235307801	-0.129246358	-0.154335639	-0.333877709	0.035674702	-0.022635807	-0.424051104
2010/8/2	1	-0.980582993	-0.911730022	1.181153278	-1.1389602	2.323229384	1.004762318	0.012432012	1.238423407	0.141334978	-0.196183011	0.066849282	-0.604996626	-0.114633323	0.181657683	0.025809765	-0.16506059	0.145491938	-0.091929912	0.088673853	0.060058914	0.166146342	-0.081685712	-0.568909901	-0.223305747	-0.35949566	-0.060694169	0.126542985	-0.185285365	0.012776673	0.154610893	0.096885498	0.031241036	0.014673789	-0.177923833
2011/1/10	1	-1.173967233	1.909018787	-1.387347278	-1.31275095	-0.882732326	0.573006573	-0.068604763	0.716747187	0.061811114	0.336517565	0.720628818	0.085520242	-0.150924276	-0.374454223	-0.022933633	0.340051996	-0.007511809	0.252867175	-0.16565917	-0.183369755	-0.207453408	-0.4591725	-0.061072847	0.10981109	0.041572366	0.127500011	-0.17106943	-0.227344746	-0.248066022	0.073773656	0.020210412	0.130303829	-0.076325491	0.210536906
2010/1/6	0	0.107928614	2.082054654	-0.365321005	0.247814639	0.084895082	-0.98490477	0.305449493	-0.297432511	-0.438160235	-0.265981109	-0.404071008	0.507130877	0.222753918	0.153657153	-0.166213001	0.239697033	-0.372106787	0.068729075	0.363130933	-0.447515018	-0.072088323	0.359788206	-0.060555176	-0.025436822	-0.009215869	0.011341699	0.14398245	-0.033461742	0.111766267	-0.158196634	-0.050808732	-0.00167966	-0.107616649	-0.083547741
2010/4/22	0	0.170129328	-0.806698591	0.175507542	-0.751975621	-0.067861443	-0.496989553	0.101628259	-0.438203562	-0.168467736	-0.434679557	0.129573045	-0.10806161	-0.353342161	-0.115999596	-0.446047338	-0.127767345	0.207666347	-0.100964346	-0.130826047	0.136475646	0.142447351	-0.26952732	0.007157192	-0.377290113	-0.055061953	-0.15988054	-0.059284993	-0.091621898	0.041302146	0.101147141	-0.091231301	0.135711116	-0.023715019	-0.007371437
2011/1/11	0	0.575455318	2.102168937	0.125859025	0.529711848	-0.618075473	-0.41880124	0.643747943	0.013186409	0.221953556	-0.115709182	-0.924644833	-0.49045117	-0.090947836	0.002040474	0.433809556	0.042587207	-0.051860079	0.179415039	0.088959801	-0.257052331	-0.019617516	-0.083768508	0.020878256	0.17593488	0.064420956	0.078951482	-0.036356161	-0.236276405	0.157014603	0.086133954	0.135592092	-0.049301536	-0.060866949	-0.173345537
2011/11/30	0	0.958290261	0.992541677	0.065683758	-0.914260958	-0.714281992	0.662170121	-0.20178592	-0.969080243	-0.196721527	-0.138389955	0.519195264	-0.283450902	-0.046287407	-0.151748632	0.33609484	0.155412722	0.224151048	-0.015528894	0.107718378	-0.079008229	-0.058093345	0.199491736	-0.364807914	0.075371617	0.098012007	0.005573174	-0.080770256	0.013297669	-0.109048337	0.237445397	0.181453726	-0.11721475	0.051741865	-0.304194532
2010/7/30	0	-0.158424835	0.451538618	-0.360801644	-0.483567462	0.201276938	0.197826322	-0.02756166	-0.442970747	0.171955312	-0.749126344	0.270755395	-0.169865723	0.030257776	0.265855425	0.2830425	-0.053622589	-0.210540971	-0.231746597	0.096758297	0.101228772	-0.181423528	0.169046797	-0.104060481	0.033920613	-0.270345537	-0.188243705	0.044272556	0.02406819	-0.080396036	0.12457662	0.076823878	-0.110226763	-0.055452124	-0.149473815
2010/1/7	1	0.729268619	-1.401033449	1.911188999	-0.025162031	1.486964291	-1.170752368	-0.694954843	1.142549523	-0.939913579	0.543425457	-0.384952828	-0.331581496	-0.209385467	-0.082918099	0.137063117	0.163703921	-0.514255063	0.143230163	0.077163128	0.216539918	0.138384586	-0.409606563	0.027094392	0.028253425	0.134598663	-0.185024672	-0.163750178	0.075345281	-0.141773723	0.229917549	0.191370661	-0.036497562	0.110645374	-0.002740825
2010/5/28	1	-0.246044524	0.969346429	0.210067973	0.98776383	2.019106278	0.72339898	-0.037839393	-0.300460407	0.282113673	-0.384370389	-0.039163973	0.551555977	0.329649504	0.737278948	-0.140528867	-0.013748201	-0.073723506	-0.213502058	-0.17065851	0.10458904	0.209239463	0.010767099	-0.025680769	-0.031672059	-0.123749787	0.028176122	0.212100712	0.213770843	-0.016206857	-0.030174452	0.158543574	0.322778988	-0.090406789	0.211636433
2012/11/16	1	-0.332980668	0.092949669	0.640237298	-0.913201022	-0.397508288	-0.055662018	0.180936856	0.034766389	0.40752859	-0.408623633	0.427299437	0.444579183	0.168108018	-0.160913711	0.017032413	-0.001209697	-0.041031665	-0.314674817	-0.045138242	-0.03041695	-0.145908887	-0.371539891	0.201859561	0.159334641	0.04180692	-0.208676741	0.035039638	0.115149615	0.04329392	0.151743968	0.102502268	-0.055027682	0.009209724	-0.148024676
2012/4/19	1	-1.887611941	-0.041086511	0.360251433	0.261827039	0.041847601	0.077884453	-0.08992768	-0.481574696	-0.046591051	0.383452292	-0.218605519	0.014894815	0.162483551	-0.320025397	-0.219794776	-0.01947571	0.026908603	-0.072550728	-0.086187603	-0.05028964	0.02241041	0.055229585	-0.031720414	-0.12115459	-0.04152598	0.042530256	-0.099680739	-0.064236814	0.022142223	0.107616002	-0.044036476	-0.102721392	-0.063780964	-0.060334878
2011/5/31	0	-1.188217724	0.321415639	-0.116658404	0.141617968	-0.717496262	-0.004291468	-0.269719008	-0.676859681	0.226997616	-0.280676628	0.189862916	-0.055397057	-0.261474274	0.026628378	0.074734306	0.117110111	0.013205111	-0.01407631	-0.086552174	0.022637277	0.036371777	-0.196133449	0.188516538	0.318541403	0.022041372	0.103522691	0.014206617	0.058239689	0.142644065	0.108590976	0.085990792	-0.096587121	0.031722754	0.004723801
2012/2/29	0	-1.259615669	0.041156506	-0.283587235	0.746609462	-0.952542784	-0.391729181	-0.673661507	-0.341109807	0.365267779	0.363077154	0.218791038	0.19371144	0.177767121	-0.12136905	-0.22011869	-0.095067603	-0.175925533	-0.260071148	0.206476177	0.17184064	-0.075458526	0.023004777	0.212557272	0.066339408	-0.046148215	0.093508717	0.00633091	-0.1422072	0.082001685	0.061921403	0.064592963	0.0512539	0.101595483	0.165196956
2010/12/20	1	1.683406018	-1.343457022	-1.632361249	-0.933252077	-1.103635142	-0.332121839	0.650437984	0.492473135	0.03535574	-0.180488036	0.295731531	-0.048663539	0.347390075	-0.029929066	0.071780747	0.861283467	-0.241306669	0.00076944	-0.367673393	-0.121227221	0.210211108	-0.028163298	-0.119681874	-0.149194893	0.363131623	0.046184165	0.058324982	-0.029354485	0.035963393	-0.009533196	0.019282565	0.082662132	-0.041271388	0.008565508
2012/12/6	0	-0.069702853	0.029183184	0.262844019	-0.115100063	-1.334038419	0.193942879	0.100628393	-0.645627691	-0.325607562	-0.170431557	-0.185083219	-0.738980848	-0.133630492	0.120467172	0.015940232	-0.2518196	0.510745769	-0.105400421	-0.339900608	-0.029302689	-0.201019383	0.222506158	-0.130522472	-0.126550304	0.081044089	0.065074001	0.028201279	-0.084886731	-0.202552702	-0.105827673	0.244115788	0.00155003	0.091411818	0.005102607
2012/2/24	1	-0.606571028	0.088898224	1.018380642	-0.271509719	1.136717037	-0.420529491	0.676559693	0.42155747	0.055038988	-0.545119872	-0.466044594	0.211522901	-0.63204948	-0.350111444	0.156342225	-0.086455243	-0.269124248	0.106925672	0.051458949	-0.250622278	0.1122367	0.221370059	0.099026778	-0.366996063	0.067380273	0.145250657	0.059136716	0.121648254	-0.010089155	0.048848019	-0.03123819	-0.186198866	0.018420891	0.03867216
2012/4/28	0	-1.719447899	1.537540414	0.275996731	-0.094756085	0.195933628	0.334943737	0.240874753	-0.460921709	-0.199918382	0.001753998	-0.167999639	0.241951015	0.157869562	0.221764766	0.059048938	0.287195577	0.006053718	0.214944771	-0.013971095	-0.264962558	-0.05639481	0.230275626	0.054493999	0.071510119	0.193044882	-0.062279946	-0.031223499	0.011713274	-0.02125104	0.054905233	0.011102414	0.048530252	-0.058765529	0.095246653
